# Supplementary material for: Predicting Egg Passage Adaptations to Design Better Vaccines for the H3N2 Influenza Virus
Source: Viruses. 2022 Sep 17;14(9):2065. doi: 10.3390/v14092065 (PMC9501976; doi:10.3390/v14092065)
Supplement: Supplementary file 1 [file viruses-14-02065-s001.zip]

Archive with 8 entries (8 files):
- Supplementary Figure S1.pdf
- Supplementary Figure S2.pdf
- Supplementary Figure S3.pdf
- Supplementary Figure S4.pdf
- Supplementary Figure S5.pdf
- Supplementary Table S1.xls
- Supplementary Table S2.xls
- Supplementary_Figure_legends.docx
