# Supplementary material for: Predicting Egg Passage Adaptations to Design Better Vaccines for the H3N2 Influenza Virus
Source: Viruses. 2022 Sep 17;14(9):2065. doi: 10.3390/v14092065 (PMC9501976; doi:10.3390/v14092065)
Supplement: Supplementary file 1 [file viruses-14-02065-s001.zip › Supplementary Table S1.xls]

## Sheet: Sheet1
We gratefully acknowledge the authors, originating and submitting laboratories of the sequences from GISAID’s EpiFlu™ Database on which this research is based. The list is detailed below.
All submitters of data may be contacted directly via www.gisaid.org
Segment ID	Segment	Country	Collection date	Isolate-ID	Isolate name	Originating Lab	Submitting Lab	Authors
EPI1602927	PA	Kenya	2009-Sep-19	EPI_ISL_393685	A/Kilifi/005/2009	KEMRI-Wellcome Trust Research Programme CGMRC	KEMRI Wellcome Trust Research Programme (KWTRP)
EPI1602928	HA	Kenya	2009-Sep-19	EPI_ISL_393685	A/Kilifi/005/2009	KEMRI-Wellcome Trust Research Programme CGMRC	KEMRI Wellcome Trust Research Programme (KWTRP)
EPI1602930		Kenya	2009-Sep-19	EPI_ISL_393685	A/Kilifi/005/2009	KEMRI-Wellcome Trust Research Programme CGMRC	KEMRI Wellcome Trust Research Programme (KWTRP)
EPI1602931	MP	Kenya	2009-Sep-19	EPI_ISL_393685	A/Kilifi/005/2009	KEMRI-Wellcome Trust Research Programme CGMRC	KEMRI Wellcome Trust Research Programme (KWTRP)
EPI1602932	NS	Kenya	2009-Sep-19	EPI_ISL_393685	A/Kilifi/005/2009	KEMRI-Wellcome Trust Research Programme CGMRC	KEMRI Wellcome Trust Research Programme (KWTRP)
EPI1602925	PB2	Kenya	2009-Sep-19	EPI_ISL_393685	A/Kilifi/005/2009	KEMRI-Wellcome Trust Research Programme CGMRC	KEMRI Wellcome Trust Research Programme (KWTRP)
EPI1602926	PB1	Kenya	2009-Sep-19	EPI_ISL_393685	A/Kilifi/005/2009	KEMRI-Wellcome Trust Research Programme CGMRC	KEMRI Wellcome Trust Research Programme (KWTRP)
EPI1602929	NP	Kenya	2009-Sep-19	EPI_ISL_393685	A/Kilifi/005/2009	KEMRI-Wellcome Trust Research Programme CGMRC	KEMRI Wellcome Trust Research Programme (KWTRP)
EPI1602917	PB2	Kenya	2009-Sep-19	EPI_ISL_393684	A/Kilifi/004/2009	KEMRI-Wellcome Trust Research Programme CGMRC	KEMRI Wellcome Trust Research Programme (KWTRP)
EPI1602922		Kenya	2009-Sep-19	EPI_ISL_393684	A/Kilifi/004/2009	KEMRI-Wellcome Trust Research Programme CGMRC	KEMRI Wellcome Trust Research Programme (KWTRP)
EPI1602923	MP	Kenya	2009-Sep-19	EPI_ISL_393684	A/Kilifi/004/2009	KEMRI-Wellcome Trust Research Programme CGMRC	KEMRI Wellcome Trust Research Programme (KWTRP)
EPI1602919	PA	Kenya	2009-Sep-19	EPI_ISL_393684	A/Kilifi/004/2009	KEMRI-Wellcome Trust Research Programme CGMRC	KEMRI Wellcome Trust Research Programme (KWTRP)
EPI1602918	PB1	Kenya	2009-Sep-19	EPI_ISL_393684	A/Kilifi/004/2009	KEMRI-Wellcome Trust Research Programme CGMRC	KEMRI Wellcome Trust Research Programme (KWTRP)
EPI1602921	NP	Kenya	2009-Sep-19	EPI_ISL_393684	A/Kilifi/004/2009	KEMRI-Wellcome Trust Research Programme CGMRC	KEMRI Wellcome Trust Research Programme (KWTRP)
EPI1602924	NS	Kenya	2009-Sep-19	EPI_ISL_393684	A/Kilifi/004/2009	KEMRI-Wellcome Trust Research Programme CGMRC	KEMRI Wellcome Trust Research Programme (KWTRP)
EPI1602920	HA	Kenya	2009-Sep-19	EPI_ISL_393684	A/Kilifi/004/2009	KEMRI-Wellcome Trust Research Programme CGMRC	KEMRI Wellcome Trust Research Programme (KWTRP)
EPI1602909	PB2	Kenya	2009-Aug-17	EPI_ISL_393682	A/Kilifi/001/2009	KEMRI-Wellcome Trust Research Programme CGMRC	Wellcome Trust
EPI1602913	NP	Kenya	2009-Aug-17	EPI_ISL_393682	A/Kilifi/001/2009	KEMRI-Wellcome Trust Research Programme CGMRC	Wellcome Trust
EPI1602912	HA	Kenya	2009-Aug-17	EPI_ISL_393682	A/Kilifi/001/2009	KEMRI-Wellcome Trust Research Programme CGMRC	Wellcome Trust
EPI1602911	PA	Kenya	2009-Aug-17	EPI_ISL_393682	A/Kilifi/001/2009	KEMRI-Wellcome Trust Research Programme CGMRC	Wellcome Trust
EPI1602915	MP	Kenya	2009-Aug-17	EPI_ISL_393682	A/Kilifi/001/2009	KEMRI-Wellcome Trust Research Programme CGMRC	Wellcome Trust
EPI1602914		Kenya	2009-Aug-17	EPI_ISL_393682	A/Kilifi/001/2009	KEMRI-Wellcome Trust Research Programme CGMRC	Wellcome Trust
EPI1602916	NS	Kenya	2009-Aug-17	EPI_ISL_393682	A/Kilifi/001/2009	KEMRI-Wellcome Trust Research Programme CGMRC	Wellcome Trust
EPI1602910	PB1	Kenya	2009-Aug-17	EPI_ISL_393682	A/Kilifi/001/2009	KEMRI-Wellcome Trust Research Programme CGMRC	Wellcome Trust
EPI1067347	HA	Nicaragua	2007-Jun-14	EPI_ISL_279369	A/Nicaragua/4130_01/2007		Import from public-domain	Wentworth,D.E.; Halpin,R.A.; Lin,X.; Bera,J.; Akopov,A.; Ransier,A.; Mohan,M.; Fedorova,N.; Tsitrin,T.; Puri,V.; Stockwell,T.; Amedeo,P.; Appalla,L.; Bishop,B.; Edworthy,P.; Gupta,N.; Hoover,J.; Katzel,D.; Li,K.; Schobel,S.; Shrivastava,S.; Thovarai,V.; Wang,S.; Alanis,R.; Balmaseda,A.; Bao,Y.; Sanders,R.; Zhdanov,S.; Kiryutin,B.; Lipman,D.J.; Tatusova,T.; Gordon,A.
EPI1067348	MP	Nicaragua	2007-Jun-14	EPI_ISL_279369	A/Nicaragua/4130_01/2007		Import from public-domain	Wentworth,D.E.; Halpin,R.A.; Lin,X.; Bera,J.; Akopov,A.; Ransier,A.; Mohan,M.; Fedorova,N.; Tsitrin,T.; Puri,V.; Stockwell,T.; Amedeo,P.; Appalla,L.; Bishop,B.; Edworthy,P.; Gupta,N.; Hoover,J.; Katzel,D.; Li,K.; Schobel,S.; Shrivastava,S.; Thovarai,V.; Wang,S.; Alanis,R.; Balmaseda,A.; Bao,Y.; Sanders,R.; Zhdanov,S.; Kiryutin,B.; Lipman,D.J.; Tatusova,T.; Gordon,A.
EPI1067349		Nicaragua	2007-Jun-14	EPI_ISL_279369	A/Nicaragua/4130_01/2007		Import from public-domain	Wentworth,D.E.; Halpin,R.A.; Lin,X.; Bera,J.; Akopov,A.; Ransier,A.; Mohan,M.; Fedorova,N.; Tsitrin,T.; Puri,V.; Stockwell,T.; Amedeo,P.; Appalla,L.; Bishop,B.; Edworthy,P.; Gupta,N.; Hoover,J.; Katzel,D.; Li,K.; Schobel,S.; Shrivastava,S.; Thovarai,V.; Wang,S.; Alanis,R.; Balmaseda,A.; Bao,Y.; Sanders,R.; Zhdanov,S.; Kiryutin,B.; Lipman,D.J.; Tatusova,T.; Gordon,A.
EPI1067350	NP	Nicaragua	2007-Jun-14	EPI_ISL_279369	A/Nicaragua/4130_01/2007		Import from public-domain	Wentworth,D.E.; Halpin,R.A.; Lin,X.; Bera,J.; Akopov,A.; Ransier,A.; Mohan,M.; Fedorova,N.; Tsitrin,T.; Puri,V.; Stockwell,T.; Amedeo,P.; Appalla,L.; Bishop,B.; Edworthy,P.; Gupta,N.; Hoover,J.; Katzel,D.; Li,K.; Schobel,S.; Shrivastava,S.; Thovarai,V.; Wang,S.; Alanis,R.; Balmaseda,A.; Bao,Y.; Sanders,R.; Zhdanov,S.; Kiryutin,B.; Lipman,D.J.; Tatusova,T.; Gordon,A.
EPI1067351	NS	Nicaragua	2007-Jun-14	EPI_ISL_279369	A/Nicaragua/4130_01/2007		Import from public-domain	Wentworth,D.E.; Halpin,R.A.; Lin,X.; Bera,J.; Akopov,A.; Ransier,A.; Mohan,M.; Fedorova,N.; Tsitrin,T.; Puri,V.; Stockwell,T.; Amedeo,P.; Appalla,L.; Bishop,B.; Edworthy,P.; Gupta,N.; Hoover,J.; Katzel,D.; Li,K.; Schobel,S.; Shrivastava,S.; Thovarai,V.; Wang,S.; Alanis,R.; Balmaseda,A.; Bao,Y.; Sanders,R.; Zhdanov,S.; Kiryutin,B.; Lipman,D.J.; Tatusova,T.; Gordon,A.
EPI1067352	PA	Nicaragua	2007-Jun-14	EPI_ISL_279369	A/Nicaragua/4130_01/2007		Import from public-domain	Wentworth,D.E.; Halpin,R.A.; Lin,X.; Bera,J.; Akopov,A.; Ransier,A.; Mohan,M.; Fedorova,N.; Tsitrin,T.; Puri,V.; Stockwell,T.; Amedeo,P.; Appalla,L.; Bishop,B.; Edworthy,P.; Gupta,N.; Hoover,J.; Katzel,D.; Li,K.; Schobel,S.; Shrivastava,S.; Thovarai,V.; Wang,S.; Alanis,R.; Balmaseda,A.; Bao,Y.; Sanders,R.; Zhdanov,S.; Kiryutin,B.; Lipman,D.J.; Tatusova,T.; Gordon,A.
EPI1067353	PB1	Nicaragua	2007-Jun-14	EPI_ISL_279369	A/Nicaragua/4130_01/2007		Import from public-domain	Wentworth,D.E.; Halpin,R.A.; Lin,X.; Bera,J.; Akopov,A.; Ransier,A.; Mohan,M.; Fedorova,N.; Tsitrin,T.; Puri,V.; Stockwell,T.; Amedeo,P.; Appalla,L.; Bishop,B.; Edworthy,P.; Gupta,N.; Hoover,J.; Katzel,D.; Li,K.; Schobel,S.; Shrivastava,S.; Thovarai,V.; Wang,S.; Alanis,R.; Balmaseda,A.; Bao,Y.; Sanders,R.; Zhdanov,S.; Kiryutin,B.; Lipman,D.J.; Tatusova,T.; Gordon,A.
EPI1067354	PB2	Nicaragua	2007-Jun-14	EPI_ISL_279369	A/Nicaragua/4130_01/2007		Import from public-domain	Wentworth,D.E.; Halpin,R.A.; Lin,X.; Bera,J.; Akopov,A.; Ransier,A.; Mohan,M.; Fedorova,N.; Tsitrin,T.; Puri,V.; Stockwell,T.; Amedeo,P.; Appalla,L.; Bishop,B.; Edworthy,P.; Gupta,N.; Hoover,J.; Katzel,D.; Li,K.; Schobel,S.; Shrivastava,S.; Thovarai,V.; Wang,S.; Alanis,R.; Balmaseda,A.; Bao,Y.; Sanders,R.; Zhdanov,S.; Kiryutin,B.; Lipman,D.J.; Tatusova,T.; Gordon,A.
EPI1067318	NP	Nicaragua	2007-Jun-20	EPI_ISL_279365	A/Nicaragua/4367_01/2007		Import from public-domain	Wentworth,D.E.; Halpin,R.A.; Lin,X.; Bera,J.; Akopov,A.; Ransier,A.; Mohan,M.; Fedorova,N.; Tsitrin,T.; Puri,V.; Stockwell,T.; Amedeo,P.; Appalla,L.; Bishop,B.; Edworthy,P.; Gupta,N.; Hoover,J.; Katzel,D.; Li,K.; Schobel,S.; Shrivastava,S.; Thovarai,V.; Wang,S.; Alanis,R.; Balmaseda,A.; Bao,Y.; Sanders,R.; Zhdanov,S.; Kiryutin,B.; Lipman,D.J.; Tatusova,T.; Gordon,A.
EPI1067319	NS	Nicaragua	2007-Jun-20	EPI_ISL_279365	A/Nicaragua/4367_01/2007		Import from public-domain	Wentworth,D.E.; Halpin,R.A.; Lin,X.; Bera,J.; Akopov,A.; Ransier,A.; Mohan,M.; Fedorova,N.; Tsitrin,T.; Puri,V.; Stockwell,T.; Amedeo,P.; Appalla,L.; Bishop,B.; Edworthy,P.; Gupta,N.; Hoover,J.; Katzel,D.; Li,K.; Schobel,S.; Shrivastava,S.; Thovarai,V.; Wang,S.; Alanis,R.; Balmaseda,A.; Bao,Y.; Sanders,R.; Zhdanov,S.; Kiryutin,B.; Lipman,D.J.; Tatusova,T.; Gordon,A.
EPI1067320	PA	Nicaragua	2007-Jun-20	EPI_ISL_279365	A/Nicaragua/4367_01/2007		Import from public-domain	Wentworth,D.E.; Halpin,R.A.; Lin,X.; Bera,J.; Akopov,A.; Ransier,A.; Mohan,M.; Fedorova,N.; Tsitrin,T.; Puri,V.; Stockwell,T.; Amedeo,P.; Appalla,L.; Bishop,B.; Edworthy,P.; Gupta,N.; Hoover,J.; Katzel,D.; Li,K.; Schobel,S.; Shrivastava,S.; Thovarai,V.; Wang,S.; Alanis,R.; Balmaseda,A.; Bao,Y.; Sanders,R.; Zhdanov,S.; Kiryutin,B.; Lipman,D.J.; Tatusova,T.; Gordon,A.
EPI1067321	PB1	Nicaragua	2007-Jun-20	EPI_ISL_279365	A/Nicaragua/4367_01/2007		Import from public-domain	Wentworth,D.E.; Halpin,R.A.; Lin,X.; Bera,J.; Akopov,A.; Ransier,A.; Mohan,M.; Fedorova,N.; Tsitrin,T.; Puri,V.; Stockwell,T.; Amedeo,P.; Appalla,L.; Bishop,B.; Edworthy,P.; Gupta,N.; Hoover,J.; Katzel,D.; Li,K.; Schobel,S.; Shrivastava,S.; Thovarai,V.; Wang,S.; Alanis,R.; Balmaseda,A.; Bao,Y.; Sanders,R.; Zhdanov,S.; Kiryutin,B.; Lipman,D.J.; Tatusova,T.; Gordon,A.
EPI1067322	PB2	Nicaragua	2007-Jun-20	EPI_ISL_279365	A/Nicaragua/4367_01/2007		Import from public-domain	Wentworth,D.E.; Halpin,R.A.; Lin,X.; Bera,J.; Akopov,A.; Ransier,A.; Mohan,M.; Fedorova,N.; Tsitrin,T.; Puri,V.; Stockwell,T.; Amedeo,P.; Appalla,L.; Bishop,B.; Edworthy,P.; Gupta,N.; Hoover,J.; Katzel,D.; Li,K.; Schobel,S.; Shrivastava,S.; Thovarai,V.; Wang,S.; Alanis,R.; Balmaseda,A.; Bao,Y.; Sanders,R.; Zhdanov,S.; Kiryutin,B.; Lipman,D.J.; Tatusova,T.; Gordon,A.
EPI1067315	HA	Nicaragua	2007-Jun-20	EPI_ISL_279365	A/Nicaragua/4367_01/2007		Import from public-domain	Wentworth,D.E.; Halpin,R.A.; Lin,X.; Bera,J.; Akopov,A.; Ransier,A.; Mohan,M.; Fedorova,N.; Tsitrin,T.; Puri,V.; Stockwell,T.; Amedeo,P.; Appalla,L.; Bishop,B.; Edworthy,P.; Gupta,N.; Hoover,J.; Katzel,D.; Li,K.; Schobel,S.; Shrivastava,S.; Thovarai,V.; Wang,S.; Alanis,R.; Balmaseda,A.; Bao,Y.; Sanders,R.; Zhdanov,S.; Kiryutin,B.; Lipman,D.J.; Tatusova,T.; Gordon,A.
EPI1067316	MP	Nicaragua	2007-Jun-20	EPI_ISL_279365	A/Nicaragua/4367_01/2007		Import from public-domain	Wentworth,D.E.; Halpin,R.A.; Lin,X.; Bera,J.; Akopov,A.; Ransier,A.; Mohan,M.; Fedorova,N.; Tsitrin,T.; Puri,V.; Stockwell,T.; Amedeo,P.; Appalla,L.; Bishop,B.; Edworthy,P.; Gupta,N.; Hoover,J.; Katzel,D.; Li,K.; Schobel,S.; Shrivastava,S.; Thovarai,V.; Wang,S.; Alanis,R.; Balmaseda,A.; Bao,Y.; Sanders,R.; Zhdanov,S.; Kiryutin,B.; Lipman,D.J.; Tatusova,T.; Gordon,A.
EPI1067317		Nicaragua	2007-Jun-20	EPI_ISL_279365	A/Nicaragua/4367_01/2007		Import from public-domain	Wentworth,D.E.; Halpin,R.A.; Lin,X.; Bera,J.; Akopov,A.; Ransier,A.; Mohan,M.; Fedorova,N.; Tsitrin,T.; Puri,V.; Stockwell,T.; Amedeo,P.; Appalla,L.; Bishop,B.; Edworthy,P.; Gupta,N.; Hoover,J.; Katzel,D.; Li,K.; Schobel,S.; Shrivastava,S.; Thovarai,V.; Wang,S.; Alanis,R.; Balmaseda,A.; Bao,Y.; Sanders,R.; Zhdanov,S.; Kiryutin,B.; Lipman,D.J.; Tatusova,T.; Gordon,A.
EPI1067307	HA	Nicaragua	2007-Jun-11	EPI_ISL_279364	A/Nicaragua/4537_01/2007		Import from public-domain	Wentworth,D.E.; Halpin,R.A.; Lin,X.; Bera,J.; Akopov,A.; Ransier,A.; Mohan,M.; Fedorova,N.; Tsitrin,T.; Puri,V.; Stockwell,T.; Amedeo,P.; Appalla,L.; Bishop,B.; Edworthy,P.; Gupta,N.; Hoover,J.; Katzel,D.; Li,K.; Schobel,S.; Shrivastava,S.; Thovarai,V.; Wang,S.; Alanis,R.; Balmaseda,A.; Bao,Y.; Sanders,R.; Zhdanov,S.; Kiryutin,B.; Lipman,D.J.; Tatusova,T.; Gordon,A.
EPI1067308	MP	Nicaragua	2007-Jun-11	EPI_ISL_279364	A/Nicaragua/4537_01/2007		Import from public-domain	Wentworth,D.E.; Halpin,R.A.; Lin,X.; Bera,J.; Akopov,A.; Ransier,A.; Mohan,M.; Fedorova,N.; Tsitrin,T.; Puri,V.; Stockwell,T.; Amedeo,P.; Appalla,L.; Bishop,B.; Edworthy,P.; Gupta,N.; Hoover,J.; Katzel,D.; Li,K.; Schobel,S.; Shrivastava,S.; Thovarai,V.; Wang,S.; Alanis,R.; Balmaseda,A.; Bao,Y.; Sanders,R.; Zhdanov,S.; Kiryutin,B.; Lipman,D.J.; Tatusova,T.; Gordon,A.
EPI1067309		Nicaragua	2007-Jun-11	EPI_ISL_279364	A/Nicaragua/4537_01/2007		Import from public-domain	Wentworth,D.E.; Halpin,R.A.; Lin,X.; Bera,J.; Akopov,A.; Ransier,A.; Mohan,M.; Fedorova,N.; Tsitrin,T.; Puri,V.; Stockwell,T.; Amedeo,P.; Appalla,L.; Bishop,B.; Edworthy,P.; Gupta,N.; Hoover,J.; Katzel,D.; Li,K.; Schobel,S.; Shrivastava,S.; Thovarai,V.; Wang,S.; Alanis,R.; Balmaseda,A.; Bao,Y.; Sanders,R.; Zhdanov,S.; Kiryutin,B.; Lipman,D.J.; Tatusova,T.; Gordon,A.
EPI1067310	NP	Nicaragua	2007-Jun-11	EPI_ISL_279364	A/Nicaragua/4537_01/2007		Import from public-domain	Wentworth,D.E.; Halpin,R.A.; Lin,X.; Bera,J.; Akopov,A.; Ransier,A.; Mohan,M.; Fedorova,N.; Tsitrin,T.; Puri,V.; Stockwell,T.; Amedeo,P.; Appalla,L.; Bishop,B.; Edworthy,P.; Gupta,N.; Hoover,J.; Katzel,D.; Li,K.; Schobel,S.; Shrivastava,S.; Thovarai,V.; Wang,S.; Alanis,R.; Balmaseda,A.; Bao,Y.; Sanders,R.; Zhdanov,S.; Kiryutin,B.; Lipman,D.J.; Tatusova,T.; Gordon,A.
EPI1067311	NS	Nicaragua	2007-Jun-11	EPI_ISL_279364	A/Nicaragua/4537_01/2007		Import from public-domain	Wentworth,D.E.; Halpin,R.A.; Lin,X.; Bera,J.; Akopov,A.; Ransier,A.; Mohan,M.; Fedorova,N.; Tsitrin,T.; Puri,V.; Stockwell,T.; Amedeo,P.; Appalla,L.; Bishop,B.; Edworthy,P.; Gupta,N.; Hoover,J.; Katzel,D.; Li,K.; Schobel,S.; Shrivastava,S.; Thovarai,V.; Wang,S.; Alanis,R.; Balmaseda,A.; Bao,Y.; Sanders,R.; Zhdanov,S.; Kiryutin,B.; Lipman,D.J.; Tatusova,T.; Gordon,A.
EPI1067312	PA	Nicaragua	2007-Jun-11	EPI_ISL_279364	A/Nicaragua/4537_01/2007		Import from public-domain	Wentworth,D.E.; Halpin,R.A.; Lin,X.; Bera,J.; Akopov,A.; Ransier,A.; Mohan,M.; Fedorova,N.; Tsitrin,T.; Puri,V.; Stockwell,T.; Amedeo,P.; Appalla,L.; Bishop,B.; Edworthy,P.; Gupta,N.; Hoover,J.; Katzel,D.; Li,K.; Schobel,S.; Shrivastava,S.; Thovarai,V.; Wang,S.; Alanis,R.; Balmaseda,A.; Bao,Y.; Sanders,R.; Zhdanov,S.; Kiryutin,B.; Lipman,D.J.; Tatusova,T.; Gordon,A.
EPI1067313	PB1	Nicaragua	2007-Jun-11	EPI_ISL_279364	A/Nicaragua/4537_01/2007		Import from public-domain	Wentworth,D.E.; Halpin,R.A.; Lin,X.; Bera,J.; Akopov,A.; Ransier,A.; Mohan,M.; Fedorova,N.; Tsitrin,T.; Puri,V.; Stockwell,T.; Amedeo,P.; Appalla,L.; Bishop,B.; Edworthy,P.; Gupta,N.; Hoover,J.; Katzel,D.; Li,K.; Schobel,S.; Shrivastava,S.; Thovarai,V.; Wang,S.; Alanis,R.; Balmaseda,A.; Bao,Y.; Sanders,R.; Zhdanov,S.; Kiryutin,B.; Lipman,D.J.; Tatusova,T.; Gordon,A.
EPI1067314	PB2	Nicaragua	2007-Jun-11	EPI_ISL_279364	A/Nicaragua/4537_01/2007		Import from public-domain	Wentworth,D.E.; Halpin,R.A.; Lin,X.; Bera,J.; Akopov,A.; Ransier,A.; Mohan,M.; Fedorova,N.; Tsitrin,T.; Puri,V.; Stockwell,T.; Amedeo,P.; Appalla,L.; Bishop,B.; Edworthy,P.; Gupta,N.; Hoover,J.; Katzel,D.; Li,K.; Schobel,S.; Shrivastava,S.; Thovarai,V.; Wang,S.; Alanis,R.; Balmaseda,A.; Bao,Y.; Sanders,R.; Zhdanov,S.; Kiryutin,B.; Lipman,D.J.; Tatusova,T.; Gordon,A.
EPI1067223	HA	Nicaragua	2007-Jun-21	EPI_ISL_279354	A/Nicaragua/4509_01/2007		Import from public-domain	Wentworth,D.E.; Halpin,R.A.; Lin,X.; Bera,J.; Akopov,A.; Ransier,A.; Mohan,M.; Fedorova,N.; Tsitrin,T.; Puri,V.; Stockwell,T.; Amedeo,P.; Appalla,L.; Bishop,B.; Edworthy,P.; Gupta,N.; Hoover,J.; Katzel,D.; Li,K.; Schobel,S.; Shrivastava,S.; Thovarai,V.; Wang,S.; Alanis,R.; Balmaseda,A.; Bao,Y.; Sanders,R.; Zhdanov,S.; Kiryutin,B.; Lipman,D.J.; Tatusova,T.; Gordon,A.
EPI1067224	MP	Nicaragua	2007-Jun-21	EPI_ISL_279354	A/Nicaragua/4509_01/2007		Import from public-domain	Wentworth,D.E.; Halpin,R.A.; Lin,X.; Bera,J.; Akopov,A.; Ransier,A.; Mohan,M.; Fedorova,N.; Tsitrin,T.; Puri,V.; Stockwell,T.; Amedeo,P.; Appalla,L.; Bishop,B.; Edworthy,P.; Gupta,N.; Hoover,J.; Katzel,D.; Li,K.; Schobel,S.; Shrivastava,S.; Thovarai,V.; Wang,S.; Alanis,R.; Balmaseda,A.; Bao,Y.; Sanders,R.; Zhdanov,S.; Kiryutin,B.; Lipman,D.J.; Tatusova,T.; Gordon,A.
EPI1067225		Nicaragua	2007-Jun-21	EPI_ISL_279354	A/Nicaragua/4509_01/2007		Import from public-domain	Wentworth,D.E.; Halpin,R.A.; Lin,X.; Bera,J.; Akopov,A.; Ransier,A.; Mohan,M.; Fedorova,N.; Tsitrin,T.; Puri,V.; Stockwell,T.; Amedeo,P.; Appalla,L.; Bishop,B.; Edworthy,P.; Gupta,N.; Hoover,J.; Katzel,D.; Li,K.; Schobel,S.; Shrivastava,S.; Thovarai,V.; Wang,S.; Alanis,R.; Balmaseda,A.; Bao,Y.; Sanders,R.; Zhdanov,S.; Kiryutin,B.; Lipman,D.J.; Tatusova,T.; Gordon,A.
EPI1067226	NP	Nicaragua	2007-Jun-21	EPI_ISL_279354	A/Nicaragua/4509_01/2007		Import from public-domain	Wentworth,D.E.; Halpin,R.A.; Lin,X.; Bera,J.; Akopov,A.; Ransier,A.; Mohan,M.; Fedorova,N.; Tsitrin,T.; Puri,V.; Stockwell,T.; Amedeo,P.; Appalla,L.; Bishop,B.; Edworthy,P.; Gupta,N.; Hoover,J.; Katzel,D.; Li,K.; Schobel,S.; Shrivastava,S.; Thovarai,V.; Wang,S.; Alanis,R.; Balmaseda,A.; Bao,Y.; Sanders,R.; Zhdanov,S.; Kiryutin,B.; Lipman,D.J.; Tatusova,T.; Gordon,A.
EPI1067227	NS	Nicaragua	2007-Jun-21	EPI_ISL_279354	A/Nicaragua/4509_01/2007		Import from public-domain	Wentworth,D.E.; Halpin,R.A.; Lin,X.; Bera,J.; Akopov,A.; Ransier,A.; Mohan,M.; Fedorova,N.; Tsitrin,T.; Puri,V.; Stockwell,T.; Amedeo,P.; Appalla,L.; Bishop,B.; Edworthy,P.; Gupta,N.; Hoover,J.; Katzel,D.; Li,K.; Schobel,S.; Shrivastava,S.; Thovarai,V.; Wang,S.; Alanis,R.; Balmaseda,A.; Bao,Y.; Sanders,R.; Zhdanov,S.; Kiryutin,B.; Lipman,D.J.; Tatusova,T.; Gordon,A.
EPI1067228	PA	Nicaragua	2007-Jun-21	EPI_ISL_279354	A/Nicaragua/4509_01/2007		Import from public-domain	Wentworth,D.E.; Halpin,R.A.; Lin,X.; Bera,J.; Akopov,A.; Ransier,A.; Mohan,M.; Fedorova,N.; Tsitrin,T.; Puri,V.; Stockwell,T.; Amedeo,P.; Appalla,L.; Bishop,B.; Edworthy,P.; Gupta,N.; Hoover,J.; Katzel,D.; Li,K.; Schobel,S.; Shrivastava,S.; Thovarai,V.; Wang,S.; Alanis,R.; Balmaseda,A.; Bao,Y.; Sanders,R.; Zhdanov,S.; Kiryutin,B.; Lipman,D.J.; Tatusova,T.; Gordon,A.
EPI1067229	PB1	Nicaragua	2007-Jun-21	EPI_ISL_279354	A/Nicaragua/4509_01/2007		Import from public-domain	Wentworth,D.E.; Halpin,R.A.; Lin,X.; Bera,J.; Akopov,A.; Ransier,A.; Mohan,M.; Fedorova,N.; Tsitrin,T.; Puri,V.; Stockwell,T.; Amedeo,P.; Appalla,L.; Bishop,B.; Edworthy,P.; Gupta,N.; Hoover,J.; Katzel,D.; Li,K.; Schobel,S.; Shrivastava,S.; Thovarai,V.; Wang,S.; Alanis,R.; Balmaseda,A.; Bao,Y.; Sanders,R.; Zhdanov,S.; Kiryutin,B.; Lipman,D.J.; Tatusova,T.; Gordon,A.
EPI1067230	PB2	Nicaragua	2007-Jun-21	EPI_ISL_279354	A/Nicaragua/4509_01/2007		Import from public-domain	Wentworth,D.E.; Halpin,R.A.; Lin,X.; Bera,J.; Akopov,A.; Ransier,A.; Mohan,M.; Fedorova,N.; Tsitrin,T.; Puri,V.; Stockwell,T.; Amedeo,P.; Appalla,L.; Bishop,B.; Edworthy,P.; Gupta,N.; Hoover,J.; Katzel,D.; Li,K.; Schobel,S.; Shrivastava,S.; Thovarai,V.; Wang,S.; Alanis,R.; Balmaseda,A.; Bao,Y.; Sanders,R.; Zhdanov,S.; Kiryutin,B.; Lipman,D.J.; Tatusova,T.; Gordon,A.
EPI646561	HA	Brazil	2007-Jan-01	EPI_ISL_197070	A/Parana/116/2007	Instituto Oswaldo Cruz FIOCRUZ - Laboratory of Respiratory Viruses and Measles (LVRS)	Instituto Oswaldo Cruz FIOCRUZ - Laboratory of Respiratory Viruses and Measles (LVRS)	Motta, F.C.; Born, P.S.; Resende, P.C.; Siqueira, M.M.
EPI646545	HA	Brazil	2005-Jul-01	EPI_ISL_197054	A/Bahia/366/2005	Instituto Oswaldo Cruz FIOCRUZ - Laboratory of Respiratory Viruses and Measles (LVRS)	Instituto Oswaldo Cruz FIOCRUZ - Laboratory of Respiratory Viruses and Measles (LVRS)	Motta, F.C.; Born, P.S.; Resende, P.C.; Siqueira, M.M.
EPI646544	HA	Brazil	2005-Mar-01	EPI_ISL_197053	A/Ceara/66/2005	Instituto Oswaldo Cruz FIOCRUZ - Laboratory of Respiratory Viruses and Measles (LVRS)	Instituto Oswaldo Cruz FIOCRUZ - Laboratory of Respiratory Viruses and Measles (LVRS)	Moura, F.E.A., Born, P.S.; Siqueira, M.M.; Resende, P.C.; Motta, F.C.
EPI646543	HA	Brazil	2005-Apr-01	EPI_ISL_197052	A/Ceara/75/2005	Instituto Oswaldo Cruz FIOCRUZ - Laboratory of Respiratory Viruses and Measles (LVRS)	Instituto Oswaldo Cruz FIOCRUZ - Laboratory of Respiratory Viruses and Measles (LVRS)	Moura, F.E.A., Born, P.S.; Siqueira, M.M.; Resende, P.C.; Motta, F.C.
EPI646542	HA	Brazil	2005-Apr-01	EPI_ISL_197051	A/Ceara/74/2005	Instituto Oswaldo Cruz FIOCRUZ - Laboratory of Respiratory Viruses and Measles (LVRS)	Instituto Oswaldo Cruz FIOCRUZ - Laboratory of Respiratory Viruses and Measles (LVRS)	Moura, F.E.A., Born, P.S.; Siqueira, M.M.; Resende, P.C.; Motta, F.C.
EPI646541	HA	Brazil	2005-Mar-01	EPI_ISL_197050	A/Ceara/63/2005	Instituto Oswaldo Cruz FIOCRUZ - Laboratory of Respiratory Viruses and Measles (LVRS)	Instituto Oswaldo Cruz FIOCRUZ - Laboratory of Respiratory Viruses and Measles (LVRS)	Moura, F.E.A., Born, P.S.; Siqueira, M.M.; Resende, P.C.; Motta, F.C.
EPI646540	HA	Brazil	2005-Mar-01	EPI_ISL_197049	A/Ceara/64/2005	Instituto Oswaldo Cruz FIOCRUZ - Laboratory of Respiratory Viruses and Measles (LVRS)	Instituto Oswaldo Cruz FIOCRUZ - Laboratory of Respiratory Viruses and Measles (LVRS)	Moura, F.E.A., Born, P.S.; Siqueira, M.M.; Resende, P.C.; Motta, F.C.
EPI646539	HA	Brazil	2005-Apr-01	EPI_ISL_197048	A/Ceara/76/2005	Instituto Oswaldo Cruz FIOCRUZ - Laboratory of Respiratory Viruses and Measles (LVRS)	Instituto Oswaldo Cruz FIOCRUZ - Laboratory of Respiratory Viruses and Measles (LVRS)	Moura, F.E.A., Born, P.S.; Siqueira, M.M.; Resende, P.C.; Motta, F.C.
EPI646537	HA	Brazil	2005-Jul-01	EPI_ISL_197046	A/Minas_Gerais/330/2005	Instituto Oswaldo Cruz FIOCRUZ - Laboratory of Respiratory Viruses and Measles (LVRS)	Instituto Oswaldo Cruz FIOCRUZ - Laboratory of Respiratory Viruses and Measles (LVRS)	Motta, F.C.; Born, P.S.; Resende, P.C.; Siqueira, M.M.
EPI646536	HA	Brazil	2005-Jul-01	EPI_ISL_197045	A/Minas_Gerais/332/2005	Instituto Oswaldo Cruz FIOCRUZ - Laboratory of Respiratory Viruses and Measles (LVRS)	Instituto Oswaldo Cruz FIOCRUZ - Laboratory of Respiratory Viruses and Measles (LVRS)	Motta, F.C.; Born, P.S.; Resende, P.C.; Siqueira, M.M.
EPI646534	HA	Brazil	2005-Jul-01	EPI_ISL_197043	A/Rio_Grande_do_Sul/287/2005	Instituto Oswaldo Cruz FIOCRUZ - Laboratory of Respiratory Viruses and Measles (LVRS)	Instituto Oswaldo Cruz FIOCRUZ - Laboratory of Respiratory Viruses and Measles (LVRS)	Motta, F.C.; Born, P.S.; Resende, P.C.; Siqueira, M.M.
EPI646533	HA	Brazil	2005-Jul-01	EPI_ISL_197042	A/Rio_Grande_do_Sul/290/2005	Instituto Oswaldo Cruz FIOCRUZ - Laboratory of Respiratory Viruses and Measles (LVRS)	Instituto Oswaldo Cruz FIOCRUZ - Laboratory of Respiratory Viruses and Measles (LVRS)	Motta, F.C.; Born, P.S.; Resende, P.C.; Siqueira, M.M.
EPI646532	HA	Brazil	2005-Jul-01	EPI_ISL_197041	A/Rio_Grande_do_Sul/293/2005	Instituto Oswaldo Cruz FIOCRUZ - Laboratory of Respiratory Viruses and Measles (LVRS)	Instituto Oswaldo Cruz FIOCRUZ - Laboratory of Respiratory Viruses and Measles (LVRS)	Motta, F.C.; Born, P.S.; Resende, P.C.; Siqueira, M.M.
EPI646531	HA	Brazil	2005-Mar-01	EPI_ISL_197040	A/Ceara/60/2005	Instituto Oswaldo Cruz FIOCRUZ - Laboratory of Respiratory Viruses and Measles (LVRS)	Instituto Oswaldo Cruz FIOCRUZ - Laboratory of Respiratory Viruses and Measles (LVRS)	Moura, F.E.A., Born, P.S.; Siqueira, M.M.; Resende, P.C.; Motta, F.C.
EPI646530	HA	Brazil	2006-Jan-01	EPI_ISL_197039	A/Ceara/59/2006	Instituto Oswaldo Cruz FIOCRUZ - Laboratory of Respiratory Viruses and Measles (LVRS)	Instituto Oswaldo Cruz FIOCRUZ - Laboratory of Respiratory Viruses and Measles (LVRS)	Moura, F.E.A., Born, P.S.; Siqueira, M.M.; Resende, P.C.; Motta, F.C.
EPI646529	HA	Brazil	2006-Jan-01	EPI_ISL_197038	A/Espirito_Santo/294/2006	Instituto Oswaldo Cruz FIOCRUZ - Laboratory of Respiratory Viruses and Measles (LVRS)	Instituto Oswaldo Cruz FIOCRUZ - Laboratory of Respiratory Viruses and Measles (LVRS)	Motta, F.C.; Born, P.S.; Resende, P.C.; Siqueira, M.M.
EPI646528	HA	Brazil	2006-Apr-01	EPI_ISL_197037	A/Rio_de_Janeiro/122/2006	Instituto Oswaldo Cruz FIOCRUZ - Laboratory of Respiratory Viruses and Measles (LVRS)	Instituto Oswaldo Cruz FIOCRUZ - Laboratory of Respiratory Viruses and Measles (LVRS)	Motta, F.C.; Born, P.S.; Resende, P.C.; Siqueira, M.M.
EPI646527	HA	Brazil	2006-May-01	EPI_ISL_197036	A/Rio_de_Janeiro/209/2006	Instituto Oswaldo Cruz FIOCRUZ - Laboratory of Respiratory Viruses and Measles (LVRS)	Instituto Oswaldo Cruz FIOCRUZ - Laboratory of Respiratory Viruses and Measles (LVRS)	Motta, F.C.; Born, P.S.; Resende, P.C.; Siqueira, M.M.
EPI646526	HA	Brazil	2006-Jan-01	EPI_ISL_197035	A/Rio_de_Janeiro/11/2006	Instituto Oswaldo Cruz FIOCRUZ - Laboratory of Respiratory Viruses and Measles (LVRS)	Instituto Oswaldo Cruz FIOCRUZ - Laboratory of Respiratory Viruses and Measles (LVRS)	Motta, F.C.; Born, P.S.; Resende, P.C.; Siqueira, M.M.
EPI646525	HA	Brazil	2006-Jan-01	EPI_ISL_197034	A/Rio_Grande_do_Sul/793/2006	Instituto Oswaldo Cruz FIOCRUZ - Laboratory of Respiratory Viruses and Measles (LVRS)	Instituto Oswaldo Cruz FIOCRUZ - Laboratory of Respiratory Viruses and Measles (LVRS)	Motta, F.C.; Born, P.S.; Resende, P.C.; Siqueira, M.M.
EPI646524	HA	Brazil	2006-Jan-01	EPI_ISL_197033	A/Rio_Grande_do_Sul/441/2006	Instituto Oswaldo Cruz FIOCRUZ - Laboratory of Respiratory Viruses and Measles (LVRS)	Instituto Oswaldo Cruz FIOCRUZ - Laboratory of Respiratory Viruses and Measles (LVRS)	Motta, F.C.; Born, P.S.; Resende, P.C.; Siqueira, M.M.
EPI646523	HA	Brazil	2007-Jun-01	EPI_ISL_197032	A/Rio_de_Janeiro/149/2006	Instituto Oswaldo Cruz FIOCRUZ - Laboratory of Respiratory Viruses and Measles (LVRS)	Instituto Oswaldo Cruz FIOCRUZ - Laboratory of Respiratory Viruses and Measles (LVRS)	Motta, F.C.; Born, P.S.; Resende, P.C.; Siqueira, M.M.
EPI646522	HA	Brazil	2007-Aug-01	EPI_ISL_197031	A/Rio_de_Janeiro/219/2007	Instituto Oswaldo Cruz FIOCRUZ - Laboratory of Respiratory Viruses and Measles (LVRS)	Instituto Oswaldo Cruz FIOCRUZ - Laboratory of Respiratory Viruses and Measles (LVRS)	Motta, F.C.; Born, P.S.; Resende, P.C.; Siqueira, M.M.
EPI646521	HA	Brazil	2007-May-01	EPI_ISL_197030	A/Rio_de_Janeiro/78/2007	Instituto Oswaldo Cruz FIOCRUZ - Laboratory of Respiratory Viruses and Measles (LVRS)	Instituto Oswaldo Cruz FIOCRUZ - Laboratory of Respiratory Viruses and Measles (LVRS)	Motta, F.C.; Born, P.S.; Resende, P.C.; Siqueira, M.M.
EPI646520	HA	Brazil	2007-May-01	EPI_ISL_197029	A/Rio_de_Janeiro/80/2007	Instituto Oswaldo Cruz FIOCRUZ - Laboratory of Respiratory Viruses and Measles (LVRS)	Instituto Oswaldo Cruz FIOCRUZ - Laboratory of Respiratory Viruses and Measles (LVRS)	Motta, F.C.; Born, P.S.; Resende, P.C.; Siqueira, M.M.
EPI646519	HA	Brazil	2007-Jan-01	EPI_ISL_197028	A/Rio_Grande_do_Sul/225/2007	Instituto Oswaldo Cruz FIOCRUZ - Laboratory of Respiratory Viruses and Measles (LVRS)	Instituto Oswaldo Cruz FIOCRUZ - Laboratory of Respiratory Viruses and Measles (LVRS)	Motta, F.C.; Born, P.S.; Resende, P.C.; Siqueira, M.M.
EPI646518	HA	Brazil	2007-Jan-01	EPI_ISL_197027	A/Rio_Grande_do_Sul/231/2007	Instituto Oswaldo Cruz FIOCRUZ - Laboratory of Respiratory Viruses and Measles (LVRS)	Instituto Oswaldo Cruz FIOCRUZ - Laboratory of Respiratory Viruses and Measles (LVRS)	Motta, F.C.; Born, P.S.; Resende, P.C.; Siqueira, M.M.
EPI646517	HA	Brazil	2007-Jan-01	EPI_ISL_197026	A/Rio_Grande_do_Sul/241/2007	Instituto Oswaldo Cruz FIOCRUZ - Laboratory of Respiratory Viruses and Measles (LVRS)	Instituto Oswaldo Cruz FIOCRUZ - Laboratory of Respiratory Viruses and Measles (LVRS)	Motta, F.C.; Born, P.S.; Resende, P.C.; Siqueira, M.M.
EPI646516	HA	Brazil	2007-Jan-01	EPI_ISL_197025	A/Rio_Grande_do_Sul/246/2007	Instituto Oswaldo Cruz FIOCRUZ - Laboratory of Respiratory Viruses and Measles (LVRS)	Instituto Oswaldo Cruz FIOCRUZ - Laboratory of Respiratory Viruses and Measles (LVRS)	Motta, F.C.; Born, P.S.; Resende, P.C.; Siqueira, M.M.
EPI646515	HA	Brazil	2007-Jan-01	EPI_ISL_197024	A/Rio_Grande_do_Sul/251/2007	Instituto Oswaldo Cruz FIOCRUZ - Laboratory of Respiratory Viruses and Measles (LVRS)	Instituto Oswaldo Cruz FIOCRUZ - Laboratory of Respiratory Viruses and Measles (LVRS)	Motta, F.C.; Born, P.S.; Resende, P.C.; Siqueira, M.M.
EPI646514	HA	Brazil	2007-Jan-01	EPI_ISL_197023	A/Rio_Grande_do_Sul/255/2007	Instituto Oswaldo Cruz FIOCRUZ - Laboratory of Respiratory Viruses and Measles (LVRS)	Instituto Oswaldo Cruz FIOCRUZ - Laboratory of Respiratory Viruses and Measles (LVRS)	Motta, F.C.; Born, P.S.; Resende, P.C.; Siqueira, M.M.
EPI646513	HA	Brazil	2007-Jan-01	EPI_ISL_197022	A/Rio_Grande_do_Sul/264/2007	Instituto Oswaldo Cruz FIOCRUZ - Laboratory of Respiratory Viruses and Measles (LVRS)	Instituto Oswaldo Cruz FIOCRUZ - Laboratory of Respiratory Viruses and Measles (LVRS)	Motta, F.C.; Born, P.S.; Resende, P.C.; Siqueira, M.M.
EPI646512	HA	Brazil	2007-Jan-01	EPI_ISL_197021	A/Rio_Grande_do_Sul/270/2007	Instituto Oswaldo Cruz FIOCRUZ - Laboratory of Respiratory Viruses and Measles (LVRS)	Instituto Oswaldo Cruz FIOCRUZ - Laboratory of Respiratory Viruses and Measles (LVRS)	Motta, F.C.; Born, P.S.; Resende, P.C.; Siqueira, M.M.
EPI646511	HA	Brazil	2007-Jan-01	EPI_ISL_197020	A/Rio_Grande_do_Sul/271/2007	Instituto Oswaldo Cruz FIOCRUZ - Laboratory of Respiratory Viruses and Measles (LVRS)	Instituto Oswaldo Cruz FIOCRUZ - Laboratory of Respiratory Viruses and Measles (LVRS)	Motta, F.C.; Born, P.S.; Resende, P.C.; Siqueira, M.M.
EPI646510	HA	Brazil	2007-Jan-01	EPI_ISL_197019	A/Rio_Grande_do_Sul/280/2007	Instituto Oswaldo Cruz FIOCRUZ - Laboratory of Respiratory Viruses and Measles (LVRS)	Instituto Oswaldo Cruz FIOCRUZ - Laboratory of Respiratory Viruses and Measles (LVRS)	Motta, F.C.; Born, P.S.; Resende, P.C.; Siqueira, M.M.
EPI646509	HA	Brazil	2007-Mar-01	EPI_ISL_197018	A/Bahia/12/2007	Instituto Oswaldo Cruz FIOCRUZ - Laboratory of Respiratory Viruses and Measles (LVRS)	Instituto Oswaldo Cruz FIOCRUZ - Laboratory of Respiratory Viruses and Measles (LVRS)	Motta, F.C.; Born, P.S.; Resende, P.C.; Siqueira, M.M.
EPI646508	HA	Brazil	2007-Apr-01	EPI_ISL_197017	A/Bahia/45/2007	Instituto Oswaldo Cruz FIOCRUZ - Laboratory of Respiratory Viruses and Measles (LVRS)	Instituto Oswaldo Cruz FIOCRUZ - Laboratory of Respiratory Viruses and Measles (LVRS)	Motta, F.C.; Born, P.S.; Resende, P.C.; Siqueira, M.M.
EPI646507	HA	Brazil	2007-Jan-01	EPI_ISL_197016	A/Minas_Gerais/105/2007	Instituto Oswaldo Cruz FIOCRUZ - Laboratory of Respiratory Viruses and Measles (LVRS)	Instituto Oswaldo Cruz FIOCRUZ - Laboratory of Respiratory Viruses and Measles (LVRS)	Motta, F.C.; Born, P.S.; Resende, P.C.; Siqueira, M.M.
EPI646506	HA	Brazil	2007-Jan-01	EPI_ISL_197015	A/Minas_Gerais/109/2007	Instituto Oswaldo Cruz FIOCRUZ - Laboratory of Respiratory Viruses and Measles (LVRS)	Instituto Oswaldo Cruz FIOCRUZ - Laboratory of Respiratory Viruses and Measles (LVRS)	Motta, F.C.; Born, P.S.; Resende, P.C.; Siqueira, M.M.
EPI646505	HA	Brazil	2007-Jul-01	EPI_ISL_197014	A/Minas_Gerais/202/2007	Instituto Oswaldo Cruz FIOCRUZ - Laboratory of Respiratory Viruses and Measles (LVRS)	Instituto Oswaldo Cruz FIOCRUZ - Laboratory of Respiratory Viruses and Measles (LVRS)	Motta, F.C.; Born, P.S.; Resende, P.C.; Siqueira, M.M.
EPI646504	HA	Brazil	2007-Jul-01	EPI_ISL_197013	A/Minas_Gerais/204/2007	Instituto Oswaldo Cruz FIOCRUZ - Laboratory of Respiratory Viruses and Measles (LVRS)	Instituto Oswaldo Cruz FIOCRUZ - Laboratory of Respiratory Viruses and Measles (LVRS)	Motta, F.C.; Born, P.S.; Resende, P.C.; Siqueira, M.M.
EPI646503	HA	Brazil	2007-May-01	EPI_ISL_197012	A/Minas_Gerais/216/2007	Instituto Oswaldo Cruz FIOCRUZ - Laboratory of Respiratory Viruses and Measles (LVRS)	Instituto Oswaldo Cruz FIOCRUZ - Laboratory of Respiratory Viruses and Measles (LVRS)	Motta, F.C.; Born, P.S.; Resende, P.C.; Siqueira, M.M.
EPI646502	HA	Brazil	2007-May-01	EPI_ISL_197011	A/Parana/112/2007	Instituto Oswaldo Cruz FIOCRUZ - Laboratory of Respiratory Viruses and Measles (LVRS)	Instituto Oswaldo Cruz FIOCRUZ - Laboratory of Respiratory Viruses and Measles (LVRS)	Motta, F.C.; Born, P.S.; Resende, P.C.; Siqueira, M.M.
EPI646501	HA	Brazil	2007-May-01	EPI_ISL_197010	A/Parana/120/2007	Instituto Oswaldo Cruz FIOCRUZ - Laboratory of Respiratory Viruses and Measles (LVRS)	Instituto Oswaldo Cruz FIOCRUZ - Laboratory of Respiratory Viruses and Measles (LVRS)	Motta, F.C.; Born, P.S.; Resende, P.C.; Siqueira, M.M.
EPI646500	HA	Brazil	2007-May-01	EPI_ISL_197009	A/Parana/126/2007	Instituto Oswaldo Cruz FIOCRUZ - Laboratory of Respiratory Viruses and Measles (LVRS)	Instituto Oswaldo Cruz FIOCRUZ - Laboratory of Respiratory Viruses and Measles (LVRS)	Motta, F.C.; Born, P.S.; Resende, P.C.; Siqueira, M.M.
EPI646499	HA	Brazil	2007-May-01	EPI_ISL_197008	A/Parana/129/2007	Instituto Oswaldo Cruz FIOCRUZ - Laboratory of Respiratory Viruses and Measles (LVRS)	Instituto Oswaldo Cruz FIOCRUZ - Laboratory of Respiratory Viruses and Measles (LVRS)	Motta, F.C.; Born, P.S.; Resende, P.C.; Siqueira, M.M.
EPI646498	HA	Brazil	2007-Jun-01	EPI_ISL_197007	A/Parana/145/2007	Instituto Oswaldo Cruz FIOCRUZ - Laboratory of Respiratory Viruses and Measles (LVRS)	Instituto Oswaldo Cruz FIOCRUZ - Laboratory of Respiratory Viruses and Measles (LVRS)	Motta, F.C.; Born, P.S.; Resende, P.C.; Siqueira, M.M.
EPI646497	HA	Brazil	2007-Jun-01	EPI_ISL_197006	A/Parana/149/2007	Instituto Oswaldo Cruz FIOCRUZ - Laboratory of Respiratory Viruses and Measles (LVRS)	Instituto Oswaldo Cruz FIOCRUZ - Laboratory of Respiratory Viruses and Measles (LVRS)	Motta, F.C.; Born, P.S.; Resende, P.C.; Siqueira, M.M.
EPI646496	HA	Brazil	2007-Jun-01	EPI_ISL_197005	A/Parana/152/2007	Instituto Oswaldo Cruz FIOCRUZ - Laboratory of Respiratory Viruses and Measles (LVRS)	Instituto Oswaldo Cruz FIOCRUZ - Laboratory of Respiratory Viruses and Measles (LVRS)	Motta, F.C.; Born, P.S.; Resende, P.C.; Siqueira, M.M.
EPI646495	HA	Brazil	2007-Jun-01	EPI_ISL_197004	A/Parana/154/2007	Instituto Oswaldo Cruz FIOCRUZ - Laboratory of Respiratory Viruses and Measles (LVRS)	Instituto Oswaldo Cruz FIOCRUZ - Laboratory of Respiratory Viruses and Measles (LVRS)	Motta, F.C.; Born, P.S.; Resende, P.C.; Siqueira, M.M.
EPI646494	HA	Brazil	2007-Jun-01	EPI_ISL_197003	A/Parana/161/2007	Instituto Oswaldo Cruz FIOCRUZ - Laboratory of Respiratory Viruses and Measles (LVRS)	Instituto Oswaldo Cruz FIOCRUZ - Laboratory of Respiratory Viruses and Measles (LVRS)	Motta, F.C.; Born, P.S.; Resende, P.C.; Siqueira, M.M.
EPI646493	HA	Brazil	2007-Jun-01	EPI_ISL_197002	A/Parana/197/2007	Instituto Oswaldo Cruz FIOCRUZ - Laboratory of Respiratory Viruses and Measles (LVRS)	Instituto Oswaldo Cruz FIOCRUZ - Laboratory of Respiratory Viruses and Measles (LVRS)	Motta, F.C.; Born, P.S.; Resende, P.C.; Siqueira, M.M.
EPI646492	HA	Brazil	2007-Mar-01	EPI_ISL_197001	A/Rio_de_Janeiro/14/2007	Instituto Oswaldo Cruz FIOCRUZ - Laboratory of Respiratory Viruses and Measles (LVRS)	Instituto Oswaldo Cruz FIOCRUZ - Laboratory of Respiratory Viruses and Measles (LVRS)	Motta, F.C.; Born, P.S.; Resende, P.C.; Siqueira, M.M.
EPI646491	HA	Brazil	2007-Jun-01	EPI_ISL_197000	A/Rio_de_Janeiro/142/2007	Instituto Oswaldo Cruz FIOCRUZ - Laboratory of Respiratory Viruses and Measles (LVRS)	Instituto Oswaldo Cruz FIOCRUZ - Laboratory of Respiratory Viruses and Measles (LVRS)	Motta, F.C.; Born, P.S.; Resende, P.C.; Siqueira, M.M.
EPI646490	HA	Brazil	2007-Apr-01	EPI_ISL_196999	A/Rio_de_Janeiro/21/2007	Instituto Oswaldo Cruz FIOCRUZ - Laboratory of Respiratory Viruses and Measles (LVRS)	Instituto Oswaldo Cruz FIOCRUZ - Laboratory of Respiratory Viruses and Measles (LVRS)	Motta, F.C.; Born, P.S.; Resende, P.C.; Siqueira, M.M.
EPI646489	HA	Brazil	2007-Apr-01	EPI_ISL_196998	A/Rio_de_Janeiro/25/2007	Instituto Oswaldo Cruz FIOCRUZ - Laboratory of Respiratory Viruses and Measles (LVRS)	Instituto Oswaldo Cruz FIOCRUZ - Laboratory of Respiratory Viruses and Measles (LVRS)	Motta, F.C.; Born, P.S.; Resende, P.C.; Siqueira, M.M.
EPI646488	HA	Brazil	2007-Apr-01	EPI_ISL_196997	A/Rio_de_Janeiro/28/2007	Instituto Oswaldo Cruz FIOCRUZ - Laboratory of Respiratory Viruses and Measles (LVRS)	Instituto Oswaldo Cruz FIOCRUZ - Laboratory of Respiratory Viruses and Measles (LVRS)	Motta, F.C.; Born, P.S.; Resende, P.C.; Siqueira, M.M.
EPI646487	HA	Brazil	2007-May-01	EPI_ISL_196996	A/Rio_de_Janeiro/82/2007	Instituto Oswaldo Cruz FIOCRUZ - Laboratory of Respiratory Viruses and Measles (LVRS)	Instituto Oswaldo Cruz FIOCRUZ - Laboratory of Respiratory Viruses and Measles (LVRS)	Motta, F.C.; Born, P.S.; Resende, P.C.; Siqueira, M.M.
EPI646486	HA	Brazil	2007-May-01	EPI_ISL_196995	A/Rio_de_Janeiro/95/2007	Instituto Oswaldo Cruz FIOCRUZ - Laboratory of Respiratory Viruses and Measles (LVRS)	Instituto Oswaldo Cruz FIOCRUZ - Laboratory of Respiratory Viruses and Measles (LVRS)	Motta, F.C.; Born, P.S.; Resende, P.C.; Siqueira, M.M.
EPI646485	HA	Brazil	2007-Jan-01	EPI_ISL_196994	A/Santa_Catarina/187/2007	Instituto Oswaldo Cruz FIOCRUZ - Laboratory of Respiratory Viruses and Measles (LVRS)	Instituto Oswaldo Cruz FIOCRUZ - Laboratory of Respiratory Viruses and Measles (LVRS)	Motta, F.C.; Born, P.S.; Resende, P.C.; Siqueira, M.M.
EPI646484	HA	Brazil	2007-Jan-01	EPI_ISL_196993	A/Santa_Catarina/188/2007	Instituto Oswaldo Cruz FIOCRUZ - Laboratory of Respiratory Viruses and Measles (LVRS)	Instituto Oswaldo Cruz FIOCRUZ - Laboratory of Respiratory Viruses and Measles (LVRS)	Motta, F.C.; Born, P.S.; Resende, P.C.; Siqueira, M.M.
EPI646483	HA	Brazil	2007-Apr-01	EPI_ISL_196992	A/Bahia/50/2007	Instituto Oswaldo Cruz FIOCRUZ - Laboratory of Respiratory Viruses and Measles (LVRS)	Instituto Oswaldo Cruz FIOCRUZ - Laboratory of Respiratory Viruses and Measles (LVRS)	Motta, F.C.; Born, P.S.; Resende, P.C.; Siqueira, M.M.
EPI646482	HA	Brazil	2007-Apr-01	EPI_ISL_196991	A/Bahia/53/2007	Instituto Oswaldo Cruz FIOCRUZ - Laboratory of Respiratory Viruses and Measles (LVRS)	Instituto Oswaldo Cruz FIOCRUZ - Laboratory of Respiratory Viruses and Measles (LVRS)	Motta, F.C.; Born, P.S.; Resende, P.C.; Siqueira, M.M.
EPI646481	HA	Brazil	2007-Apr-01	EPI_ISL_196990	A/Bahia/58/2007	Instituto Oswaldo Cruz FIOCRUZ - Laboratory of Respiratory Viruses and Measles (LVRS)	Instituto Oswaldo Cruz FIOCRUZ - Laboratory of Respiratory Viruses and Measles (LVRS)	Motta, F.C.; Born, P.S.; Resende, P.C.; Siqueira, M.M.
EPI646480	HA	Brazil	2007-Apr-01	EPI_ISL_196989	A/Bahia/65/2007	Instituto Oswaldo Cruz FIOCRUZ - Laboratory of Respiratory Viruses and Measles (LVRS)	Instituto Oswaldo Cruz FIOCRUZ - Laboratory of Respiratory Viruses and Measles (LVRS)	Motta, F.C.; Born, P.S.; Resende, P.C.; Siqueira, M.M.
EPI646479	HA	Brazil	2007-Apr-01	EPI_ISL_196988	A/Bahia/70/2007	Instituto Oswaldo Cruz FIOCRUZ - Laboratory of Respiratory Viruses and Measles (LVRS)	Instituto Oswaldo Cruz FIOCRUZ - Laboratory of Respiratory Viruses and Measles (LVRS)	Motta, F.C.; Born, P.S.; Resende, P.C.; Siqueira, M.M.
EPI646478	HA	Brazil	2007-Jul-01	EPI_ISL_196987	A/Minas_Gerais/335/2007	Instituto Oswaldo Cruz FIOCRUZ - Laboratory of Respiratory Viruses and Measles (LVRS)	Instituto Oswaldo Cruz FIOCRUZ - Laboratory of Respiratory Viruses and Measles (LVRS)	Motta, F.C.; Born, P.S.; Resende, P.C.; Siqueira, M.M.
EPI646477	HA	Brazil	2007-Jun-01	EPI_ISL_196986	A/Parana/199/2007	Instituto Oswaldo Cruz FIOCRUZ - Laboratory of Respiratory Viruses and Measles (LVRS)	Instituto Oswaldo Cruz FIOCRUZ - Laboratory of Respiratory Viruses and Measles (LVRS)	Motta, F.C.; Born, P.S.; Resende, P.C.; Siqueira, M.M.
EPI646476	HA	Brazil	2007-Jun-01	EPI_ISL_196985	A/Parana/200/2007	Instituto Oswaldo Cruz FIOCRUZ - Laboratory of Respiratory Viruses and Measles (LVRS)	Instituto Oswaldo Cruz FIOCRUZ - Laboratory of Respiratory Viruses and Measles (LVRS)	Motta, F.C.; Born, P.S.; Resende, P.C.; Siqueira, M.M.
EPI646475	HA	Brazil	2005-Jun-01	EPI_ISL_196984	A/Parana/333/2005	Instituto Oswaldo Cruz FIOCRUZ - Laboratory of Respiratory Viruses and Measles (LVRS)	Instituto Oswaldo Cruz FIOCRUZ - Laboratory of Respiratory Viruses and Measles (LVRS)	Motta, F.C.; Born, P.S.; Resende, P.C.; Siqueira, M.M.
EPI646474	HA	Brazil	2007-Jul-01	EPI_ISL_196983	A/Parana/296/2007	Instituto Oswaldo Cruz FIOCRUZ - Laboratory of Respiratory Viruses and Measles (LVRS)	Instituto Oswaldo Cruz FIOCRUZ - Laboratory of Respiratory Viruses and Measles (LVRS)	Motta, F.C.; Born, P.S.; Resende, P.C.; Siqueira, M.M.
EPI646473	HA	Brazil	2007-Jul-01	EPI_ISL_196982	A/Parana/297/2007	Instituto Oswaldo Cruz FIOCRUZ - Laboratory of Respiratory Viruses and Measles (LVRS)	Instituto Oswaldo Cruz FIOCRUZ - Laboratory of Respiratory Viruses and Measles (LVRS)	Motta, F.C.; Born, P.S.; Resende, P.C.; Siqueira, M.M.
EPI646472	HA	Brazil	2007-Jun-01	EPI_ISL_196981	A/Parana/314/2007	Instituto Oswaldo Cruz FIOCRUZ - Laboratory of Respiratory Viruses and Measles (LVRS)	Instituto Oswaldo Cruz FIOCRUZ - Laboratory of Respiratory Viruses and Measles (LVRS)	Motta, F.C.; Born, P.S.; Resende, P.C.; Siqueira, M.M.
EPI646471	HA	Brazil	2007-Aug-01	EPI_ISL_196980	A/Parana/319/2007	Instituto Oswaldo Cruz FIOCRUZ - Laboratory of Respiratory Viruses and Measles (LVRS)	Instituto Oswaldo Cruz FIOCRUZ - Laboratory of Respiratory Viruses and Measles (LVRS)	Motta, F.C.; Born, P.S.; Resende, P.C.; Siqueira, M.M.
EPI646470	HA	Brazil	2007-Jul-01	EPI_ISL_196979	A/Parana/317/2007	Instituto Oswaldo Cruz FIOCRUZ - Laboratory of Respiratory Viruses and Measles (LVRS)	Instituto Oswaldo Cruz FIOCRUZ - Laboratory of Respiratory Viruses and Measles (LVRS)	Motta, F.C.; Born, P.S.; Resende, P.C.; Siqueira, M.M.
EPI646469	HA	Brazil	2009-Jun-23	EPI_ISL_196978	A/Parana/1621/2009	Instituto Oswaldo Cruz FIOCRUZ - Laboratory of Respiratory Viruses and Measles (LVRS)	Instituto Oswaldo Cruz FIOCRUZ - Laboratory of Respiratory Viruses and Measles (LVRS)	Born, P.S.; Siqueira, M.M.; Resende, P.C.; Motta, F.C.
EPI646468	HA	Brazil	2009-May-09	EPI_ISL_196977	A/Parana/160/2009	Instituto Oswaldo Cruz FIOCRUZ - Laboratory of Respiratory Viruses and Measles (LVRS)	Instituto Oswaldo Cruz FIOCRUZ - Laboratory of Respiratory Viruses and Measles (LVRS)	Born, P.S.; Siqueira, M.M.; Resende, P.C.; Motta, F.C.
EPI646467	HA	Brazil	2009-Jun-11	EPI_ISL_196976	A/Bahia/474/2009	Instituto Oswaldo Cruz FIOCRUZ - Laboratory of Respiratory Viruses and Measles (LVRS)	Instituto Oswaldo Cruz FIOCRUZ - Laboratory of Respiratory Viruses and Measles (LVRS)	Born, P.S.; Siqueira, M.M.; Resende, P.C.; Motta, F.C.
EPI646466	HA	Brazil	2009-Jul-09	EPI_ISL_196975	A/Bahia/3551/2009	Instituto Oswaldo Cruz FIOCRUZ - Laboratory of Respiratory Viruses and Measles (LVRS)	Instituto Oswaldo Cruz FIOCRUZ - Laboratory of Respiratory Viruses and Measles (LVRS)	Born, P.S.; Siqueira, M.M.; Resende, P.C.; Motta, F.C.
EPI646465	HA	Brazil	2009-Mar-19	EPI_ISL_196974	A/Bahia/204/2009	Instituto Oswaldo Cruz FIOCRUZ - Laboratory of Respiratory Viruses and Measles (LVRS)	Instituto Oswaldo Cruz FIOCRUZ - Laboratory of Respiratory Viruses and Measles (LVRS)	Born, P.S.; Siqueira, M.M.; Resende, P.C.; Motta, F.C.
EPI646464	HA	Brazil	2009-Jul-21	EPI_ISL_196973	A/Alagoas/5204/2009	Instituto Oswaldo Cruz FIOCRUZ - Laboratory of Respiratory Viruses and Measles (LVRS)	Instituto Oswaldo Cruz FIOCRUZ - Laboratory of Respiratory Viruses and Measles (LVRS)	Born, P.S.; Siqueira, M.M.; Resende, P.C.; Motta, F.C.
EPI646463	HA	Brazil	2009-Jul-18	EPI_ISL_196972	A/Alagoas/4881/2009	Instituto Oswaldo Cruz FIOCRUZ - Laboratory of Respiratory Viruses and Measles (LVRS)	Instituto Oswaldo Cruz FIOCRUZ - Laboratory of Respiratory Viruses and Measles (LVRS)	Born, P.S.; Siqueira, M.M.; Resende, P.C.; Motta, F.C.
EPI646462	HA	Brazil	2009-Jun-01	EPI_ISL_196971	A/Alagoas/383/2009	Instituto Oswaldo Cruz FIOCRUZ - Laboratory of Respiratory Viruses and Measles (LVRS)	Instituto Oswaldo Cruz FIOCRUZ - Laboratory of Respiratory Viruses and Measles (LVRS)	Born, P.S.; Siqueira, M.M.; Resende, P.C.; Motta, F.C.
EPI646461	HA	Brazil	2009-Aug-08	EPI_ISL_196970	A/Bahia/11228/2009	Instituto Oswaldo Cruz FIOCRUZ - Laboratory of Respiratory Viruses and Measles (LVRS)	Instituto Oswaldo Cruz FIOCRUZ - Laboratory of Respiratory Viruses and Measles (LVRS)	Born, P.S.; Siqueira, M.M.; Resende, P.C.; Motta, F.C.
EPI535548	PB2	France	2009-Jan-20	EPI_ISL_164054	A/Paris/2285/2009		Institut Pasteur	Barbezange, Cyril
EPI535553		France	2009-Jan-20	EPI_ISL_164054	A/Paris/2285/2009		Institut Pasteur	Barbezange, Cyril
EPI535554	MP	France	2009-Jan-20	EPI_ISL_164054	A/Paris/2285/2009		Institut Pasteur	Barbezange, Cyril
EPI535552	NP	France	2009-Jan-20	EPI_ISL_164054	A/Paris/2285/2009		Institut Pasteur	Barbezange, Cyril
EPI535550	PA	France	2009-Jan-20	EPI_ISL_164054	A/Paris/2285/2009		Institut Pasteur	Barbezange, Cyril
EPI535549	PB1	France	2009-Jan-20	EPI_ISL_164054	A/Paris/2285/2009		Institut Pasteur	Barbezange, Cyril
EPI535551	HA	France	2009-Jan-20	EPI_ISL_164054	A/Paris/2285/2009		Institut Pasteur	Barbezange, Cyril
EPI535555	NS	France	2009-Jan-20	EPI_ISL_164054	A/Paris/2285/2009		Institut Pasteur	Barbezange, Cyril
EPI535540	PB2	France	2008-Dec-31	EPI_ISL_164053	A/Paris/1983/2009		Institut Pasteur	Barbezange, Cyril
EPI535541	PB1	France	2008-Dec-31	EPI_ISL_164053	A/Paris/1983/2009		Institut Pasteur	Barbezange, Cyril
EPI535544	NP	France	2008-Dec-31	EPI_ISL_164053	A/Paris/1983/2009		Institut Pasteur	Barbezange, Cyril
EPI535546	MP	France	2008-Dec-31	EPI_ISL_164053	A/Paris/1983/2009		Institut Pasteur	Barbezange, Cyril
EPI535547	NS	France	2008-Dec-31	EPI_ISL_164053	A/Paris/1983/2009		Institut Pasteur	Barbezange, Cyril
EPI535543	HA	France	2008-Dec-31	EPI_ISL_164053	A/Paris/1983/2009		Institut Pasteur	Barbezange, Cyril
EPI535545		France	2008-Dec-31	EPI_ISL_164053	A/Paris/1983/2009		Institut Pasteur	Barbezange, Cyril
EPI535542	PA	France	2008-Dec-31	EPI_ISL_164053	A/Paris/1983/2009		Institut Pasteur	Barbezange, Cyril
EPI535534	PA	France	2008-Dec-30	EPI_ISL_164052	A/Paris/1981/2009		Institut Pasteur	Barbezange, Cyril
EPI535536	NP	France	2008-Dec-30	EPI_ISL_164052	A/Paris/1981/2009		Institut Pasteur	Barbezange, Cyril
EPI535539	NS	France	2008-Dec-30	EPI_ISL_164052	A/Paris/1981/2009		Institut Pasteur	Barbezange, Cyril
EPI535537		France	2008-Dec-30	EPI_ISL_164052	A/Paris/1981/2009		Institut Pasteur	Barbezange, Cyril
EPI535532	PB2	France	2008-Dec-30	EPI_ISL_164052	A/Paris/1981/2009		Institut Pasteur	Barbezange, Cyril
EPI535533	PB1	France	2008-Dec-30	EPI_ISL_164052	A/Paris/1981/2009		Institut Pasteur	Barbezange, Cyril
EPI535535	HA	France	2008-Dec-30	EPI_ISL_164052	A/Paris/1981/2009		Institut Pasteur	Barbezange, Cyril
EPI535538	MP	France	2008-Dec-30	EPI_ISL_164052	A/Paris/1981/2009		Institut Pasteur	Barbezange, Cyril
EPI535524	PB2	France	2008-Dec-29	EPI_ISL_164051	A/Paris/1980/2008		Institut Pasteur	Barbezange, Cyril
EPI535525	PB1	France	2008-Dec-29	EPI_ISL_164051	A/Paris/1980/2008		Institut Pasteur	Barbezange, Cyril
EPI535526	PA	France	2008-Dec-29	EPI_ISL_164051	A/Paris/1980/2008		Institut Pasteur	Barbezange, Cyril
EPI535527	HA	France	2008-Dec-29	EPI_ISL_164051	A/Paris/1980/2008		Institut Pasteur	Barbezange, Cyril
EPI535528	NP	France	2008-Dec-29	EPI_ISL_164051	A/Paris/1980/2008		Institut Pasteur	Barbezange, Cyril
EPI535530	MP	France	2008-Dec-29	EPI_ISL_164051	A/Paris/1980/2008		Institut Pasteur	Barbezange, Cyril
EPI535531	NS	France	2008-Dec-29	EPI_ISL_164051	A/Paris/1980/2008		Institut Pasteur	Barbezange, Cyril
EPI535529		France	2008-Dec-29	EPI_ISL_164051	A/Paris/1980/2008		Institut Pasteur	Barbezange, Cyril
EPI535521		France	2008-Dec-29	EPI_ISL_164050	A/Paris/1973/2008		Institut Pasteur	Barbezange, Cyril
EPI535523	NS	France	2008-Dec-29	EPI_ISL_164050	A/Paris/1973/2008		Institut Pasteur	Barbezange, Cyril
EPI535517	PB1	France	2008-Dec-29	EPI_ISL_164050	A/Paris/1973/2008		Institut Pasteur	Barbezange, Cyril
EPI535518	PA	France	2008-Dec-29	EPI_ISL_164050	A/Paris/1973/2008		Institut Pasteur	Barbezange, Cyril
EPI535519	HA	France	2008-Dec-29	EPI_ISL_164050	A/Paris/1973/2008		Institut Pasteur	Barbezange, Cyril
EPI535520	NP	France	2008-Dec-29	EPI_ISL_164050	A/Paris/1973/2008		Institut Pasteur	Barbezange, Cyril
EPI535516	PB2	France	2008-Dec-29	EPI_ISL_164050	A/Paris/1973/2008		Institut Pasteur	Barbezange, Cyril
EPI535522	MP	France	2008-Dec-29	EPI_ISL_164050	A/Paris/1973/2008		Institut Pasteur	Barbezange, Cyril
EPI535509	PB1	France	2009-Jan-08	EPI_ISL_164049	A/Paris/1082/2009		Institut Pasteur	Barbezange, Cyril
EPI535508	PB2	France	2009-Jan-08	EPI_ISL_164049	A/Paris/1082/2009		Institut Pasteur	Barbezange, Cyril
EPI535511	HA	France	2009-Jan-08	EPI_ISL_164049	A/Paris/1082/2009		Institut Pasteur	Barbezange, Cyril
EPI535513		France	2009-Jan-08	EPI_ISL_164049	A/Paris/1082/2009		Institut Pasteur	Barbezange, Cyril
EPI535514	MP	France	2009-Jan-08	EPI_ISL_164049	A/Paris/1082/2009		Institut Pasteur	Barbezange, Cyril
EPI535515	NS	France	2009-Jan-08	EPI_ISL_164049	A/Paris/1082/2009		Institut Pasteur	Barbezange, Cyril
EPI535512	NP	France	2009-Jan-08	EPI_ISL_164049	A/Paris/1082/2009		Institut Pasteur	Barbezange, Cyril
EPI535510	PA	France	2009-Jan-08	EPI_ISL_164049	A/Paris/1082/2009		Institut Pasteur	Barbezange, Cyril
EPI535501	PB1	France	2008-Dec-09	EPI_ISL_164048	A/Paris/711/2008		Institut Pasteur	Barbezange, Cyril
EPI535503	HA	France	2008-Dec-09	EPI_ISL_164048	A/Paris/711/2008		Institut Pasteur	Barbezange, Cyril
EPI535500	PB2	France	2008-Dec-09	EPI_ISL_164048	A/Paris/711/2008		Institut Pasteur	Barbezange, Cyril
EPI535502	PA	France	2008-Dec-09	EPI_ISL_164048	A/Paris/711/2008		Institut Pasteur	Barbezange, Cyril
EPI535504	NP	France	2008-Dec-09	EPI_ISL_164048	A/Paris/711/2008		Institut Pasteur	Barbezange, Cyril
EPI535505		France	2008-Dec-09	EPI_ISL_164048	A/Paris/711/2008		Institut Pasteur	Barbezange, Cyril
EPI535506	MP	France	2008-Dec-09	EPI_ISL_164048	A/Paris/711/2008		Institut Pasteur	Barbezange, Cyril
EPI535507	NS	France	2008-Dec-09	EPI_ISL_164048	A/Paris/711/2008		Institut Pasteur	Barbezange, Cyril
EPI535492	PB2	France	2009-Jan-08	EPI_ISL_164047	A/Paris/1119/2009		Institut Pasteur	Barbezange, Cyril
EPI535493	PB1	France	2009-Jan-08	EPI_ISL_164047	A/Paris/1119/2009		Institut Pasteur	Barbezange, Cyril
EPI535496	NP	France	2009-Jan-08	EPI_ISL_164047	A/Paris/1119/2009		Institut Pasteur	Barbezange, Cyril
EPI535498	MP	France	2009-Jan-08	EPI_ISL_164047	A/Paris/1119/2009		Institut Pasteur	Barbezange, Cyril
EPI535499	NS	France	2009-Jan-08	EPI_ISL_164047	A/Paris/1119/2009		Institut Pasteur	Barbezange, Cyril
EPI535494	PA	France	2009-Jan-08	EPI_ISL_164047	A/Paris/1119/2009		Institut Pasteur	Barbezange, Cyril
EPI535495	HA	France	2009-Jan-08	EPI_ISL_164047	A/Paris/1119/2009		Institut Pasteur	Barbezange, Cyril
EPI535497		France	2009-Jan-08	EPI_ISL_164047	A/Paris/1119/2009		Institut Pasteur	Barbezange, Cyril
EPI535490	MP	France	2009-Jan-07	EPI_ISL_164046	A/Paris/1094/2009		Institut Pasteur	Barbezange, Cyril
EPI535485	PB1	France	2009-Jan-07	EPI_ISL_164046	A/Paris/1094/2009		Institut Pasteur	Barbezange, Cyril
EPI535486	PA	France	2009-Jan-07	EPI_ISL_164046	A/Paris/1094/2009		Institut Pasteur	Barbezange, Cyril
EPI535488	NP	France	2009-Jan-07	EPI_ISL_164046	A/Paris/1094/2009		Institut Pasteur	Barbezange, Cyril
EPI535489		France	2009-Jan-07	EPI_ISL_164046	A/Paris/1094/2009		Institut Pasteur	Barbezange, Cyril
EPI535484	PB2	France	2009-Jan-07	EPI_ISL_164046	A/Paris/1094/2009		Institut Pasteur	Barbezange, Cyril
EPI535487	HA	France	2009-Jan-07	EPI_ISL_164046	A/Paris/1094/2009		Institut Pasteur	Barbezange, Cyril
EPI535491	NS	France	2009-Jan-07	EPI_ISL_164046	A/Paris/1094/2009		Institut Pasteur	Barbezange, Cyril
EPI535477	PB1	France	2009-Jan-06	EPI_ISL_164045	A/Paris/1069/2009		Institut Pasteur	Barbezange, Cyril
EPI535479	HA	France	2009-Jan-06	EPI_ISL_164045	A/Paris/1069/2009		Institut Pasteur	Barbezange, Cyril
EPI535476	PB2	France	2009-Jan-06	EPI_ISL_164045	A/Paris/1069/2009		Institut Pasteur	Barbezange, Cyril
EPI535478	PA	France	2009-Jan-06	EPI_ISL_164045	A/Paris/1069/2009		Institut Pasteur	Barbezange, Cyril
EPI535483	NS	France	2009-Jan-06	EPI_ISL_164045	A/Paris/1069/2009		Institut Pasteur	Barbezange, Cyril
EPI535480	NP	France	2009-Jan-06	EPI_ISL_164045	A/Paris/1069/2009		Institut Pasteur	Barbezange, Cyril
EPI535481		France	2009-Jan-06	EPI_ISL_164045	A/Paris/1069/2009		Institut Pasteur	Barbezange, Cyril
EPI535482	MP	France	2009-Jan-06	EPI_ISL_164045	A/Paris/1069/2009		Institut Pasteur	Barbezange, Cyril
EPI535468	PB2	France	2009-Jan-06	EPI_ISL_164042	A/Paris/1068/2009		Institut Pasteur	Barbezange, Cyril
EPI535474	MP	France	2009-Jan-06	EPI_ISL_164042	A/Paris/1068/2009		Institut Pasteur	Barbezange, Cyril
EPI535469	PB1	France	2009-Jan-06	EPI_ISL_164042	A/Paris/1068/2009		Institut Pasteur	Barbezange, Cyril
EPI535470	PA	France	2009-Jan-06	EPI_ISL_164042	A/Paris/1068/2009		Institut Pasteur	Barbezange, Cyril
EPI535471	HA	France	2009-Jan-06	EPI_ISL_164042	A/Paris/1068/2009		Institut Pasteur	Barbezange, Cyril
EPI535472	NP	France	2009-Jan-06	EPI_ISL_164042	A/Paris/1068/2009		Institut Pasteur	Barbezange, Cyril
EPI535473		France	2009-Jan-06	EPI_ISL_164042	A/Paris/1068/2009		Institut Pasteur	Barbezange, Cyril
EPI535475	NS	France	2009-Jan-06	EPI_ISL_164042	A/Paris/1068/2009		Institut Pasteur	Barbezange, Cyril
EPI535462		France	2009-Jan-07	EPI_ISL_164041	A/Paris/1066/2009		Institut Pasteur	Barbezange, Cyril
EPI535457	PB2	France	2009-Jan-07	EPI_ISL_164041	A/Paris/1066/2009		Institut Pasteur	Barbezange, Cyril
EPI535460	HA	France	2009-Jan-07	EPI_ISL_164041	A/Paris/1066/2009		Institut Pasteur	Barbezange, Cyril
EPI535461	NP	France	2009-Jan-07	EPI_ISL_164041	A/Paris/1066/2009		Institut Pasteur	Barbezange, Cyril
EPI535459	PA	France	2009-Jan-07	EPI_ISL_164041	A/Paris/1066/2009		Institut Pasteur	Barbezange, Cyril
EPI535458	PB1	France	2009-Jan-07	EPI_ISL_164041	A/Paris/1066/2009		Institut Pasteur	Barbezange, Cyril
EPI535463	MP	France	2009-Jan-07	EPI_ISL_164041	A/Paris/1066/2009		Institut Pasteur	Barbezange, Cyril
EPI535464	NS	France	2009-Jan-07	EPI_ISL_164041	A/Paris/1066/2009		Institut Pasteur	Barbezange, Cyril
EPI535456	NS	France	2009-Jan-02	EPI_ISL_164040	A/Paris/965/2009		Institut Pasteur	Barbezange, Cyril
EPI535449	PB2	France	2009-Jan-02	EPI_ISL_164040	A/Paris/965/2009		Institut Pasteur	Barbezange, Cyril
EPI535451	PA	France	2009-Jan-02	EPI_ISL_164040	A/Paris/965/2009		Institut Pasteur	Barbezange, Cyril
EPI535452	HA	France	2009-Jan-02	EPI_ISL_164040	A/Paris/965/2009		Institut Pasteur	Barbezange, Cyril
EPI535450	PB1	France	2009-Jan-02	EPI_ISL_164040	A/Paris/965/2009		Institut Pasteur	Barbezange, Cyril
EPI535454		France	2009-Jan-02	EPI_ISL_164040	A/Paris/965/2009		Institut Pasteur	Barbezange, Cyril
EPI535455	MP	France	2009-Jan-02	EPI_ISL_164040	A/Paris/965/2009		Institut Pasteur	Barbezange, Cyril
EPI535453	NP	France	2009-Jan-02	EPI_ISL_164040	A/Paris/965/2009		Institut Pasteur	Barbezange, Cyril
EPI535442	PB1	France	2008-Dec-30	EPI_ISL_164039	A/Paris/892/2009		Institut Pasteur	Barbezange, Cyril
EPI535445	NP	France	2008-Dec-30	EPI_ISL_164039	A/Paris/892/2009		Institut Pasteur	Barbezange, Cyril
EPI535447	MP	France	2008-Dec-30	EPI_ISL_164039	A/Paris/892/2009		Institut Pasteur	Barbezange, Cyril
EPI535448	NS	France	2008-Dec-30	EPI_ISL_164039	A/Paris/892/2009		Institut Pasteur	Barbezange, Cyril
EPI535443	PA	France	2008-Dec-30	EPI_ISL_164039	A/Paris/892/2009		Institut Pasteur	Barbezange, Cyril
EPI535444	HA	France	2008-Dec-30	EPI_ISL_164039	A/Paris/892/2009		Institut Pasteur	Barbezange, Cyril
EPI535441	PB2	France	2008-Dec-30	EPI_ISL_164039	A/Paris/892/2009		Institut Pasteur	Barbezange, Cyril
EPI535446		France	2008-Dec-30	EPI_ISL_164039	A/Paris/892/2009		Institut Pasteur	Barbezange, Cyril
EPI535435	PA	France	2008-Oct-21	EPI_ISL_164038	A/Paris/123/2008		Institut Pasteur	Barbezange, Cyril
EPI535440	NS	France	2008-Oct-21	EPI_ISL_164038	A/Paris/123/2008		Institut Pasteur	Barbezange, Cyril
EPI535433	PB2	France	2008-Oct-21	EPI_ISL_164038	A/Paris/123/2008		Institut Pasteur	Barbezange, Cyril
EPI535437	NP	France	2008-Oct-21	EPI_ISL_164038	A/Paris/123/2008		Institut Pasteur	Barbezange, Cyril
EPI535439	MP	France	2008-Oct-21	EPI_ISL_164038	A/Paris/123/2008		Institut Pasteur	Barbezange, Cyril
EPI535436	HA	France	2008-Oct-21	EPI_ISL_164038	A/Paris/123/2008		Institut Pasteur	Barbezange, Cyril
EPI535434	PB1	France	2008-Oct-21	EPI_ISL_164038	A/Paris/123/2008		Institut Pasteur	Barbezange, Cyril
EPI535438		France	2008-Oct-21	EPI_ISL_164038	A/Paris/123/2008		Institut Pasteur	Barbezange, Cyril
EPI535426	PB1	France	2008-Feb-25	EPI_ISL_164037	A/Paris/2030/2008		Institut Pasteur	Barbezange, Cyril
EPI535425	PB2	France	2008-Feb-25	EPI_ISL_164037	A/Paris/2030/2008		Institut Pasteur	Barbezange, Cyril
EPI535427	PA	France	2008-Feb-25	EPI_ISL_164037	A/Paris/2030/2008		Institut Pasteur	Barbezange, Cyril
EPI535429	NP	France	2008-Feb-25	EPI_ISL_164037	A/Paris/2030/2008		Institut Pasteur	Barbezange, Cyril
EPI535430		France	2008-Feb-25	EPI_ISL_164037	A/Paris/2030/2008		Institut Pasteur	Barbezange, Cyril
EPI535432	NS	France	2008-Feb-25	EPI_ISL_164037	A/Paris/2030/2008		Institut Pasteur	Barbezange, Cyril
EPI535428	HA	France	2008-Feb-25	EPI_ISL_164037	A/Paris/2030/2008		Institut Pasteur	Barbezange, Cyril
EPI535431	MP	France	2008-Feb-25	EPI_ISL_164037	A/Paris/2030/2008		Institut Pasteur	Barbezange, Cyril
EPI535417	PB2	France	2007-Nov-08	EPI_ISL_164036	A/Paris/358/2007		Institut Pasteur	Barbezange, Cyril
EPI535424	NS	France	2007-Nov-08	EPI_ISL_164036	A/Paris/358/2007		Institut Pasteur	Barbezange, Cyril
EPI535418	PB1	France	2007-Nov-08	EPI_ISL_164036	A/Paris/358/2007		Institut Pasteur	Barbezange, Cyril
EPI535420	HA	France	2007-Nov-08	EPI_ISL_164036	A/Paris/358/2007		Institut Pasteur	Barbezange, Cyril
EPI535421	NP	France	2007-Nov-08	EPI_ISL_164036	A/Paris/358/2007		Institut Pasteur	Barbezange, Cyril
EPI535422		France	2007-Nov-08	EPI_ISL_164036	A/Paris/358/2007		Institut Pasteur	Barbezange, Cyril
EPI535423	MP	France	2007-Nov-08	EPI_ISL_164036	A/Paris/358/2007		Institut Pasteur	Barbezange, Cyril
EPI535419	PA	France	2007-Nov-08	EPI_ISL_164036	A/Paris/358/2007		Institut Pasteur	Barbezange, Cyril
EPI476944		Djibouti	2009-May-18	EPI_ISL_148531	A/Djibouti/N09200/2009		Import from public-domain	Cosby,M.T.; Pimentel,G.; Nevin,R.L.; Ahmed,S.F.; Klena,J.D.; Amir,E.; Younan,M.; Browning,R.; Sebeny,P.J.
EPI476949	HA	Djibouti	2009-May-18	EPI_ISL_148531	A/Djibouti/N09200/2009		Import from public-domain	Cosby,M.T.; Pimentel,G.; Nevin,R.L.; Ahmed,S.F.; Klena,J.D.; Amir,E.; Younan,M.; Browning,R.; Sebeny,P.J.
EPI476943		Djibouti	2009-May-18	EPI_ISL_148530	A/Djibouti/N09199/2009		Import from public-domain	Cosby,M.T.; Pimentel,G.; Nevin,R.L.; Ahmed,S.F.; Klena,J.D.; Amir,E.; Younan,M.; Browning,R.; Sebeny,P.J.
EPI476948	HA	Djibouti	2009-May-18	EPI_ISL_148530	A/Djibouti/N09199/2009		Import from public-domain	Cosby,M.T.; Pimentel,G.; Nevin,R.L.; Ahmed,S.F.; Klena,J.D.; Amir,E.; Younan,M.; Browning,R.; Sebeny,P.J.
EPI476942		Djibouti	2009-May-18	EPI_ISL_148529	A/Djibouti/N09198/2009		Import from public-domain	Cosby,M.T.; Pimentel,G.; Nevin,R.L.; Ahmed,S.F.; Klena,J.D.; Amir,E.; Younan,M.; Browning,R.; Sebeny,P.J.
EPI476946	HA	Djibouti	2009-May-18	EPI_ISL_148529	A/Djibouti/N09198/2009		Import from public-domain	Cosby,M.T.; Pimentel,G.; Nevin,R.L.; Ahmed,S.F.; Klena,J.D.; Amir,E.; Younan,M.; Browning,R.; Sebeny,P.J.
EPI476941		Djibouti	2009-May-18	EPI_ISL_148528	A/Djibouti/N09193/2009		Import from public-domain	Cosby,M.T.; Pimentel,G.; Nevin,R.L.; Ahmed,S.F.; Klena,J.D.; Amir,E.; Younan,M.; Browning,R.; Sebeny,P.J.
EPI476945	HA	Djibouti	2009-May-18	EPI_ISL_148528	A/Djibouti/N09193/2009		Import from public-domain	Cosby,M.T.; Pimentel,G.; Nevin,R.L.; Ahmed,S.F.; Klena,J.D.; Amir,E.; Younan,M.; Browning,R.; Sebeny,P.J.
EPI476940		Djibouti	2009-May-18	EPI_ISL_148527	A/Djibouti/N4776/2009		Import from public-domain	Cosby,M.T.; Pimentel,G.; Nevin,R.L.; Ahmed,S.F.; Klena,J.D.; Amir,E.; Younan,M.; Browning,R.; Sebeny,P.J.
EPI476939		Djibouti	2009-May-18	EPI_ISL_148526	A/Djibouti/N4767/2009		Import from public-domain	Cosby,M.T.; Pimentel,G.; Nevin,R.L.; Ahmed,S.F.; Klena,J.D.; Amir,E.; Younan,M.; Browning,R.; Sebeny,P.J.
EPI476938		Djibouti	2009-May-18	EPI_ISL_148525	A/Djibouti/N4775/2009		Import from public-domain	Cosby,M.T.; Pimentel,G.; Nevin,R.L.; Ahmed,S.F.; Klena,J.D.; Amir,E.; Younan,M.; Browning,R.; Sebeny,P.J.
EPI476937		Djibouti	2009-May-18	EPI_ISL_148524	A/Djibouti/N4765/2009		Import from public-domain	Cosby,M.T.; Pimentel,G.; Nevin,R.L.; Ahmed,S.F.; Klena,J.D.; Amir,E.; Younan,M.; Browning,R.; Sebeny,P.J.
EPI404170	HA	Singapore	2009-Dec-01	EPI_ISL_131687	A/Singapore/SM19/2009		Import from public-domain	Hobbie,S.N.; Viswanathan,K.; Bachelet,I.; Aich,U.; Shriver,Z.; Subramanian,V.; Raman,R.; Sasisekharan,R.; Tang,J.W.; Koay,E.; Tambyah,P.A.
EPI401071	HA	Cuba	2009-Jul-06	EPI_ISL_131129	A/Habana/1292/2009		Import from public-domain	Pinon,A.; Acosta,B.; Valdes,O.; Mune,M.; Perez,A.; Arencibia,A.; Savon,C.E.; Goyenechea,A.; Oropesa,S.I.; Gonzalez,G.; Hernandez,B.
EPI401070	HA	Cuba	2009-Jun-21	EPI_ISL_131128	A/Habana/778/2009		Import from public-domain	Pinon,A.; Acosta,B.; Valdes,O.; Mune,M.; Perez,A.; Arencibia,A.; Savon,C.E.; Goyenechea,A.; Oropesa,S.I.; Gonzalez,G.; Hernandez,B.
EPI400821	HA	China	2009-Nov-01	EPI_ISL_131072	A/Guangdong/SZ2186/2009		Import from public-domain	Cheng,X.; Tan,Y.; He,M.; Lam,T.T.; Lu,X.; Viboud,C.; He,J.; Zhang,S.; Lu,J.; Wu,C.; Fang,S.; Wang,X.; Xie,X.; Ma,H.; Nelson,M.I.; Kung,H.F.; Holmes,E.C.; Cheng,J.
EPI367144		Netherlands	2007-Nov-06	EPI_ISL_115696	A/Netherlands/348/2007		Import from public-domain	Wentworth,D.E.; Dugan,V.; Halpin,R.; Lin,X.; Bera,J.; Ghedin,E.; Fedorova,N.; Overton,L.; Tsitrin,T.; Stockwell,T.; Amedeo,P.; Bishop,B.; Chen,H.; Edworthy,P.; Gupta,N.; Katzel,D.; Li,K.; Schobel,S.; Shrivastava,S.; Thovarai,V.; Wang,S.; Westgeest,K.B.; van Beek,R.; Bestebroer,T.M.; de Jong,J.C.; Rimmelzwaan,G.F.; Osterhaus,A.D.M.E.; Fouchier,R.A.M.; Bao,Y.; Sanders,R.; Dernovoy,D.; Kiryutin,B.; …
EPI367143	MP	Netherlands	2007-Nov-06	EPI_ISL_115696	A/Netherlands/348/2007		Import from public-domain	Wentworth,D.E.; Dugan,V.; Halpin,R.; Lin,X.; Bera,J.; Ghedin,E.; Fedorova,N.; Overton,L.; Tsitrin,T.; Stockwell,T.; Amedeo,P.; Bishop,B.; Chen,H.; Edworthy,P.; Gupta,N.; Katzel,D.; Li,K.; Schobel,S.; Shrivastava,S.; Thovarai,V.; Wang,S.; Westgeest,K.B.; van Beek,R.; Bestebroer,T.M.; de Jong,J.C.; Rimmelzwaan,G.F.; Osterhaus,A.D.M.E.; Fouchier,R.A.M.; Bao,Y.; Sanders,R.; Dernovoy,D.; Kiryutin,B.; …
EPI367147	PA	Netherlands	2007-Nov-06	EPI_ISL_115696	A/Netherlands/348/2007		Import from public-domain	Wentworth,D.E.; Dugan,V.; Halpin,R.; Lin,X.; Bera,J.; Ghedin,E.; Fedorova,N.; Overton,L.; Tsitrin,T.; Stockwell,T.; Amedeo,P.; Bishop,B.; Chen,H.; Edworthy,P.; Gupta,N.; Katzel,D.; Li,K.; Schobel,S.; Shrivastava,S.; Thovarai,V.; Wang,S.; Westgeest,K.B.; van Beek,R.; Bestebroer,T.M.; de Jong,J.C.; Rimmelzwaan,G.F.; Osterhaus,A.D.M.E.; Fouchier,R.A.M.; Bao,Y.; Sanders,R.; Dernovoy,D.; Kiryutin,B.; …
EPI367148	PB1	Netherlands	2007-Nov-06	EPI_ISL_115696	A/Netherlands/348/2007		Import from public-domain	Wentworth,D.E.; Dugan,V.; Halpin,R.; Lin,X.; Bera,J.; Ghedin,E.; Fedorova,N.; Overton,L.; Tsitrin,T.; Stockwell,T.; Amedeo,P.; Bishop,B.; Chen,H.; Edworthy,P.; Gupta,N.; Katzel,D.; Li,K.; Schobel,S.; Shrivastava,S.; Thovarai,V.; Wang,S.; Westgeest,K.B.; van Beek,R.; Bestebroer,T.M.; de Jong,J.C.; Rimmelzwaan,G.F.; Osterhaus,A.D.M.E.; Fouchier,R.A.M.; Bao,Y.; Sanders,R.; Dernovoy,D.; Kiryutin,B.; …
EPI367142	HA	Netherlands	2007-Nov-06	EPI_ISL_115696	A/Netherlands/348/2007		Import from public-domain	Wentworth,D.E.; Dugan,V.; Halpin,R.; Lin,X.; Bera,J.; Ghedin,E.; Fedorova,N.; Overton,L.; Tsitrin,T.; Stockwell,T.; Amedeo,P.; Bishop,B.; Chen,H.; Edworthy,P.; Gupta,N.; Katzel,D.; Li,K.; Schobel,S.; Shrivastava,S.; Thovarai,V.; Wang,S.; Westgeest,K.B.; van Beek,R.; Bestebroer,T.M.; de Jong,J.C.; Rimmelzwaan,G.F.; Osterhaus,A.D.M.E.; Fouchier,R.A.M.; Bao,Y.; Sanders,R.; Dernovoy,D.; Kiryutin,B.; …
EPI367145	NP	Netherlands	2007-Nov-06	EPI_ISL_115696	A/Netherlands/348/2007		Import from public-domain	Wentworth,D.E.; Dugan,V.; Halpin,R.; Lin,X.; Bera,J.; Ghedin,E.; Fedorova,N.; Overton,L.; Tsitrin,T.; Stockwell,T.; Amedeo,P.; Bishop,B.; Chen,H.; Edworthy,P.; Gupta,N.; Katzel,D.; Li,K.; Schobel,S.; Shrivastava,S.; Thovarai,V.; Wang,S.; Westgeest,K.B.; van Beek,R.; Bestebroer,T.M.; de Jong,J.C.; Rimmelzwaan,G.F.; Osterhaus,A.D.M.E.; Fouchier,R.A.M.; Bao,Y.; Sanders,R.; Dernovoy,D.; Kiryutin,B.; …
EPI367146	NS	Netherlands	2007-Nov-06	EPI_ISL_115696	A/Netherlands/348/2007		Import from public-domain	Wentworth,D.E.; Dugan,V.; Halpin,R.; Lin,X.; Bera,J.; Ghedin,E.; Fedorova,N.; Overton,L.; Tsitrin,T.; Stockwell,T.; Amedeo,P.; Bishop,B.; Chen,H.; Edworthy,P.; Gupta,N.; Katzel,D.; Li,K.; Schobel,S.; Shrivastava,S.; Thovarai,V.; Wang,S.; Westgeest,K.B.; van Beek,R.; Bestebroer,T.M.; de Jong,J.C.; Rimmelzwaan,G.F.; Osterhaus,A.D.M.E.; Fouchier,R.A.M.; Bao,Y.; Sanders,R.; Dernovoy,D.; Kiryutin,B.; …
EPI367149	PB2	Netherlands	2007-Nov-06	EPI_ISL_115696	A/Netherlands/348/2007		Import from public-domain	Wentworth,D.E.; Dugan,V.; Halpin,R.; Lin,X.; Bera,J.; Ghedin,E.; Fedorova,N.; Overton,L.; Tsitrin,T.; Stockwell,T.; Amedeo,P.; Bishop,B.; Chen,H.; Edworthy,P.; Gupta,N.; Katzel,D.; Li,K.; Schobel,S.; Shrivastava,S.; Thovarai,V.; Wang,S.; Westgeest,K.B.; van Beek,R.; Bestebroer,T.M.; de Jong,J.C.; Rimmelzwaan,G.F.; Osterhaus,A.D.M.E.; Fouchier,R.A.M.; Bao,Y.; Sanders,R.; Dernovoy,D.; Kiryutin,B.; …
EPI367140	PB1	Netherlands	2007-Feb-19	EPI_ISL_115695	A/Netherlands/69/2007		Import from public-domain	Wentworth,D.E.; Dugan,V.; Halpin,R.; Lin,X.; Bera,J.; Ghedin,E.; Fedorova,N.; Overton,L.; Tsitrin,T.; Stockwell,T.; Amedeo,P.; Bishop,B.; Chen,H.; Edworthy,P.; Gupta,N.; Katzel,D.; Li,K.; Schobel,S.; Shrivastava,S.; Thovarai,V.; Wang,S.; Westgeest,K.B.; van Beek,R.; Bestebroer,T.M.; de Jong,J.C.; Rimmelzwaan,G.F.; Osterhaus,A.D.M.E.; Fouchier,R.A.M.; Bao,Y.; Sanders,R.; Dernovoy,D.; Kiryutin,B.; …
EPI367134	HA	Netherlands	2007-Feb-19	EPI_ISL_115695	A/Netherlands/69/2007		Import from public-domain	Wentworth,D.E.; Dugan,V.; Halpin,R.; Lin,X.; Bera,J.; Ghedin,E.; Fedorova,N.; Overton,L.; Tsitrin,T.; Stockwell,T.; Amedeo,P.; Bishop,B.; Chen,H.; Edworthy,P.; Gupta,N.; Katzel,D.; Li,K.; Schobel,S.; Shrivastava,S.; Thovarai,V.; Wang,S.; Westgeest,K.B.; van Beek,R.; Bestebroer,T.M.; de Jong,J.C.; Rimmelzwaan,G.F.; Osterhaus,A.D.M.E.; Fouchier,R.A.M.; Bao,Y.; Sanders,R.; Dernovoy,D.; Kiryutin,B.; …
EPI367139	PA	Netherlands	2007-Feb-19	EPI_ISL_115695	A/Netherlands/69/2007		Import from public-domain	Wentworth,D.E.; Dugan,V.; Halpin,R.; Lin,X.; Bera,J.; Ghedin,E.; Fedorova,N.; Overton,L.; Tsitrin,T.; Stockwell,T.; Amedeo,P.; Bishop,B.; Chen,H.; Edworthy,P.; Gupta,N.; Katzel,D.; Li,K.; Schobel,S.; Shrivastava,S.; Thovarai,V.; Wang,S.; Westgeest,K.B.; van Beek,R.; Bestebroer,T.M.; de Jong,J.C.; Rimmelzwaan,G.F.; Osterhaus,A.D.M.E.; Fouchier,R.A.M.; Bao,Y.; Sanders,R.; Dernovoy,D.; Kiryutin,B.; …
EPI367136		Netherlands	2007-Feb-19	EPI_ISL_115695	A/Netherlands/69/2007		Import from public-domain	Wentworth,D.E.; Dugan,V.; Halpin,R.; Lin,X.; Bera,J.; Ghedin,E.; Fedorova,N.; Overton,L.; Tsitrin,T.; Stockwell,T.; Amedeo,P.; Bishop,B.; Chen,H.; Edworthy,P.; Gupta,N.; Katzel,D.; Li,K.; Schobel,S.; Shrivastava,S.; Thovarai,V.; Wang,S.; Westgeest,K.B.; van Beek,R.; Bestebroer,T.M.; de Jong,J.C.; Rimmelzwaan,G.F.; Osterhaus,A.D.M.E.; Fouchier,R.A.M.; Bao,Y.; Sanders,R.; Dernovoy,D.; Kiryutin,B.; …
EPI367138	NS	Netherlands	2007-Feb-19	EPI_ISL_115695	A/Netherlands/69/2007		Import from public-domain	Wentworth,D.E.; Dugan,V.; Halpin,R.; Lin,X.; Bera,J.; Ghedin,E.; Fedorova,N.; Overton,L.; Tsitrin,T.; Stockwell,T.; Amedeo,P.; Bishop,B.; Chen,H.; Edworthy,P.; Gupta,N.; Katzel,D.; Li,K.; Schobel,S.; Shrivastava,S.; Thovarai,V.; Wang,S.; Westgeest,K.B.; van Beek,R.; Bestebroer,T.M.; de Jong,J.C.; Rimmelzwaan,G.F.; Osterhaus,A.D.M.E.; Fouchier,R.A.M.; Bao,Y.; Sanders,R.; Dernovoy,D.; Kiryutin,B.; …
EPI367135	MP	Netherlands	2007-Feb-19	EPI_ISL_115695	A/Netherlands/69/2007		Import from public-domain	Wentworth,D.E.; Dugan,V.; Halpin,R.; Lin,X.; Bera,J.; Ghedin,E.; Fedorova,N.; Overton,L.; Tsitrin,T.; Stockwell,T.; Amedeo,P.; Bishop,B.; Chen,H.; Edworthy,P.; Gupta,N.; Katzel,D.; Li,K.; Schobel,S.; Shrivastava,S.; Thovarai,V.; Wang,S.; Westgeest,K.B.; van Beek,R.; Bestebroer,T.M.; de Jong,J.C.; Rimmelzwaan,G.F.; Osterhaus,A.D.M.E.; Fouchier,R.A.M.; Bao,Y.; Sanders,R.; Dernovoy,D.; Kiryutin,B.; …
EPI367141	PB2	Netherlands	2007-Feb-19	EPI_ISL_115695	A/Netherlands/69/2007		Import from public-domain	Wentworth,D.E.; Dugan,V.; Halpin,R.; Lin,X.; Bera,J.; Ghedin,E.; Fedorova,N.; Overton,L.; Tsitrin,T.; Stockwell,T.; Amedeo,P.; Bishop,B.; Chen,H.; Edworthy,P.; Gupta,N.; Katzel,D.; Li,K.; Schobel,S.; Shrivastava,S.; Thovarai,V.; Wang,S.; Westgeest,K.B.; van Beek,R.; Bestebroer,T.M.; de Jong,J.C.; Rimmelzwaan,G.F.; Osterhaus,A.D.M.E.; Fouchier,R.A.M.; Bao,Y.; Sanders,R.; Dernovoy,D.; Kiryutin,B.; …
EPI367137	NP	Netherlands	2007-Feb-19	EPI_ISL_115695	A/Netherlands/69/2007		Import from public-domain	Wentworth,D.E.; Dugan,V.; Halpin,R.; Lin,X.; Bera,J.; Ghedin,E.; Fedorova,N.; Overton,L.; Tsitrin,T.; Stockwell,T.; Amedeo,P.; Bishop,B.; Chen,H.; Edworthy,P.; Gupta,N.; Katzel,D.; Li,K.; Schobel,S.; Shrivastava,S.; Thovarai,V.; Wang,S.; Westgeest,K.B.; van Beek,R.; Bestebroer,T.M.; de Jong,J.C.; Rimmelzwaan,G.F.; Osterhaus,A.D.M.E.; Fouchier,R.A.M.; Bao,Y.; Sanders,R.; Dernovoy,D.; Kiryutin,B.; …
EPI367129	NP	Netherlands	2006-Dec-24	EPI_ISL_115648	A/Netherlands/363/2006		Import from public-domain	Wentworth,D.E.; Dugan,V.; Halpin,R.; Lin,X.; Bera,J.; Ghedin,E.; Fedorova,N.; Overton,L.; Tsitrin,T.; Stockwell,T.; Amedeo,P.; Bishop,B.; Chen,H.; Edworthy,P.; Gupta,N.; Katzel,D.; Li,K.; Schobel,S.; Shrivastava,S.; Thovarai,V.; Wang,S.; Westgeest,K.B.; van Beek,R.; Bestebroer,T.M.; de Jong,J.C.; Rimmelzwaan,G.F.; Osterhaus,A.D.M.E.; Fouchier,R.A.M.; Bao,Y.; Sanders,R.; Dernovoy,D.; Kiryutin,B.; …
EPI367132	PB1	Netherlands	2006-Dec-24	EPI_ISL_115648	A/Netherlands/363/2006		Import from public-domain	Wentworth,D.E.; Dugan,V.; Halpin,R.; Lin,X.; Bera,J.; Ghedin,E.; Fedorova,N.; Overton,L.; Tsitrin,T.; Stockwell,T.; Amedeo,P.; Bishop,B.; Chen,H.; Edworthy,P.; Gupta,N.; Katzel,D.; Li,K.; Schobel,S.; Shrivastava,S.; Thovarai,V.; Wang,S.; Westgeest,K.B.; van Beek,R.; Bestebroer,T.M.; de Jong,J.C.; Rimmelzwaan,G.F.; Osterhaus,A.D.M.E.; Fouchier,R.A.M.; Bao,Y.; Sanders,R.; Dernovoy,D.; Kiryutin,B.; …
EPI367128		Netherlands	2006-Dec-24	EPI_ISL_115648	A/Netherlands/363/2006		Import from public-domain	Wentworth,D.E.; Dugan,V.; Halpin,R.; Lin,X.; Bera,J.; Ghedin,E.; Fedorova,N.; Overton,L.; Tsitrin,T.; Stockwell,T.; Amedeo,P.; Bishop,B.; Chen,H.; Edworthy,P.; Gupta,N.; Katzel,D.; Li,K.; Schobel,S.; Shrivastava,S.; Thovarai,V.; Wang,S.; Westgeest,K.B.; van Beek,R.; Bestebroer,T.M.; de Jong,J.C.; Rimmelzwaan,G.F.; Osterhaus,A.D.M.E.; Fouchier,R.A.M.; Bao,Y.; Sanders,R.; Dernovoy,D.; Kiryutin,B.; …
EPI367127	MP	Netherlands	2006-Dec-24	EPI_ISL_115648	A/Netherlands/363/2006		Import from public-domain	Wentworth,D.E.; Dugan,V.; Halpin,R.; Lin,X.; Bera,J.; Ghedin,E.; Fedorova,N.; Overton,L.; Tsitrin,T.; Stockwell,T.; Amedeo,P.; Bishop,B.; Chen,H.; Edworthy,P.; Gupta,N.; Katzel,D.; Li,K.; Schobel,S.; Shrivastava,S.; Thovarai,V.; Wang,S.; Westgeest,K.B.; van Beek,R.; Bestebroer,T.M.; de Jong,J.C.; Rimmelzwaan,G.F.; Osterhaus,A.D.M.E.; Fouchier,R.A.M.; Bao,Y.; Sanders,R.; Dernovoy,D.; Kiryutin,B.; …
EPI367130	NS	Netherlands	2006-Dec-24	EPI_ISL_115648	A/Netherlands/363/2006		Import from public-domain	Wentworth,D.E.; Dugan,V.; Halpin,R.; Lin,X.; Bera,J.; Ghedin,E.; Fedorova,N.; Overton,L.; Tsitrin,T.; Stockwell,T.; Amedeo,P.; Bishop,B.; Chen,H.; Edworthy,P.; Gupta,N.; Katzel,D.; Li,K.; Schobel,S.; Shrivastava,S.; Thovarai,V.; Wang,S.; Westgeest,K.B.; van Beek,R.; Bestebroer,T.M.; de Jong,J.C.; Rimmelzwaan,G.F.; Osterhaus,A.D.M.E.; Fouchier,R.A.M.; Bao,Y.; Sanders,R.; Dernovoy,D.; Kiryutin,B.; …
EPI367131	PA	Netherlands	2006-Dec-24	EPI_ISL_115648	A/Netherlands/363/2006		Import from public-domain	Wentworth,D.E.; Dugan,V.; Halpin,R.; Lin,X.; Bera,J.; Ghedin,E.; Fedorova,N.; Overton,L.; Tsitrin,T.; Stockwell,T.; Amedeo,P.; Bishop,B.; Chen,H.; Edworthy,P.; Gupta,N.; Katzel,D.; Li,K.; Schobel,S.; Shrivastava,S.; Thovarai,V.; Wang,S.; Westgeest,K.B.; van Beek,R.; Bestebroer,T.M.; de Jong,J.C.; Rimmelzwaan,G.F.; Osterhaus,A.D.M.E.; Fouchier,R.A.M.; Bao,Y.; Sanders,R.; Dernovoy,D.; Kiryutin,B.; …
EPI367133	PB2	Netherlands	2006-Dec-24	EPI_ISL_115648	A/Netherlands/363/2006		Import from public-domain	Wentworth,D.E.; Dugan,V.; Halpin,R.; Lin,X.; Bera,J.; Ghedin,E.; Fedorova,N.; Overton,L.; Tsitrin,T.; Stockwell,T.; Amedeo,P.; Bishop,B.; Chen,H.; Edworthy,P.; Gupta,N.; Katzel,D.; Li,K.; Schobel,S.; Shrivastava,S.; Thovarai,V.; Wang,S.; Westgeest,K.B.; van Beek,R.; Bestebroer,T.M.; de Jong,J.C.; Rimmelzwaan,G.F.; Osterhaus,A.D.M.E.; Fouchier,R.A.M.; Bao,Y.; Sanders,R.; Dernovoy,D.; Kiryutin,B.; …
EPI367126	HA	Netherlands	2006-Dec-24	EPI_ISL_115648	A/Netherlands/363/2006		Import from public-domain	Wentworth,D.E.; Dugan,V.; Halpin,R.; Lin,X.; Bera,J.; Ghedin,E.; Fedorova,N.; Overton,L.; Tsitrin,T.; Stockwell,T.; Amedeo,P.; Bishop,B.; Chen,H.; Edworthy,P.; Gupta,N.; Katzel,D.; Li,K.; Schobel,S.; Shrivastava,S.; Thovarai,V.; Wang,S.; Westgeest,K.B.; van Beek,R.; Bestebroer,T.M.; de Jong,J.C.; Rimmelzwaan,G.F.; Osterhaus,A.D.M.E.; Fouchier,R.A.M.; Bao,Y.; Sanders,R.; Dernovoy,D.; Kiryutin,B.; …
EPI367125	PB2	Netherlands	2006-Feb-25	EPI_ISL_115647	A/Netherlands/42/2006		Import from public-domain	Wentworth,D.E.; Dugan,V.; Halpin,R.; Lin,X.; Bera,J.; Ghedin,E.; Fedorova,N.; Overton,L.; Tsitrin,T.; Stockwell,T.; Amedeo,P.; Bishop,B.; Chen,H.; Edworthy,P.; Gupta,N.; Katzel,D.; Li,K.; Schobel,S.; Shrivastava,S.; Thovarai,V.; Wang,S.; Westgeest,K.B.; van Beek,R.; Bestebroer,T.M.; de Jong,J.C.; Rimmelzwaan,G.F.; Osterhaus,A.D.M.E.; Fouchier,R.A.M.; Bao,Y.; Sanders,R.; Dernovoy,D.; Kiryutin,B.; …
EPI367119	MP	Netherlands	2006-Feb-25	EPI_ISL_115647	A/Netherlands/42/2006		Import from public-domain	Wentworth,D.E.; Dugan,V.; Halpin,R.; Lin,X.; Bera,J.; Ghedin,E.; Fedorova,N.; Overton,L.; Tsitrin,T.; Stockwell,T.; Amedeo,P.; Bishop,B.; Chen,H.; Edworthy,P.; Gupta,N.; Katzel,D.; Li,K.; Schobel,S.; Shrivastava,S.; Thovarai,V.; Wang,S.; Westgeest,K.B.; van Beek,R.; Bestebroer,T.M.; de Jong,J.C.; Rimmelzwaan,G.F.; Osterhaus,A.D.M.E.; Fouchier,R.A.M.; Bao,Y.; Sanders,R.; Dernovoy,D.; Kiryutin,B.; …
EPI367124	PB1	Netherlands	2006-Feb-25	EPI_ISL_115647	A/Netherlands/42/2006		Import from public-domain	Wentworth,D.E.; Dugan,V.; Halpin,R.; Lin,X.; Bera,J.; Ghedin,E.; Fedorova,N.; Overton,L.; Tsitrin,T.; Stockwell,T.; Amedeo,P.; Bishop,B.; Chen,H.; Edworthy,P.; Gupta,N.; Katzel,D.; Li,K.; Schobel,S.; Shrivastava,S.; Thovarai,V.; Wang,S.; Westgeest,K.B.; van Beek,R.; Bestebroer,T.M.; de Jong,J.C.; Rimmelzwaan,G.F.; Osterhaus,A.D.M.E.; Fouchier,R.A.M.; Bao,Y.; Sanders,R.; Dernovoy,D.; Kiryutin,B.; …
EPI367120		Netherlands	2006-Feb-25	EPI_ISL_115647	A/Netherlands/42/2006		Import from public-domain	Wentworth,D.E.; Dugan,V.; Halpin,R.; Lin,X.; Bera,J.; Ghedin,E.; Fedorova,N.; Overton,L.; Tsitrin,T.; Stockwell,T.; Amedeo,P.; Bishop,B.; Chen,H.; Edworthy,P.; Gupta,N.; Katzel,D.; Li,K.; Schobel,S.; Shrivastava,S.; Thovarai,V.; Wang,S.; Westgeest,K.B.; van Beek,R.; Bestebroer,T.M.; de Jong,J.C.; Rimmelzwaan,G.F.; Osterhaus,A.D.M.E.; Fouchier,R.A.M.; Bao,Y.; Sanders,R.; Dernovoy,D.; Kiryutin,B.; …
EPI367118	HA	Netherlands	2006-Feb-25	EPI_ISL_115647	A/Netherlands/42/2006		Import from public-domain	Wentworth,D.E.; Dugan,V.; Halpin,R.; Lin,X.; Bera,J.; Ghedin,E.; Fedorova,N.; Overton,L.; Tsitrin,T.; Stockwell,T.; Amedeo,P.; Bishop,B.; Chen,H.; Edworthy,P.; Gupta,N.; Katzel,D.; Li,K.; Schobel,S.; Shrivastava,S.; Thovarai,V.; Wang,S.; Westgeest,K.B.; van Beek,R.; Bestebroer,T.M.; de Jong,J.C.; Rimmelzwaan,G.F.; Osterhaus,A.D.M.E.; Fouchier,R.A.M.; Bao,Y.; Sanders,R.; Dernovoy,D.; Kiryutin,B.; …
EPI367123	PA	Netherlands	2006-Feb-25	EPI_ISL_115647	A/Netherlands/42/2006		Import from public-domain	Wentworth,D.E.; Dugan,V.; Halpin,R.; Lin,X.; Bera,J.; Ghedin,E.; Fedorova,N.; Overton,L.; Tsitrin,T.; Stockwell,T.; Amedeo,P.; Bishop,B.; Chen,H.; Edworthy,P.; Gupta,N.; Katzel,D.; Li,K.; Schobel,S.; Shrivastava,S.; Thovarai,V.; Wang,S.; Westgeest,K.B.; van Beek,R.; Bestebroer,T.M.; de Jong,J.C.; Rimmelzwaan,G.F.; Osterhaus,A.D.M.E.; Fouchier,R.A.M.; Bao,Y.; Sanders,R.; Dernovoy,D.; Kiryutin,B.; …
EPI367122	NS	Netherlands	2006-Feb-25	EPI_ISL_115647	A/Netherlands/42/2006		Import from public-domain	Wentworth,D.E.; Dugan,V.; Halpin,R.; Lin,X.; Bera,J.; Ghedin,E.; Fedorova,N.; Overton,L.; Tsitrin,T.; Stockwell,T.; Amedeo,P.; Bishop,B.; Chen,H.; Edworthy,P.; Gupta,N.; Katzel,D.; Li,K.; Schobel,S.; Shrivastava,S.; Thovarai,V.; Wang,S.; Westgeest,K.B.; van Beek,R.; Bestebroer,T.M.; de Jong,J.C.; Rimmelzwaan,G.F.; Osterhaus,A.D.M.E.; Fouchier,R.A.M.; Bao,Y.; Sanders,R.; Dernovoy,D.; Kiryutin,B.; …
EPI367121	NP	Netherlands	2006-Feb-25	EPI_ISL_115647	A/Netherlands/42/2006		Import from public-domain	Wentworth,D.E.; Dugan,V.; Halpin,R.; Lin,X.; Bera,J.; Ghedin,E.; Fedorova,N.; Overton,L.; Tsitrin,T.; Stockwell,T.; Amedeo,P.; Bishop,B.; Chen,H.; Edworthy,P.; Gupta,N.; Katzel,D.; Li,K.; Schobel,S.; Shrivastava,S.; Thovarai,V.; Wang,S.; Westgeest,K.B.; van Beek,R.; Bestebroer,T.M.; de Jong,J.C.; Rimmelzwaan,G.F.; Osterhaus,A.D.M.E.; Fouchier,R.A.M.; Bao,Y.; Sanders,R.; Dernovoy,D.; Kiryutin,B.; …
EPI342486	MP	United States	2008-Dec-12	EPI_ISL_99113	A/Massachusetts/13/2008	Massachusetts Department of Public Health	Centers for Disease Control and Prevention
EPI342487		United States	2008-Dec-12	EPI_ISL_99113	A/Massachusetts/13/2008	Massachusetts Department of Public Health	Centers for Disease Control and Prevention
EPI342488	HA	United States	2008-Dec-12	EPI_ISL_99113	A/Massachusetts/13/2008	Massachusetts Department of Public Health	Centers for Disease Control and Prevention
EPI342483	MP	United States	2008-Dec-23	EPI_ISL_99112	A/Wisconsin/24/2008	Wisconsin State Laboratory of Hygiene	Centers for Disease Control and Prevention
EPI342484		United States	2008-Dec-23	EPI_ISL_99112	A/Wisconsin/24/2008	Wisconsin State Laboratory of Hygiene	Centers for Disease Control and Prevention
EPI342485	HA	United States	2008-Dec-23	EPI_ISL_99112	A/Wisconsin/24/2008	Wisconsin State Laboratory of Hygiene	Centers for Disease Control and Prevention
EPI342480	MP	United States	2009-Jun-07	EPI_ISL_99111	A/Wisconsin/15/2009	Wisconsin State Laboratory of Hygiene	Centers for Disease Control and Prevention
EPI342481		United States	2009-Jun-07	EPI_ISL_99111	A/Wisconsin/15/2009	Wisconsin State Laboratory of Hygiene	Centers for Disease Control and Prevention
EPI342482	HA	United States	2009-Jun-07	EPI_ISL_99111	A/Wisconsin/15/2009	Wisconsin State Laboratory of Hygiene	Centers for Disease Control and Prevention
EPI342476	MP	China	2009-May-07	EPI_ISL_99110	A/Fujian-Tongan/196/2009	WHO Chinese National Influenza Center	Centers for Disease Control and Prevention
EPI342477		China	2009-May-07	EPI_ISL_99110	A/Fujian-Tongan/196/2009	WHO Chinese National Influenza Center	Centers for Disease Control and Prevention
EPI342478	HA	China	2009-May-07	EPI_ISL_99110	A/Fujian-Tongan/196/2009	WHO Chinese National Influenza Center	Centers for Disease Control and Prevention
EPI342381	MP	Costa Rica	2008-Jun-19	EPI_ISL_99082	A/Costa Rica/7172/2008	Laboratorio Nacional de Influenza	Centers for Disease Control and Prevention
EPI342382		Costa Rica	2008-Jun-19	EPI_ISL_99082	A/Costa Rica/7172/2008	Laboratorio Nacional de Influenza	Centers for Disease Control and Prevention
EPI342383	HA	Costa Rica	2008-Jun-19	EPI_ISL_99082	A/Costa Rica/7172/2008	Laboratorio Nacional de Influenza	Centers for Disease Control and Prevention
EPI342185		Ethiopia	2009-Dec-14	EPI_ISL_99001	A/Ethiopia/35/2009	Ethiopian Health and Nutrition Research Institute (EHNRI)	Centers for Disease Control and Prevention
EPI342186	HA	Ethiopia	2009-Dec-14	EPI_ISL_99001	A/Ethiopia/35/2009	Ethiopian Health and Nutrition Research Institute (EHNRI)	Centers for Disease Control and Prevention
EPI342184	HA	Ethiopia	2009-Dec-14	EPI_ISL_99000	A/Ethiopia/35/2009	Ethiopian Health and Nutrition Research Institute (EHNRI)	Centers for Disease Control and Prevention
EPI342182		Dominican Republic	2009-Nov-12	EPI_ISL_98999	A/Dominican Republic/3668/2009	Laboratorio de Investigacion / Centro de Educacion Medica y Amistad Dominico Japones (CEMADOJA)	Centers for Disease Control and Prevention
EPI342183	HA	Dominican Republic	2009-Nov-12	EPI_ISL_98999	A/Dominican Republic/3668/2009	Laboratorio de Investigacion / Centro de Educacion Medica y Amistad Dominico Japones (CEMADOJA)	Centers for Disease Control and Prevention
EPI342180		Dominican Republic	2009-Nov-12	EPI_ISL_98998	A/Dominican Republic/3668/2009	Laboratorio de Investigacion / Centro de Educacion Medica y Amistad Dominico Japones (CEMADOJA)	Centers for Disease Control and Prevention
EPI342181	HA	Dominican Republic	2009-Nov-12	EPI_ISL_98998	A/Dominican Republic/3668/2009	Laboratorio de Investigacion / Centro de Educacion Medica y Amistad Dominico Japones (CEMADOJA)	Centers for Disease Control and Prevention
EPI342179	HA	Dominican Republic	2009-Dec-04	EPI_ISL_98997	A/Dominican Republic/3743/2009	Laboratorio de Investigacion / Centro de Educacion Medica y Amistad Dominico Japones (CEMADOJA)	Centers for Disease Control and Prevention
EPI342178		Dominican Republic	2009-Dec-04	EPI_ISL_98997	A/Dominican Republic/3743/2009	Laboratorio de Investigacion / Centro de Educacion Medica y Amistad Dominico Japones (CEMADOJA)	Centers for Disease Control and Prevention
EPI342176		Dominican Republic	2009-Dec-04	EPI_ISL_98996	A/Dominican Republic/3743/2009	Laboratorio de Investigacion / Centro de Educacion Medica y Amistad Dominico Japones (CEMADOJA)	Centers for Disease Control and Prevention
EPI342177	HA	Dominican Republic	2009-Dec-04	EPI_ISL_98996	A/Dominican Republic/3743/2009	Laboratorio de Investigacion / Centro de Educacion Medica y Amistad Dominico Japones (CEMADOJA)	Centers for Disease Control and Prevention
EPI342174		United States	2009-Nov-01	EPI_ISL_98995	A/Florida/26/2009	Florida Department of Health-Jacksonville	Centers for Disease Control and Prevention
EPI342175	HA	United States	2009-Nov-01	EPI_ISL_98995	A/Florida/26/2009	Florida Department of Health-Jacksonville	Centers for Disease Control and Prevention
EPI342172		United States	2009-Nov-01	EPI_ISL_98994	A/Florida/26/2009	Florida Department of Health-Jacksonville	Centers for Disease Control and Prevention
EPI342173	HA	United States	2009-Nov-01	EPI_ISL_98994	A/Florida/26/2009	Florida Department of Health-Jacksonville	Centers for Disease Control and Prevention
EPI342165	MP	United States	2009-Sep-22	EPI_ISL_98991	A/Kentucky/21/2009	Kentucky Division of Laboratory Services	Centers for Disease Control and Prevention
EPI342166		United States	2009-Sep-22	EPI_ISL_98991	A/Kentucky/21/2009	Kentucky Division of Laboratory Services	Centers for Disease Control and Prevention
EPI342167	HA	United States	2009-Sep-22	EPI_ISL_98991	A/Kentucky/21/2009	Kentucky Division of Laboratory Services	Centers for Disease Control and Prevention
EPI342162	MP	United States	2009-Sep-22	EPI_ISL_98990	A/Kentucky/21/2009	Kentucky Division of Laboratory Services	Centers for Disease Control and Prevention
EPI342163		United States	2009-Sep-22	EPI_ISL_98990	A/Kentucky/21/2009	Kentucky Division of Laboratory Services	Centers for Disease Control and Prevention
EPI342164	HA	United States	2009-Sep-22	EPI_ISL_98990	A/Kentucky/21/2009	Kentucky Division of Laboratory Services	Centers for Disease Control and Prevention
EPI342159	MP	United States	2009-Aug-25	EPI_ISL_98989	A/Oklahoma/09/2009	Oklahoma State Department of Health	Centers for Disease Control and Prevention
EPI342160		United States	2009-Aug-25	EPI_ISL_98989	A/Oklahoma/09/2009	Oklahoma State Department of Health	Centers for Disease Control and Prevention
EPI342161	HA	United States	2009-Aug-25	EPI_ISL_98989	A/Oklahoma/09/2009	Oklahoma State Department of Health	Centers for Disease Control and Prevention
EPI342157		United States	2009-Jan-01	EPI_ISL_98988	A/Tennessee/16/2009	Tennessee Department of Health Laboratory-Nashville	Centers for Disease Control and Prevention
EPI342158	HA	United States	2009-Jan-01	EPI_ISL_98988	A/Tennessee/16/2009	Tennessee Department of Health Laboratory-Nashville	Centers for Disease Control and Prevention
EPI342155		United States	2009-Jan-01	EPI_ISL_98987	A/Tennessee/16/2009	Tennessee Department of Health Laboratory-Nashville	Centers for Disease Control and Prevention
EPI342156	HA	United States	2009-Jan-01	EPI_ISL_98987	A/Tennessee/16/2009	Tennessee Department of Health Laboratory-Nashville	Centers for Disease Control and Prevention
EPI342153		United States	2009-Jan-01	EPI_ISL_98986	A/Tennessee/15/2009	Tennessee Department of Health Laboratory-Nashville	Centers for Disease Control and Prevention
EPI342154	HA	United States	2009-Jan-01	EPI_ISL_98986	A/Tennessee/15/2009	Tennessee Department of Health Laboratory-Nashville	Centers for Disease Control and Prevention
EPI342151		United States	2009-Jan-01	EPI_ISL_98985	A/Tennessee/15/2009	Tennessee Department of Health Laboratory-Nashville	Centers for Disease Control and Prevention
EPI342152	HA	United States	2009-Jan-01	EPI_ISL_98985	A/Tennessee/15/2009	Tennessee Department of Health Laboratory-Nashville	Centers for Disease Control and Prevention
EPI342149		United States	2009-Sep-03	EPI_ISL_98984	A/Oregon/34/2009	Oregon Public Health Laboratory	Centers for Disease Control and Prevention
EPI342150	HA	United States	2009-Sep-03	EPI_ISL_98984	A/Oregon/34/2009	Oregon Public Health Laboratory	Centers for Disease Control and Prevention
EPI342148	HA	United States	2009-Sep-03	EPI_ISL_98983	A/Oregon/34/2009	Oregon Public Health Laboratory	Centers for Disease Control and Prevention
EPI342147		United States	2009-Sep-03	EPI_ISL_98983	A/Oregon/34/2009	Oregon Public Health Laboratory	Centers for Disease Control and Prevention
EPI342144	MP	United States	2009-Jun-25	EPI_ISL_98982	A/Oregon/15/2009	Oregon Public Health Laboratory	Centers for Disease Control and Prevention
EPI342145		United States	2009-Jun-25	EPI_ISL_98982	A/Oregon/15/2009	Oregon Public Health Laboratory	Centers for Disease Control and Prevention
EPI342146	HA	United States	2009-Jun-25	EPI_ISL_98982	A/Oregon/15/2009	Oregon Public Health Laboratory	Centers for Disease Control and Prevention
EPI342142		United States	2009-Jun-25	EPI_ISL_98981	A/Oregon/15/2009	Oregon Public Health Laboratory	Centers for Disease Control and Prevention
EPI342143	HA	United States	2009-Jun-25	EPI_ISL_98981	A/Oregon/15/2009	Oregon Public Health Laboratory	Centers for Disease Control and Prevention
EPI342140		United States	2009-Jan-01	EPI_ISL_98980	A/Florida/22/2009	Florida Department of Health-Jacksonville	Centers for Disease Control and Prevention
EPI342141	HA	United States	2009-Jan-01	EPI_ISL_98980	A/Florida/22/2009	Florida Department of Health-Jacksonville	Centers for Disease Control and Prevention
EPI342138		United States	2009-Jan-01	EPI_ISL_98979	A/Florida/22/2009	Florida Department of Health-Jacksonville	Centers for Disease Control and Prevention
EPI342139	HA	United States	2009-Jan-01	EPI_ISL_98979	A/Florida/22/2009	Florida Department of Health-Jacksonville	Centers for Disease Control and Prevention
EPI342135	MP	United States	2009-Feb-24	EPI_ISL_98978	A/Texas/40/2009	Naval Health Research Center (NHRC) U.S. Navy	Centers for Disease Control and Prevention
EPI342136		United States	2009-Feb-24	EPI_ISL_98978	A/Texas/40/2009	Naval Health Research Center (NHRC) U.S. Navy	Centers for Disease Control and Prevention
EPI342137	HA	United States	2009-Feb-24	EPI_ISL_98978	A/Texas/40/2009	Naval Health Research Center (NHRC) U.S. Navy	Centers for Disease Control and Prevention
EPI342133		United States	2009-Apr-15	EPI_ISL_98977	A/Alaska/29/2009	Alaska State Virology Lab	Centers for Disease Control and Prevention
EPI342134	HA	United States	2009-Apr-15	EPI_ISL_98977	A/Alaska/29/2009	Alaska State Virology Lab	Centers for Disease Control and Prevention
EPI342131		United States	2009-Apr-15	EPI_ISL_98976	A/Alaska/29/2009	Alaska State Virology Lab	Centers for Disease Control and Prevention
EPI342132	HA	United States	2009-Apr-15	EPI_ISL_98976	A/Alaska/29/2009	Alaska State Virology Lab	Centers for Disease Control and Prevention
EPI342128	MP	United States	2009-Mar-30	EPI_ISL_98975	A/Hawaii/07/2009	State of Hawaii Department of Health	Centers for Disease Control and Prevention
EPI342129		United States	2009-Mar-30	EPI_ISL_98975	A/Hawaii/07/2009	State of Hawaii Department of Health	Centers for Disease Control and Prevention
EPI342130	HA	United States	2009-Mar-30	EPI_ISL_98975	A/Hawaii/07/2009	State of Hawaii Department of Health	Centers for Disease Control and Prevention
EPI342126		United States	2008-Oct-29	EPI_ISL_98974	A/Colorado/04/2008	Colorado Department of Health Lab	Centers for Disease Control and Prevention
EPI342127	HA	United States	2008-Oct-29	EPI_ISL_98974	A/Colorado/04/2008	Colorado Department of Health Lab	Centers for Disease Control and Prevention
EPI342124		United States	2008-Oct-29	EPI_ISL_98973	A/Colorado/04/2008	Colorado Department of Health Lab	Centers for Disease Control and Prevention
EPI342125	HA	United States	2008-Oct-29	EPI_ISL_98973	A/Colorado/04/2008	Colorado Department of Health Lab	Centers for Disease Control and Prevention
EPI342121	MP	United States	2008-Dec-29	EPI_ISL_98972	A/North Carolina/08/2008	North Carolina State Laboratory of Public Health	Centers for Disease Control and Prevention
EPI342122		United States	2008-Dec-29	EPI_ISL_98972	A/North Carolina/08/2008	North Carolina State Laboratory of Public Health	Centers for Disease Control and Prevention
EPI342123	HA	United States	2008-Dec-29	EPI_ISL_98972	A/North Carolina/08/2008	North Carolina State Laboratory of Public Health	Centers for Disease Control and Prevention
EPI342118	MP	United States	2008-Dec-12	EPI_ISL_98971	A/Massachusetts/13/2008	Massachusetts Department of Public Health	Centers for Disease Control and Prevention
EPI342119		United States	2008-Dec-12	EPI_ISL_98971	A/Massachusetts/13/2008	Massachusetts Department of Public Health	Centers for Disease Control and Prevention
EPI342120	HA	United States	2008-Dec-12	EPI_ISL_98971	A/Massachusetts/13/2008	Massachusetts Department of Public Health	Centers for Disease Control and Prevention
EPI342116		Nigeria	2009-Jan-01	EPI_ISL_98970	A/Nigeria/155/2009	CDC GAP Nigeria	Centers for Disease Control and Prevention
EPI342117	HA	Nigeria	2009-Jan-01	EPI_ISL_98970	A/Nigeria/155/2009	CDC GAP Nigeria	Centers for Disease Control and Prevention
EPI342115	HA	Nigeria	2009-Jan-01	EPI_ISL_98969	A/Nigeria/155/2009	CDC GAP Nigeria	Centers for Disease Control and Prevention
EPI342112	MP	United States	2009-Mar-18	EPI_ISL_98968	A/Montana/04/2009	Montana Public Health Laboratory	Centers for Disease Control and Prevention
EPI342113		United States	2009-Mar-18	EPI_ISL_98968	A/Montana/04/2009	Montana Public Health Laboratory	Centers for Disease Control and Prevention
EPI342114	HA	United States	2009-Mar-18	EPI_ISL_98968	A/Montana/04/2009	Montana Public Health Laboratory	Centers for Disease Control and Prevention
EPI342110		Suriname	2009-Jun-15	EPI_ISL_98967	A/Suriname/5163/2009	Caribbean Epidemiology Center	Centers for Disease Control and Prevention
EPI342111	HA	Suriname	2009-Jun-15	EPI_ISL_98967	A/Suriname/5163/2009	Caribbean Epidemiology Center	Centers for Disease Control and Prevention
EPI342108		Suriname	2009-Jun-15	EPI_ISL_98966	A/Suriname/5163/2009	Caribbean Epidemiology Center	Centers for Disease Control and Prevention
EPI342109	HA	Suriname	2009-Jun-15	EPI_ISL_98966	A/Suriname/5163/2009	Caribbean Epidemiology Center	Centers for Disease Control and Prevention
EPI342105	MP	United States	2009-Jun-07	EPI_ISL_98965	A/Wisconsin/15/2009	Wisconsin State Laboratory of Hygiene	Centers for Disease Control and Prevention
EPI342106		United States	2009-Jun-07	EPI_ISL_98965	A/Wisconsin/15/2009	Wisconsin State Laboratory of Hygiene	Centers for Disease Control and Prevention
EPI342107	HA	United States	2009-Jun-07	EPI_ISL_98965	A/Wisconsin/15/2009	Wisconsin State Laboratory of Hygiene	Centers for Disease Control and Prevention
EPI342103		United States	2009-Jun-07	EPI_ISL_98964	A/Wisconsin/15/2009	Wisconsin State Laboratory of Hygiene	Centers for Disease Control and Prevention
EPI342104	HA	United States	2009-Jun-07	EPI_ISL_98964	A/Wisconsin/15/2009	Wisconsin State Laboratory of Hygiene	Centers for Disease Control and Prevention
EPI342101		Haiti	2009-Jul-01	EPI_ISL_98963	A/Haiti/66/2009	Laboratoire National de Sante Publique	Centers for Disease Control and Prevention
EPI342102	HA	Haiti	2009-Jul-01	EPI_ISL_98963	A/Haiti/66/2009	Laboratoire National de Sante Publique	Centers for Disease Control and Prevention
EPI342099		Haiti	2009-Jul-01	EPI_ISL_98962	A/Haiti/66/2009	Laboratoire National de Sante Publique	Centers for Disease Control and Prevention
EPI342100	HA	Haiti	2009-Jul-01	EPI_ISL_98962	A/Haiti/66/2009	Laboratoire National de Sante Publique	Centers for Disease Control and Prevention
EPI342097		United States	2009-Jun-07	EPI_ISL_98961	A/Oregon/14/2009	Oregon Public Health Laboratory	Centers for Disease Control and Prevention
EPI342098	HA	United States	2009-Jun-07	EPI_ISL_98961	A/Oregon/14/2009	Oregon Public Health Laboratory	Centers for Disease Control and Prevention
EPI342095		United States	2009-Jun-07	EPI_ISL_98960	A/Oregon/14/2009	Oregon Public Health Laboratory	Centers for Disease Control and Prevention
EPI342096	HA	United States	2009-Jun-07	EPI_ISL_98960	A/Oregon/14/2009	Oregon Public Health Laboratory	Centers for Disease Control and Prevention
EPI342093		Puerto Rico	2009-Jun-02	EPI_ISL_98959	A/Puerto Rico/46/2009	Puerto Rico Department of Health	Centers for Disease Control and Prevention
EPI342094	HA	Puerto Rico	2009-Jun-02	EPI_ISL_98959	A/Puerto Rico/46/2009	Puerto Rico Department of Health	Centers for Disease Control and Prevention
EPI342091		Puerto Rico	2009-Jun-02	EPI_ISL_98958	A/Puerto Rico/46/2009	Puerto Rico Department of Health	Centers for Disease Control and Prevention
EPI342092	HA	Puerto Rico	2009-Jun-02	EPI_ISL_98958	A/Puerto Rico/46/2009	Puerto Rico Department of Health	Centers for Disease Control and Prevention
EPI342089		United States	2009-May-25	EPI_ISL_98957	A/Oregon/08/2009	Oregon Public Health Laboratory	Centers for Disease Control and Prevention
EPI342090	HA	United States	2009-May-25	EPI_ISL_98957	A/Oregon/08/2009	Oregon Public Health Laboratory	Centers for Disease Control and Prevention
EPI342087		United States	2009-May-25	EPI_ISL_98956	A/Oregon/08/2009	Oregon Public Health Laboratory	Centers for Disease Control and Prevention
EPI342088	HA	United States	2009-May-25	EPI_ISL_98956	A/Oregon/08/2009	Oregon Public Health Laboratory	Centers for Disease Control and Prevention
EPI342085		Puerto Rico	2009-May-26	EPI_ISL_98955	A/Puerto Rico/25/2009	Puerto Rico Department of Health	Centers for Disease Control and Prevention
EPI342086	HA	Puerto Rico	2009-May-26	EPI_ISL_98955	A/Puerto Rico/25/2009	Puerto Rico Department of Health	Centers for Disease Control and Prevention
EPI342083		Puerto Rico	2009-May-26	EPI_ISL_98954	A/Puerto Rico/25/2009	Puerto Rico Department of Health	Centers for Disease Control and Prevention
EPI342084	HA	Puerto Rico	2009-May-26	EPI_ISL_98954	A/Puerto Rico/25/2009	Puerto Rico Department of Health	Centers for Disease Control and Prevention
EPI342080	MP	United States	2007-Sep-18	EPI_ISL_98953	A/Massachusetts/12/2007	Massachusetts Department of Public Health	Centers for Disease Control and Prevention
EPI342081		United States	2007-Sep-18	EPI_ISL_98953	A/Massachusetts/12/2007	Massachusetts Department of Public Health	Centers for Disease Control and Prevention
EPI342082	HA	United States	2007-Sep-18	EPI_ISL_98953	A/Massachusetts/12/2007	Massachusetts Department of Public Health	Centers for Disease Control and Prevention
EPI342077	MP	United States	2007-Aug-04	EPI_ISL_98952	A/Hawaii/14/2007	State of Hawaii Department of Health	Centers for Disease Control and Prevention
EPI342078		United States	2007-Aug-04	EPI_ISL_98952	A/Hawaii/14/2007	State of Hawaii Department of Health	Centers for Disease Control and Prevention
EPI342079	HA	United States	2007-Aug-04	EPI_ISL_98952	A/Hawaii/14/2007	State of Hawaii Department of Health	Centers for Disease Control and Prevention
EPI342074	MP	Italy	2007-Jan-01	EPI_ISL_98951	A/Trieste/25/2007	National Institute for Medical Research	Centers for Disease Control and Prevention
EPI342075		Italy	2007-Jan-01	EPI_ISL_98951	A/Trieste/25/2007	National Institute for Medical Research	Centers for Disease Control and Prevention
EPI342076	HA	Italy	2007-Jan-01	EPI_ISL_98951	A/Trieste/25/2007	National Institute for Medical Research	Centers for Disease Control and Prevention
EPI342071	MP	Italy	2007-Jan-01	EPI_ISL_98950	A/Trieste/25/2007	National Institute for Medical Research	Centers for Disease Control and Prevention
EPI342072		Italy	2007-Jan-01	EPI_ISL_98950	A/Trieste/25/2007	National Institute for Medical Research	Centers for Disease Control and Prevention
EPI342073	HA	Italy	2007-Jan-01	EPI_ISL_98950	A/Trieste/25/2007	National Institute for Medical Research	Centers for Disease Control and Prevention
EPI342068	MP	United States	2007-Jul-25	EPI_ISL_98949	A/New Jersey/14/2007	Hackensack University Medical Center	Centers for Disease Control and Prevention
EPI342069		United States	2007-Jul-25	EPI_ISL_98949	A/New Jersey/14/2007	Hackensack University Medical Center	Centers for Disease Control and Prevention
EPI342070	HA	United States	2007-Jul-25	EPI_ISL_98949	A/New Jersey/14/2007	Hackensack University Medical Center	Centers for Disease Control and Prevention
EPI342065	MP	Russian Federation	2007-Apr-09	EPI_ISL_98948	A/Voronezh/10/2007	Russian Academy of Medical Sciences	Centers for Disease Control and Prevention
EPI342066		Russian Federation	2007-Apr-09	EPI_ISL_98948	A/Voronezh/10/2007	Russian Academy of Medical Sciences	Centers for Disease Control and Prevention
EPI342067	HA	Russian Federation	2007-Apr-09	EPI_ISL_98948	A/Voronezh/10/2007	Russian Academy of Medical Sciences	Centers for Disease Control and Prevention
EPI342063		United States	2007-Mar-06	EPI_ISL_98947	A/Massachusetts/06/2007	Massachusetts Department of Public Health	Centers for Disease Control and Prevention
EPI342064	HA	United States	2007-Mar-06	EPI_ISL_98947	A/Massachusetts/06/2007	Massachusetts Department of Public Health	Centers for Disease Control and Prevention
EPI342062	MP	United States	2007-Mar-06	EPI_ISL_98947	A/Massachusetts/06/2007	Massachusetts Department of Public Health	Centers for Disease Control and Prevention
EPI342059	MP	United States	2007-Mar-06	EPI_ISL_98946	A/Massachusetts/06/2007	Massachusetts Department of Public Health	Centers for Disease Control and Prevention
EPI342060		United States	2007-Mar-06	EPI_ISL_98946	A/Massachusetts/06/2007	Massachusetts Department of Public Health	Centers for Disease Control and Prevention
EPI342061	HA	United States	2007-Mar-06	EPI_ISL_98946	A/Massachusetts/06/2007	Massachusetts Department of Public Health	Centers for Disease Control and Prevention
EPI341688	MP	United States	2009-Jun-07	EPI_ISL_98861	A/Wisconsin/15/2009	Wisconsin State Laboratory of Hygiene	Centers for Disease Control and Prevention
EPI341689		United States	2009-Jun-07	EPI_ISL_98861	A/Wisconsin/15/2009	Wisconsin State Laboratory of Hygiene	Centers for Disease Control and Prevention
EPI341690	HA	United States	2009-Jun-07	EPI_ISL_98861	A/Wisconsin/15/2009	Wisconsin State Laboratory of Hygiene	Centers for Disease Control and Prevention
EPI341658	NP	China	2009-Jun-01	EPI_ISL_98859	A/Guangdong-Luohu/1256/2009	WHO Chinese National Influenza Center	Centers for Disease Control and Prevention
EPI341659	NS	China	2009-Jun-01	EPI_ISL_98859	A/Guangdong-Luohu/1256/2009	WHO Chinese National Influenza Center	Centers for Disease Control and Prevention
EPI341660	MP	China	2009-Jun-01	EPI_ISL_98859	A/Guangdong-Luohu/1256/2009	WHO Chinese National Influenza Center	Centers for Disease Control and Prevention
EPI341661	PA	China	2009-Jun-01	EPI_ISL_98859	A/Guangdong-Luohu/1256/2009	WHO Chinese National Influenza Center	Centers for Disease Control and Prevention
EPI341662	PB2	China	2009-Jun-01	EPI_ISL_98859	A/Guangdong-Luohu/1256/2009	WHO Chinese National Influenza Center	Centers for Disease Control and Prevention
EPI341663	PB1	China	2009-Jun-01	EPI_ISL_98859	A/Guangdong-Luohu/1256/2009	WHO Chinese National Influenza Center	Centers for Disease Control and Prevention
EPI341664		China	2009-Jun-01	EPI_ISL_98859	A/Guangdong-Luohu/1256/2009	WHO Chinese National Influenza Center	Centers for Disease Control and Prevention
EPI341665	HA	China	2009-Jun-01	EPI_ISL_98859	A/Guangdong-Luohu/1256/2009	WHO Chinese National Influenza Center	Centers for Disease Control and Prevention
EPI341419	HA	Cambodia	2009-Jul-02	EPI_ISL_98791	A/Cambodia/T68/2009		Import from public-domain	Mardy,S.; Ly,S.; Heng,S.; Naughtin,M.; Vong,S.; Kitsutani,P.; Vanra,I.; Rith,S.; Tarantola,A.; Ly,S.; Sar,B.; Nora,C.; Sokhal,B.; Se,Y.; Timmermans,A.; Lon,C.; Barr,I.; Kelso,A.; Tyner,S.; Saunders,D.; Ung,S.A.; Asgari,N.; Touch,S.; Buchy,P.
EPI341418	HA	Cambodia	2009-Jul-16	EPI_ISL_98790	A/Cambodia/071/2009		Import from public-domain	Mardy,S.; Ly,S.; Heng,S.; Naughtin,M.; Vong,S.; Kitsutani,P.; Vanra,I.; Rith,S.; Tarantola,A.; Ly,S.; Sar,B.; Nora,C.; Sokhal,B.; Se,Y.; Timmermans,A.; Lon,C.; Barr,I.; Kelso,A.; Tyner,S.; Saunders,D.; Ung,S.A.; Asgari,N.; Touch,S.; Buchy,P.
EPI341417	HA	Cambodia	2009-Sep-01	EPI_ISL_98789	A/Cambodia/T085/2009		Import from public-domain	Mardy,S.; Ly,S.; Heng,S.; Naughtin,M.; Vong,S.; Kitsutani,P.; Vanra,I.; Rith,S.; Tarantola,A.; Ly,S.; Sar,B.; Nora,C.; Sokhal,B.; Se,Y.; Timmermans,A.; Lon,C.; Barr,I.; Kelso,A.; Tyner,S.; Saunders,D.; Ung,S.A.; Asgari,N.; Touch,S.; Buchy,P.
EPI341416	HA	Cambodia	2009-Jul-14	EPI_ISL_98788	A/Cambodia/T092/2009		Import from public-domain	Mardy,S.; Ly,S.; Heng,S.; Naughtin,M.; Vong,S.; Kitsutani,P.; Vanra,I.; Rith,S.; Tarantola,A.; Ly,S.; Sar,B.; Nora,C.; Sokhal,B.; Se,Y.; Timmermans,A.; Lon,C.; Barr,I.; Kelso,A.; Tyner,S.; Saunders,D.; Ung,S.A.; Asgari,N.; Touch,S.; Buchy,P.
EPI341415	HA	Cambodia	2009-May-27	EPI_ISL_98787	A/Cambodia/T103/2009		Import from public-domain	Mardy,S.; Ly,S.; Heng,S.; Naughtin,M.; Vong,S.; Kitsutani,P.; Vanra,I.; Rith,S.; Tarantola,A.; Ly,S.; Sar,B.; Nora,C.; Sokhal,B.; Se,Y.; Timmermans,A.; Lon,C.; Barr,I.; Kelso,A.; Tyner,S.; Saunders,D.; Ung,S.A.; Asgari,N.; Touch,S.; Buchy,P.
EPI341414	HA	Cambodia	2009-Jul-12	EPI_ISL_98786	A/Cambodia/T108/2009		Import from public-domain	Mardy,S.; Ly,S.; Heng,S.; Naughtin,M.; Vong,S.; Kitsutani,P.; Vanra,I.; Rith,S.; Tarantola,A.; Ly,S.; Sar,B.; Nora,C.; Sokhal,B.; Se,Y.; Timmermans,A.; Lon,C.; Barr,I.; Kelso,A.; Tyner,S.; Saunders,D.; Ung,S.A.; Asgari,N.; Touch,S.; Buchy,P.
EPI341413	HA	Cambodia	2009-Nov-25	EPI_ISL_98785	A/Cambodia/T140/2009		Import from public-domain	Mardy,S.; Ly,S.; Heng,S.; Naughtin,M.; Vong,S.; Kitsutani,P.; Vanra,I.; Rith,S.; Tarantola,A.; Ly,S.; Sar,B.; Nora,C.; Sokhal,B.; Se,Y.; Timmermans,A.; Lon,C.; Barr,I.; Kelso,A.; Tyner,S.; Saunders,D.; Ung,S.A.; Asgari,N.; Touch,S.; Buchy,P.
EPI341412	HA	Cambodia	2009-Jul-07	EPI_ISL_98784	A/Cambodia/T175/2009		Import from public-domain	Mardy,S.; Ly,S.; Heng,S.; Naughtin,M.; Vong,S.; Kitsutani,P.; Vanra,I.; Rith,S.; Tarantola,A.; Ly,S.; Sar,B.; Nora,C.; Sokhal,B.; Se,Y.; Timmermans,A.; Lon,C.; Barr,I.; Kelso,A.; Tyner,S.; Saunders,D.; Ung,S.A.; Asgari,N.; Touch,S.; Buchy,P.
EPI341411	HA	Cambodia	2009-Jul-07	EPI_ISL_98783	A/Cambodia/T191/2009		Import from public-domain	Mardy,S.; Ly,S.; Heng,S.; Naughtin,M.; Vong,S.; Kitsutani,P.; Vanra,I.; Rith,S.; Tarantola,A.; Ly,S.; Sar,B.; Nora,C.; Sokhal,B.; Se,Y.; Timmermans,A.; Lon,C.; Barr,I.; Kelso,A.; Tyner,S.; Saunders,D.; Ung,S.A.; Asgari,N.; Touch,S.; Buchy,P.
EPI341410	HA	Cambodia	2009-Jun-22	EPI_ISL_98782	A/Cambodia/T245/2009		Import from public-domain	Mardy,S.; Ly,S.; Heng,S.; Naughtin,M.; Vong,S.; Kitsutani,P.; Vanra,I.; Rith,S.; Tarantola,A.; Ly,S.; Sar,B.; Nora,C.; Sokhal,B.; Se,Y.; Timmermans,A.; Lon,C.; Barr,I.; Kelso,A.; Tyner,S.; Saunders,D.; Ung,S.A.; Asgari,N.; Touch,S.; Buchy,P.
EPI341409	HA	Cambodia	2009-Jul-23	EPI_ISL_98781	A/Cambodia/T284/2009		Import from public-domain	Mardy,S.; Ly,S.; Heng,S.; Naughtin,M.; Vong,S.; Kitsutani,P.; Vanra,I.; Rith,S.; Tarantola,A.; Ly,S.; Sar,B.; Nora,C.; Sokhal,B.; Se,Y.; Timmermans,A.; Lon,C.; Barr,I.; Kelso,A.; Tyner,S.; Saunders,D.; Ung,S.A.; Asgari,N.; Touch,S.; Buchy,P.
EPI341408	HA	Cambodia	2009-Jul-20	EPI_ISL_98780	A/Cambodia/T308/2009		Import from public-domain	Mardy,S.; Ly,S.; Heng,S.; Naughtin,M.; Vong,S.; Kitsutani,P.; Vanra,I.; Rith,S.; Tarantola,A.; Ly,S.; Sar,B.; Nora,C.; Sokhal,B.; Se,Y.; Timmermans,A.; Lon,C.; Barr,I.; Kelso,A.; Tyner,S.; Saunders,D.; Ung,S.A.; Asgari,N.; Touch,S.; Buchy,P.
EPI341407	HA	Cambodia	2009-Jun-09	EPI_ISL_98779	A/Cambodia/T337/2009		Import from public-domain	Mardy,S.; Ly,S.; Heng,S.; Naughtin,M.; Vong,S.; Kitsutani,P.; Vanra,I.; Rith,S.; Tarantola,A.; Ly,S.; Sar,B.; Nora,C.; Sokhal,B.; Se,Y.; Timmermans,A.; Lon,C.; Barr,I.; Kelso,A.; Tyner,S.; Saunders,D.; Ung,S.A.; Asgari,N.; Touch,S.; Buchy,P.
EPI341318	NS	Hong Kong (SAR)	2005-May-10	EPI_ISL_98711	A/Hong Kong/HKU100/2005		Import from public-domain	Bahl,J.; Nelson,M.I.; Kwok,C.H.; Rubing,C.; Vijakrishna,D.; Halpin,R.; Stockwell,T.; Lin,X.; Wentworth,D.E.; Ghedin,E.; Guan,Y.; Peirisa,M.J.; Riley,S.; Rambaut,A.; Holmes,E.C.; Smith,G.J.
EPI341319	MP	Hong Kong (SAR)	2005-May-10	EPI_ISL_98711	A/Hong Kong/HKU100/2005		Import from public-domain	Bahl,J.; Nelson,M.I.; Kwok,C.H.; Rubing,C.; Vijakrishna,D.; Halpin,R.; Stockwell,T.; Lin,X.; Wentworth,D.E.; Ghedin,E.; Guan,Y.; Peirisa,M.J.; Riley,S.; Rambaut,A.; Holmes,E.C.; Smith,G.J.
EPI341320		Hong Kong (SAR)	2005-May-10	EPI_ISL_98711	A/Hong Kong/HKU100/2005		Import from public-domain	Bahl,J.; Nelson,M.I.; Kwok,C.H.; Rubing,C.; Vijakrishna,D.; Halpin,R.; Stockwell,T.; Lin,X.; Wentworth,D.E.; Ghedin,E.; Guan,Y.; Peirisa,M.J.; Riley,S.; Rambaut,A.; Holmes,E.C.; Smith,G.J.
EPI341323	PA	Hong Kong (SAR)	2005-May-10	EPI_ISL_98711	A/Hong Kong/HKU100/2005		Import from public-domain	Bahl,J.; Nelson,M.I.; Kwok,C.H.; Rubing,C.; Vijakrishna,D.; Halpin,R.; Stockwell,T.; Lin,X.; Wentworth,D.E.; Ghedin,E.; Guan,Y.; Peirisa,M.J.; Riley,S.; Rambaut,A.; Holmes,E.C.; Smith,G.J.
EPI341324	PB1	Hong Kong (SAR)	2005-May-10	EPI_ISL_98711	A/Hong Kong/HKU100/2005		Import from public-domain	Bahl,J.; Nelson,M.I.; Kwok,C.H.; Rubing,C.; Vijakrishna,D.; Halpin,R.; Stockwell,T.; Lin,X.; Wentworth,D.E.; Ghedin,E.; Guan,Y.; Peirisa,M.J.; Riley,S.; Rambaut,A.; Holmes,E.C.; Smith,G.J.
EPI341325	PB2	Hong Kong (SAR)	2005-May-10	EPI_ISL_98711	A/Hong Kong/HKU100/2005		Import from public-domain	Bahl,J.; Nelson,M.I.; Kwok,C.H.; Rubing,C.; Vijakrishna,D.; Halpin,R.; Stockwell,T.; Lin,X.; Wentworth,D.E.; Ghedin,E.; Guan,Y.; Peirisa,M.J.; Riley,S.; Rambaut,A.; Holmes,E.C.; Smith,G.J.
EPI341321	NP	Hong Kong (SAR)	2005-May-10	EPI_ISL_98711	A/Hong Kong/HKU100/2005		Import from public-domain	Bahl,J.; Nelson,M.I.; Kwok,C.H.; Rubing,C.; Vijakrishna,D.; Halpin,R.; Stockwell,T.; Lin,X.; Wentworth,D.E.; Ghedin,E.; Guan,Y.; Peirisa,M.J.; Riley,S.; Rambaut,A.; Holmes,E.C.; Smith,G.J.
EPI341322	HA	Hong Kong (SAR)	2005-May-10	EPI_ISL_98711	A/Hong Kong/HKU100/2005		Import from public-domain	Bahl,J.; Nelson,M.I.; Kwok,C.H.; Rubing,C.; Vijakrishna,D.; Halpin,R.; Stockwell,T.; Lin,X.; Wentworth,D.E.; Ghedin,E.; Guan,Y.; Peirisa,M.J.; Riley,S.; Rambaut,A.; Holmes,E.C.; Smith,G.J.
EPI341313	NP	Hong Kong (SAR)	2005-May-12	EPI_ISL_98710	A/Hong Kong/HKU101/2005		Import from public-domain	Bahl,J.; Nelson,M.I.; Kwok,C.H.; Rubing,C.; Vijakrishna,D.; Halpin,R.; Stockwell,T.; Lin,X.; Wentworth,D.E.; Ghedin,E.; Guan,Y.; Peirisa,M.J.; Riley,S.; Rambaut,A.; Holmes,E.C.; Smith,G.J.
EPI341314	HA	Hong Kong (SAR)	2005-May-12	EPI_ISL_98710	A/Hong Kong/HKU101/2005		Import from public-domain	Bahl,J.; Nelson,M.I.; Kwok,C.H.; Rubing,C.; Vijakrishna,D.; Halpin,R.; Stockwell,T.; Lin,X.; Wentworth,D.E.; Ghedin,E.; Guan,Y.; Peirisa,M.J.; Riley,S.; Rambaut,A.; Holmes,E.C.; Smith,G.J.
EPI341310	NS	Hong Kong (SAR)	2005-May-12	EPI_ISL_98710	A/Hong Kong/HKU101/2005		Import from public-domain	Bahl,J.; Nelson,M.I.; Kwok,C.H.; Rubing,C.; Vijakrishna,D.; Halpin,R.; Stockwell,T.; Lin,X.; Wentworth,D.E.; Ghedin,E.; Guan,Y.; Peirisa,M.J.; Riley,S.; Rambaut,A.; Holmes,E.C.; Smith,G.J.
EPI341311	MP	Hong Kong (SAR)	2005-May-12	EPI_ISL_98710	A/Hong Kong/HKU101/2005		Import from public-domain	Bahl,J.; Nelson,M.I.; Kwok,C.H.; Rubing,C.; Vijakrishna,D.; Halpin,R.; Stockwell,T.; Lin,X.; Wentworth,D.E.; Ghedin,E.; Guan,Y.; Peirisa,M.J.; Riley,S.; Rambaut,A.; Holmes,E.C.; Smith,G.J.
EPI341312		Hong Kong (SAR)	2005-May-12	EPI_ISL_98710	A/Hong Kong/HKU101/2005		Import from public-domain	Bahl,J.; Nelson,M.I.; Kwok,C.H.; Rubing,C.; Vijakrishna,D.; Halpin,R.; Stockwell,T.; Lin,X.; Wentworth,D.E.; Ghedin,E.; Guan,Y.; Peirisa,M.J.; Riley,S.; Rambaut,A.; Holmes,E.C.; Smith,G.J.
EPI341315	PA	Hong Kong (SAR)	2005-May-12	EPI_ISL_98710	A/Hong Kong/HKU101/2005		Import from public-domain	Bahl,J.; Nelson,M.I.; Kwok,C.H.; Rubing,C.; Vijakrishna,D.; Halpin,R.; Stockwell,T.; Lin,X.; Wentworth,D.E.; Ghedin,E.; Guan,Y.; Peirisa,M.J.; Riley,S.; Rambaut,A.; Holmes,E.C.; Smith,G.J.
EPI341316	PB1	Hong Kong (SAR)	2005-May-12	EPI_ISL_98710	A/Hong Kong/HKU101/2005		Import from public-domain	Bahl,J.; Nelson,M.I.; Kwok,C.H.; Rubing,C.; Vijakrishna,D.; Halpin,R.; Stockwell,T.; Lin,X.; Wentworth,D.E.; Ghedin,E.; Guan,Y.; Peirisa,M.J.; Riley,S.; Rambaut,A.; Holmes,E.C.; Smith,G.J.
EPI341317	PB2	Hong Kong (SAR)	2005-May-12	EPI_ISL_98710	A/Hong Kong/HKU101/2005		Import from public-domain	Bahl,J.; Nelson,M.I.; Kwok,C.H.; Rubing,C.; Vijakrishna,D.; Halpin,R.; Stockwell,T.; Lin,X.; Wentworth,D.E.; Ghedin,E.; Guan,Y.; Peirisa,M.J.; Riley,S.; Rambaut,A.; Holmes,E.C.; Smith,G.J.
EPI341302	NS	Hong Kong (SAR)	2005-May-16	EPI_ISL_98709	A/Hong Kong/HKU102/2005		Import from public-domain	Bahl,J.; Nelson,M.I.; Kwok,C.H.; Rubing,C.; Vijakrishna,D.; Halpin,R.; Stockwell,T.; Lin,X.; Wentworth,D.E.; Ghedin,E.; Guan,Y.; Peirisa,M.J.; Riley,S.; Rambaut,A.; Holmes,E.C.; Smith,G.J.
EPI341303	MP	Hong Kong (SAR)	2005-May-16	EPI_ISL_98709	A/Hong Kong/HKU102/2005		Import from public-domain	Bahl,J.; Nelson,M.I.; Kwok,C.H.; Rubing,C.; Vijakrishna,D.; Halpin,R.; Stockwell,T.; Lin,X.; Wentworth,D.E.; Ghedin,E.; Guan,Y.; Peirisa,M.J.; Riley,S.; Rambaut,A.; Holmes,E.C.; Smith,G.J.
EPI341304		Hong Kong (SAR)	2005-May-16	EPI_ISL_98709	A/Hong Kong/HKU102/2005		Import from public-domain	Bahl,J.; Nelson,M.I.; Kwok,C.H.; Rubing,C.; Vijakrishna,D.; Halpin,R.; Stockwell,T.; Lin,X.; Wentworth,D.E.; Ghedin,E.; Guan,Y.; Peirisa,M.J.; Riley,S.; Rambaut,A.; Holmes,E.C.; Smith,G.J.
EPI341307	PA	Hong Kong (SAR)	2005-May-16	EPI_ISL_98709	A/Hong Kong/HKU102/2005		Import from public-domain	Bahl,J.; Nelson,M.I.; Kwok,C.H.; Rubing,C.; Vijakrishna,D.; Halpin,R.; Stockwell,T.; Lin,X.; Wentworth,D.E.; Ghedin,E.; Guan,Y.; Peirisa,M.J.; Riley,S.; Rambaut,A.; Holmes,E.C.; Smith,G.J.
EPI341308	PB1	Hong Kong (SAR)	2005-May-16	EPI_ISL_98709	A/Hong Kong/HKU102/2005		Import from public-domain	Bahl,J.; Nelson,M.I.; Kwok,C.H.; Rubing,C.; Vijakrishna,D.; Halpin,R.; Stockwell,T.; Lin,X.; Wentworth,D.E.; Ghedin,E.; Guan,Y.; Peirisa,M.J.; Riley,S.; Rambaut,A.; Holmes,E.C.; Smith,G.J.
EPI341309	PB2	Hong Kong (SAR)	2005-May-16	EPI_ISL_98709	A/Hong Kong/HKU102/2005		Import from public-domain	Bahl,J.; Nelson,M.I.; Kwok,C.H.; Rubing,C.; Vijakrishna,D.; Halpin,R.; Stockwell,T.; Lin,X.; Wentworth,D.E.; Ghedin,E.; Guan,Y.; Peirisa,M.J.; Riley,S.; Rambaut,A.; Holmes,E.C.; Smith,G.J.
EPI341305	NP	Hong Kong (SAR)	2005-May-16	EPI_ISL_98709	A/Hong Kong/HKU102/2005		Import from public-domain	Bahl,J.; Nelson,M.I.; Kwok,C.H.; Rubing,C.; Vijakrishna,D.; Halpin,R.; Stockwell,T.; Lin,X.; Wentworth,D.E.; Ghedin,E.; Guan,Y.; Peirisa,M.J.; Riley,S.; Rambaut,A.; Holmes,E.C.; Smith,G.J.
EPI341306	HA	Hong Kong (SAR)	2005-May-16	EPI_ISL_98709	A/Hong Kong/HKU102/2005		Import from public-domain	Bahl,J.; Nelson,M.I.; Kwok,C.H.; Rubing,C.; Vijakrishna,D.; Halpin,R.; Stockwell,T.; Lin,X.; Wentworth,D.E.; Ghedin,E.; Guan,Y.; Peirisa,M.J.; Riley,S.; Rambaut,A.; Holmes,E.C.; Smith,G.J.
EPI341294	NS	Hong Kong (SAR)	2005-May-20	EPI_ISL_98708	A/Hong Kong/HKU104/2005		Import from public-domain	Bahl,J.; Nelson,M.I.; Kwok,C.H.; Rubing,C.; Vijakrishna,D.; Halpin,R.; Stockwell,T.; Lin,X.; Wentworth,D.E.; Ghedin,E.; Guan,Y.; Peirisa,M.J.; Riley,S.; Rambaut,A.; Holmes,E.C.; Smith,G.J.
EPI341295	MP	Hong Kong (SAR)	2005-May-20	EPI_ISL_98708	A/Hong Kong/HKU104/2005		Import from public-domain	Bahl,J.; Nelson,M.I.; Kwok,C.H.; Rubing,C.; Vijakrishna,D.; Halpin,R.; Stockwell,T.; Lin,X.; Wentworth,D.E.; Ghedin,E.; Guan,Y.; Peirisa,M.J.; Riley,S.; Rambaut,A.; Holmes,E.C.; Smith,G.J.
EPI341296		Hong Kong (SAR)	2005-May-20	EPI_ISL_98708	A/Hong Kong/HKU104/2005		Import from public-domain	Bahl,J.; Nelson,M.I.; Kwok,C.H.; Rubing,C.; Vijakrishna,D.; Halpin,R.; Stockwell,T.; Lin,X.; Wentworth,D.E.; Ghedin,E.; Guan,Y.; Peirisa,M.J.; Riley,S.; Rambaut,A.; Holmes,E.C.; Smith,G.J.
EPI341299	PA	Hong Kong (SAR)	2005-May-20	EPI_ISL_98708	A/Hong Kong/HKU104/2005		Import from public-domain	Bahl,J.; Nelson,M.I.; Kwok,C.H.; Rubing,C.; Vijakrishna,D.; Halpin,R.; Stockwell,T.; Lin,X.; Wentworth,D.E.; Ghedin,E.; Guan,Y.; Peirisa,M.J.; Riley,S.; Rambaut,A.; Holmes,E.C.; Smith,G.J.
EPI341300	PB1	Hong Kong (SAR)	2005-May-20	EPI_ISL_98708	A/Hong Kong/HKU104/2005		Import from public-domain	Bahl,J.; Nelson,M.I.; Kwok,C.H.; Rubing,C.; Vijakrishna,D.; Halpin,R.; Stockwell,T.; Lin,X.; Wentworth,D.E.; Ghedin,E.; Guan,Y.; Peirisa,M.J.; Riley,S.; Rambaut,A.; Holmes,E.C.; Smith,G.J.
EPI341301	PB2	Hong Kong (SAR)	2005-May-20	EPI_ISL_98708	A/Hong Kong/HKU104/2005		Import from public-domain	Bahl,J.; Nelson,M.I.; Kwok,C.H.; Rubing,C.; Vijakrishna,D.; Halpin,R.; Stockwell,T.; Lin,X.; Wentworth,D.E.; Ghedin,E.; Guan,Y.; Peirisa,M.J.; Riley,S.; Rambaut,A.; Holmes,E.C.; Smith,G.J.
EPI341297	NP	Hong Kong (SAR)	2005-May-20	EPI_ISL_98708	A/Hong Kong/HKU104/2005		Import from public-domain	Bahl,J.; Nelson,M.I.; Kwok,C.H.; Rubing,C.; Vijakrishna,D.; Halpin,R.; Stockwell,T.; Lin,X.; Wentworth,D.E.; Ghedin,E.; Guan,Y.; Peirisa,M.J.; Riley,S.; Rambaut,A.; Holmes,E.C.; Smith,G.J.
EPI341298	HA	Hong Kong (SAR)	2005-May-20	EPI_ISL_98708	A/Hong Kong/HKU104/2005		Import from public-domain	Bahl,J.; Nelson,M.I.; Kwok,C.H.; Rubing,C.; Vijakrishna,D.; Halpin,R.; Stockwell,T.; Lin,X.; Wentworth,D.E.; Ghedin,E.; Guan,Y.; Peirisa,M.J.; Riley,S.; Rambaut,A.; Holmes,E.C.; Smith,G.J.
EPI341286	NS	Hong Kong (SAR)	2005-May-24	EPI_ISL_98707	A/Hong Kong/HKU105/2005		Import from public-domain	Bahl,J.; Nelson,M.I.; Kwok,C.H.; Rubing,C.; Vijakrishna,D.; Halpin,R.; Stockwell,T.; Lin,X.; Wentworth,D.E.; Ghedin,E.; Guan,Y.; Peirisa,M.J.; Riley,S.; Rambaut,A.; Holmes,E.C.; Smith,G.J.
EPI341287	MP	Hong Kong (SAR)	2005-May-24	EPI_ISL_98707	A/Hong Kong/HKU105/2005		Import from public-domain	Bahl,J.; Nelson,M.I.; Kwok,C.H.; Rubing,C.; Vijakrishna,D.; Halpin,R.; Stockwell,T.; Lin,X.; Wentworth,D.E.; Ghedin,E.; Guan,Y.; Peirisa,M.J.; Riley,S.; Rambaut,A.; Holmes,E.C.; Smith,G.J.
EPI341288		Hong Kong (SAR)	2005-May-24	EPI_ISL_98707	A/Hong Kong/HKU105/2005		Import from public-domain	Bahl,J.; Nelson,M.I.; Kwok,C.H.; Rubing,C.; Vijakrishna,D.; Halpin,R.; Stockwell,T.; Lin,X.; Wentworth,D.E.; Ghedin,E.; Guan,Y.; Peirisa,M.J.; Riley,S.; Rambaut,A.; Holmes,E.C.; Smith,G.J.
EPI341291	PA	Hong Kong (SAR)	2005-May-24	EPI_ISL_98707	A/Hong Kong/HKU105/2005		Import from public-domain	Bahl,J.; Nelson,M.I.; Kwok,C.H.; Rubing,C.; Vijakrishna,D.; Halpin,R.; Stockwell,T.; Lin,X.; Wentworth,D.E.; Ghedin,E.; Guan,Y.; Peirisa,M.J.; Riley,S.; Rambaut,A.; Holmes,E.C.; Smith,G.J.
EPI341292	PB1	Hong Kong (SAR)	2005-May-24	EPI_ISL_98707	A/Hong Kong/HKU105/2005		Import from public-domain	Bahl,J.; Nelson,M.I.; Kwok,C.H.; Rubing,C.; Vijakrishna,D.; Halpin,R.; Stockwell,T.; Lin,X.; Wentworth,D.E.; Ghedin,E.; Guan,Y.; Peirisa,M.J.; Riley,S.; Rambaut,A.; Holmes,E.C.; Smith,G.J.
EPI341293	PB2	Hong Kong (SAR)	2005-May-24	EPI_ISL_98707	A/Hong Kong/HKU105/2005		Import from public-domain	Bahl,J.; Nelson,M.I.; Kwok,C.H.; Rubing,C.; Vijakrishna,D.; Halpin,R.; Stockwell,T.; Lin,X.; Wentworth,D.E.; Ghedin,E.; Guan,Y.; Peirisa,M.J.; Riley,S.; Rambaut,A.; Holmes,E.C.; Smith,G.J.
EPI341289	NP	Hong Kong (SAR)	2005-May-24	EPI_ISL_98707	A/Hong Kong/HKU105/2005		Import from public-domain	Bahl,J.; Nelson,M.I.; Kwok,C.H.; Rubing,C.; Vijakrishna,D.; Halpin,R.; Stockwell,T.; Lin,X.; Wentworth,D.E.; Ghedin,E.; Guan,Y.; Peirisa,M.J.; Riley,S.; Rambaut,A.; Holmes,E.C.; Smith,G.J.
EPI341290	HA	Hong Kong (SAR)	2005-May-24	EPI_ISL_98707	A/Hong Kong/HKU105/2005		Import from public-domain	Bahl,J.; Nelson,M.I.; Kwok,C.H.; Rubing,C.; Vijakrishna,D.; Halpin,R.; Stockwell,T.; Lin,X.; Wentworth,D.E.; Ghedin,E.; Guan,Y.; Peirisa,M.J.; Riley,S.; Rambaut,A.; Holmes,E.C.; Smith,G.J.
EPI341278	NS	Hong Kong (SAR)	2005-May-28	EPI_ISL_98706	A/Hong Kong/HKU107/2005		Import from public-domain	Bahl,J.; Nelson,M.I.; Kwok,C.H.; Rubing,C.; Vijakrishna,D.; Halpin,R.; Stockwell,T.; Lin,X.; Wentworth,D.E.; Ghedin,E.; Guan,Y.; Peirisa,M.J.; Riley,S.; Rambaut,A.; Holmes,E.C.; Smith,G.J.
EPI341279	MP	Hong Kong (SAR)	2005-May-28	EPI_ISL_98706	A/Hong Kong/HKU107/2005		Import from public-domain	Bahl,J.; Nelson,M.I.; Kwok,C.H.; Rubing,C.; Vijakrishna,D.; Halpin,R.; Stockwell,T.; Lin,X.; Wentworth,D.E.; Ghedin,E.; Guan,Y.; Peirisa,M.J.; Riley,S.; Rambaut,A.; Holmes,E.C.; Smith,G.J.
EPI341280		Hong Kong (SAR)	2005-May-28	EPI_ISL_98706	A/Hong Kong/HKU107/2005		Import from public-domain	Bahl,J.; Nelson,M.I.; Kwok,C.H.; Rubing,C.; Vijakrishna,D.; Halpin,R.; Stockwell,T.; Lin,X.; Wentworth,D.E.; Ghedin,E.; Guan,Y.; Peirisa,M.J.; Riley,S.; Rambaut,A.; Holmes,E.C.; Smith,G.J.
EPI341283	PA	Hong Kong (SAR)	2005-May-28	EPI_ISL_98706	A/Hong Kong/HKU107/2005		Import from public-domain	Bahl,J.; Nelson,M.I.; Kwok,C.H.; Rubing,C.; Vijakrishna,D.; Halpin,R.; Stockwell,T.; Lin,X.; Wentworth,D.E.; Ghedin,E.; Guan,Y.; Peirisa,M.J.; Riley,S.; Rambaut,A.; Holmes,E.C.; Smith,G.J.
EPI341284	PB1	Hong Kong (SAR)	2005-May-28	EPI_ISL_98706	A/Hong Kong/HKU107/2005		Import from public-domain	Bahl,J.; Nelson,M.I.; Kwok,C.H.; Rubing,C.; Vijakrishna,D.; Halpin,R.; Stockwell,T.; Lin,X.; Wentworth,D.E.; Ghedin,E.; Guan,Y.; Peirisa,M.J.; Riley,S.; Rambaut,A.; Holmes,E.C.; Smith,G.J.
EPI341285	PB2	Hong Kong (SAR)	2005-May-28	EPI_ISL_98706	A/Hong Kong/HKU107/2005		Import from public-domain	Bahl,J.; Nelson,M.I.; Kwok,C.H.; Rubing,C.; Vijakrishna,D.; Halpin,R.; Stockwell,T.; Lin,X.; Wentworth,D.E.; Ghedin,E.; Guan,Y.; Peirisa,M.J.; Riley,S.; Rambaut,A.; Holmes,E.C.; Smith,G.J.
EPI341281	NP	Hong Kong (SAR)	2005-May-28	EPI_ISL_98706	A/Hong Kong/HKU107/2005		Import from public-domain	Bahl,J.; Nelson,M.I.; Kwok,C.H.; Rubing,C.; Vijakrishna,D.; Halpin,R.; Stockwell,T.; Lin,X.; Wentworth,D.E.; Ghedin,E.; Guan,Y.; Peirisa,M.J.; Riley,S.; Rambaut,A.; Holmes,E.C.; Smith,G.J.
EPI341282	HA	Hong Kong (SAR)	2005-May-28	EPI_ISL_98706	A/Hong Kong/HKU107/2005		Import from public-domain	Bahl,J.; Nelson,M.I.; Kwok,C.H.; Rubing,C.; Vijakrishna,D.; Halpin,R.; Stockwell,T.; Lin,X.; Wentworth,D.E.; Ghedin,E.; Guan,Y.; Peirisa,M.J.; Riley,S.; Rambaut,A.; Holmes,E.C.; Smith,G.J.
EPI341270	NS	Hong Kong (SAR)	2005-Jun-03	EPI_ISL_98705	A/Hong Kong/HKU108/2005		Import from public-domain	Bahl,J.; Nelson,M.I.; Kwok,C.H.; Rubing,C.; Vijakrishna,D.; Halpin,R.; Stockwell,T.; Lin,X.; Wentworth,D.E.; Ghedin,E.; Guan,Y.; Peirisa,M.J.; Riley,S.; Rambaut,A.; Holmes,E.C.; Smith,G.J.
EPI341271	MP	Hong Kong (SAR)	2005-Jun-03	EPI_ISL_98705	A/Hong Kong/HKU108/2005		Import from public-domain	Bahl,J.; Nelson,M.I.; Kwok,C.H.; Rubing,C.; Vijakrishna,D.; Halpin,R.; Stockwell,T.; Lin,X.; Wentworth,D.E.; Ghedin,E.; Guan,Y.; Peirisa,M.J.; Riley,S.; Rambaut,A.; Holmes,E.C.; Smith,G.J.
EPI341272		Hong Kong (SAR)	2005-Jun-03	EPI_ISL_98705	A/Hong Kong/HKU108/2005		Import from public-domain	Bahl,J.; Nelson,M.I.; Kwok,C.H.; Rubing,C.; Vijakrishna,D.; Halpin,R.; Stockwell,T.; Lin,X.; Wentworth,D.E.; Ghedin,E.; Guan,Y.; Peirisa,M.J.; Riley,S.; Rambaut,A.; Holmes,E.C.; Smith,G.J.
EPI341275	PA	Hong Kong (SAR)	2005-Jun-03	EPI_ISL_98705	A/Hong Kong/HKU108/2005		Import from public-domain	Bahl,J.; Nelson,M.I.; Kwok,C.H.; Rubing,C.; Vijakrishna,D.; Halpin,R.; Stockwell,T.; Lin,X.; Wentworth,D.E.; Ghedin,E.; Guan,Y.; Peirisa,M.J.; Riley,S.; Rambaut,A.; Holmes,E.C.; Smith,G.J.
EPI341276	PB1	Hong Kong (SAR)	2005-Jun-03	EPI_ISL_98705	A/Hong Kong/HKU108/2005		Import from public-domain	Bahl,J.; Nelson,M.I.; Kwok,C.H.; Rubing,C.; Vijakrishna,D.; Halpin,R.; Stockwell,T.; Lin,X.; Wentworth,D.E.; Ghedin,E.; Guan,Y.; Peirisa,M.J.; Riley,S.; Rambaut,A.; Holmes,E.C.; Smith,G.J.
EPI341277	PB2	Hong Kong (SAR)	2005-Jun-03	EPI_ISL_98705	A/Hong Kong/HKU108/2005		Import from public-domain	Bahl,J.; Nelson,M.I.; Kwok,C.H.; Rubing,C.; Vijakrishna,D.; Halpin,R.; Stockwell,T.; Lin,X.; Wentworth,D.E.; Ghedin,E.; Guan,Y.; Peirisa,M.J.; Riley,S.; Rambaut,A.; Holmes,E.C.; Smith,G.J.
EPI341273	NP	Hong Kong (SAR)	2005-Jun-03	EPI_ISL_98705	A/Hong Kong/HKU108/2005		Import from public-domain	Bahl,J.; Nelson,M.I.; Kwok,C.H.; Rubing,C.; Vijakrishna,D.; Halpin,R.; Stockwell,T.; Lin,X.; Wentworth,D.E.; Ghedin,E.; Guan,Y.; Peirisa,M.J.; Riley,S.; Rambaut,A.; Holmes,E.C.; Smith,G.J.
EPI341274	HA	Hong Kong (SAR)	2005-Jun-03	EPI_ISL_98705	A/Hong Kong/HKU108/2005		Import from public-domain	Bahl,J.; Nelson,M.I.; Kwok,C.H.; Rubing,C.; Vijakrishna,D.; Halpin,R.; Stockwell,T.; Lin,X.; Wentworth,D.E.; Ghedin,E.; Guan,Y.; Peirisa,M.J.; Riley,S.; Rambaut,A.; Holmes,E.C.; Smith,G.J.
EPI341262	NS	Hong Kong (SAR)	2005-Jun-07	EPI_ISL_98704	A/Hong Kong/HKU109/2005		Import from public-domain	Bahl,J.; Nelson,M.I.; Kwok,C.H.; Rubing,C.; Vijakrishna,D.; Halpin,R.; Stockwell,T.; Lin,X.; Wentworth,D.E.; Ghedin,E.; Guan,Y.; Peirisa,M.J.; Riley,S.; Rambaut,A.; Holmes,E.C.; Smith,G.J.
EPI341263	MP	Hong Kong (SAR)	2005-Jun-07	EPI_ISL_98704	A/Hong Kong/HKU109/2005		Import from public-domain	Bahl,J.; Nelson,M.I.; Kwok,C.H.; Rubing,C.; Vijakrishna,D.; Halpin,R.; Stockwell,T.; Lin,X.; Wentworth,D.E.; Ghedin,E.; Guan,Y.; Peirisa,M.J.; Riley,S.; Rambaut,A.; Holmes,E.C.; Smith,G.J.
EPI341264		Hong Kong (SAR)	2005-Jun-07	EPI_ISL_98704	A/Hong Kong/HKU109/2005		Import from public-domain	Bahl,J.; Nelson,M.I.; Kwok,C.H.; Rubing,C.; Vijakrishna,D.; Halpin,R.; Stockwell,T.; Lin,X.; Wentworth,D.E.; Ghedin,E.; Guan,Y.; Peirisa,M.J.; Riley,S.; Rambaut,A.; Holmes,E.C.; Smith,G.J.
EPI341267	PA	Hong Kong (SAR)	2005-Jun-07	EPI_ISL_98704	A/Hong Kong/HKU109/2005		Import from public-domain	Bahl,J.; Nelson,M.I.; Kwok,C.H.; Rubing,C.; Vijakrishna,D.; Halpin,R.; Stockwell,T.; Lin,X.; Wentworth,D.E.; Ghedin,E.; Guan,Y.; Peirisa,M.J.; Riley,S.; Rambaut,A.; Holmes,E.C.; Smith,G.J.
EPI341268	PB1	Hong Kong (SAR)	2005-Jun-07	EPI_ISL_98704	A/Hong Kong/HKU109/2005		Import from public-domain	Bahl,J.; Nelson,M.I.; Kwok,C.H.; Rubing,C.; Vijakrishna,D.; Halpin,R.; Stockwell,T.; Lin,X.; Wentworth,D.E.; Ghedin,E.; Guan,Y.; Peirisa,M.J.; Riley,S.; Rambaut,A.; Holmes,E.C.; Smith,G.J.
EPI341269	PB2	Hong Kong (SAR)	2005-Jun-07	EPI_ISL_98704	A/Hong Kong/HKU109/2005		Import from public-domain	Bahl,J.; Nelson,M.I.; Kwok,C.H.; Rubing,C.; Vijakrishna,D.; Halpin,R.; Stockwell,T.; Lin,X.; Wentworth,D.E.; Ghedin,E.; Guan,Y.; Peirisa,M.J.; Riley,S.; Rambaut,A.; Holmes,E.C.; Smith,G.J.
EPI341265	NP	Hong Kong (SAR)	2005-Jun-07	EPI_ISL_98704	A/Hong Kong/HKU109/2005		Import from public-domain	Bahl,J.; Nelson,M.I.; Kwok,C.H.; Rubing,C.; Vijakrishna,D.; Halpin,R.; Stockwell,T.; Lin,X.; Wentworth,D.E.; Ghedin,E.; Guan,Y.; Peirisa,M.J.; Riley,S.; Rambaut,A.; Holmes,E.C.; Smith,G.J.
EPI341266	HA	Hong Kong (SAR)	2005-Jun-07	EPI_ISL_98704	A/Hong Kong/HKU109/2005		Import from public-domain	Bahl,J.; Nelson,M.I.; Kwok,C.H.; Rubing,C.; Vijakrishna,D.; Halpin,R.; Stockwell,T.; Lin,X.; Wentworth,D.E.; Ghedin,E.; Guan,Y.; Peirisa,M.J.; Riley,S.; Rambaut,A.; Holmes,E.C.; Smith,G.J.
EPI341254	NS	Hong Kong (SAR)	2005-Jun-15	EPI_ISL_98703	A/Hong Kong/HKU110/2005		Import from public-domain	Bahl,J.; Nelson,M.I.; Kwok,C.H.; Rubing,C.; Vijakrishna,D.; Halpin,R.; Stockwell,T.; Lin,X.; Wentworth,D.E.; Ghedin,E.; Guan,Y.; Peirisa,M.J.; Riley,S.; Rambaut,A.; Holmes,E.C.; Smith,G.J.
EPI341255	MP	Hong Kong (SAR)	2005-Jun-15	EPI_ISL_98703	A/Hong Kong/HKU110/2005		Import from public-domain	Bahl,J.; Nelson,M.I.; Kwok,C.H.; Rubing,C.; Vijakrishna,D.; Halpin,R.; Stockwell,T.; Lin,X.; Wentworth,D.E.; Ghedin,E.; Guan,Y.; Peirisa,M.J.; Riley,S.; Rambaut,A.; Holmes,E.C.; Smith,G.J.
EPI341256		Hong Kong (SAR)	2005-Jun-15	EPI_ISL_98703	A/Hong Kong/HKU110/2005		Import from public-domain	Bahl,J.; Nelson,M.I.; Kwok,C.H.; Rubing,C.; Vijakrishna,D.; Halpin,R.; Stockwell,T.; Lin,X.; Wentworth,D.E.; Ghedin,E.; Guan,Y.; Peirisa,M.J.; Riley,S.; Rambaut,A.; Holmes,E.C.; Smith,G.J.
EPI341259	PA	Hong Kong (SAR)	2005-Jun-15	EPI_ISL_98703	A/Hong Kong/HKU110/2005		Import from public-domain	Bahl,J.; Nelson,M.I.; Kwok,C.H.; Rubing,C.; Vijakrishna,D.; Halpin,R.; Stockwell,T.; Lin,X.; Wentworth,D.E.; Ghedin,E.; Guan,Y.; Peirisa,M.J.; Riley,S.; Rambaut,A.; Holmes,E.C.; Smith,G.J.
EPI341260	PB1	Hong Kong (SAR)	2005-Jun-15	EPI_ISL_98703	A/Hong Kong/HKU110/2005		Import from public-domain	Bahl,J.; Nelson,M.I.; Kwok,C.H.; Rubing,C.; Vijakrishna,D.; Halpin,R.; Stockwell,T.; Lin,X.; Wentworth,D.E.; Ghedin,E.; Guan,Y.; Peirisa,M.J.; Riley,S.; Rambaut,A.; Holmes,E.C.; Smith,G.J.
EPI341261	PB2	Hong Kong (SAR)	2005-Jun-15	EPI_ISL_98703	A/Hong Kong/HKU110/2005		Import from public-domain	Bahl,J.; Nelson,M.I.; Kwok,C.H.; Rubing,C.; Vijakrishna,D.; Halpin,R.; Stockwell,T.; Lin,X.; Wentworth,D.E.; Ghedin,E.; Guan,Y.; Peirisa,M.J.; Riley,S.; Rambaut,A.; Holmes,E.C.; Smith,G.J.
EPI341257	NP	Hong Kong (SAR)	2005-Jun-15	EPI_ISL_98703	A/Hong Kong/HKU110/2005		Import from public-domain	Bahl,J.; Nelson,M.I.; Kwok,C.H.; Rubing,C.; Vijakrishna,D.; Halpin,R.; Stockwell,T.; Lin,X.; Wentworth,D.E.; Ghedin,E.; Guan,Y.; Peirisa,M.J.; Riley,S.; Rambaut,A.; Holmes,E.C.; Smith,G.J.
EPI341258	HA	Hong Kong (SAR)	2005-Jun-15	EPI_ISL_98703	A/Hong Kong/HKU110/2005		Import from public-domain	Bahl,J.; Nelson,M.I.; Kwok,C.H.; Rubing,C.; Vijakrishna,D.; Halpin,R.; Stockwell,T.; Lin,X.; Wentworth,D.E.; Ghedin,E.; Guan,Y.; Peirisa,M.J.; Riley,S.; Rambaut,A.; Holmes,E.C.; Smith,G.J.
EPI341249	NP	Hong Kong (SAR)	2005-Jun-25	EPI_ISL_98702	A/Hong Kong/HKU111/2005		Import from public-domain	Bahl,J.; Nelson,M.I.; Kwok,C.H.; Rubing,C.; Vijakrishna,D.; Halpin,R.; Stockwell,T.; Lin,X.; Wentworth,D.E.; Ghedin,E.; Guan,Y.; Peirisa,M.J.; Riley,S.; Rambaut,A.; Holmes,E.C.; Smith,G.J.
EPI341250	HA	Hong Kong (SAR)	2005-Jun-25	EPI_ISL_98702	A/Hong Kong/HKU111/2005		Import from public-domain	Bahl,J.; Nelson,M.I.; Kwok,C.H.; Rubing,C.; Vijakrishna,D.; Halpin,R.; Stockwell,T.; Lin,X.; Wentworth,D.E.; Ghedin,E.; Guan,Y.; Peirisa,M.J.; Riley,S.; Rambaut,A.; Holmes,E.C.; Smith,G.J.
EPI341246	NS	Hong Kong (SAR)	2005-Jun-25	EPI_ISL_98702	A/Hong Kong/HKU111/2005		Import from public-domain	Bahl,J.; Nelson,M.I.; Kwok,C.H.; Rubing,C.; Vijakrishna,D.; Halpin,R.; Stockwell,T.; Lin,X.; Wentworth,D.E.; Ghedin,E.; Guan,Y.; Peirisa,M.J.; Riley,S.; Rambaut,A.; Holmes,E.C.; Smith,G.J.
EPI341247	MP	Hong Kong (SAR)	2005-Jun-25	EPI_ISL_98702	A/Hong Kong/HKU111/2005		Import from public-domain	Bahl,J.; Nelson,M.I.; Kwok,C.H.; Rubing,C.; Vijakrishna,D.; Halpin,R.; Stockwell,T.; Lin,X.; Wentworth,D.E.; Ghedin,E.; Guan,Y.; Peirisa,M.J.; Riley,S.; Rambaut,A.; Holmes,E.C.; Smith,G.J.
EPI341248		Hong Kong (SAR)	2005-Jun-25	EPI_ISL_98702	A/Hong Kong/HKU111/2005		Import from public-domain	Bahl,J.; Nelson,M.I.; Kwok,C.H.; Rubing,C.; Vijakrishna,D.; Halpin,R.; Stockwell,T.; Lin,X.; Wentworth,D.E.; Ghedin,E.; Guan,Y.; Peirisa,M.J.; Riley,S.; Rambaut,A.; Holmes,E.C.; Smith,G.J.
EPI341251	PA	Hong Kong (SAR)	2005-Jun-25	EPI_ISL_98702	A/Hong Kong/HKU111/2005		Import from public-domain	Bahl,J.; Nelson,M.I.; Kwok,C.H.; Rubing,C.; Vijakrishna,D.; Halpin,R.; Stockwell,T.; Lin,X.; Wentworth,D.E.; Ghedin,E.; Guan,Y.; Peirisa,M.J.; Riley,S.; Rambaut,A.; Holmes,E.C.; Smith,G.J.
EPI341252	PB1	Hong Kong (SAR)	2005-Jun-25	EPI_ISL_98702	A/Hong Kong/HKU111/2005		Import from public-domain	Bahl,J.; Nelson,M.I.; Kwok,C.H.; Rubing,C.; Vijakrishna,D.; Halpin,R.; Stockwell,T.; Lin,X.; Wentworth,D.E.; Ghedin,E.; Guan,Y.; Peirisa,M.J.; Riley,S.; Rambaut,A.; Holmes,E.C.; Smith,G.J.
EPI341253	PB2	Hong Kong (SAR)	2005-Jun-25	EPI_ISL_98702	A/Hong Kong/HKU111/2005		Import from public-domain	Bahl,J.; Nelson,M.I.; Kwok,C.H.; Rubing,C.; Vijakrishna,D.; Halpin,R.; Stockwell,T.; Lin,X.; Wentworth,D.E.; Ghedin,E.; Guan,Y.; Peirisa,M.J.; Riley,S.; Rambaut,A.; Holmes,E.C.; Smith,G.J.
EPI341086	NS	Hong Kong (SAR)	2005-Mar-14	EPI_ISL_98682	A/Hong Kong/HKU93/2005		Import from public-domain	Bahl,J.; Nelson,M.I.; Kwok,C.H.; Rubing,C.; Vijakrishna,D.; Halpin,R.; Stockwell,T.; Lin,X.; Wentworth,D.E.; Ghedin,E.; Guan,Y.; Peirisa,M.J.; Riley,S.; Rambaut,A.; Holmes,E.C.; Smith,G.J.
EPI341087	MP	Hong Kong (SAR)	2005-Mar-14	EPI_ISL_98682	A/Hong Kong/HKU93/2005		Import from public-domain	Bahl,J.; Nelson,M.I.; Kwok,C.H.; Rubing,C.; Vijakrishna,D.; Halpin,R.; Stockwell,T.; Lin,X.; Wentworth,D.E.; Ghedin,E.; Guan,Y.; Peirisa,M.J.; Riley,S.; Rambaut,A.; Holmes,E.C.; Smith,G.J.
EPI341088		Hong Kong (SAR)	2005-Mar-14	EPI_ISL_98682	A/Hong Kong/HKU93/2005		Import from public-domain	Bahl,J.; Nelson,M.I.; Kwok,C.H.; Rubing,C.; Vijakrishna,D.; Halpin,R.; Stockwell,T.; Lin,X.; Wentworth,D.E.; Ghedin,E.; Guan,Y.; Peirisa,M.J.; Riley,S.; Rambaut,A.; Holmes,E.C.; Smith,G.J.
EPI341091	PA	Hong Kong (SAR)	2005-Mar-14	EPI_ISL_98682	A/Hong Kong/HKU93/2005		Import from public-domain	Bahl,J.; Nelson,M.I.; Kwok,C.H.; Rubing,C.; Vijakrishna,D.; Halpin,R.; Stockwell,T.; Lin,X.; Wentworth,D.E.; Ghedin,E.; Guan,Y.; Peirisa,M.J.; Riley,S.; Rambaut,A.; Holmes,E.C.; Smith,G.J.
EPI341092	PB1	Hong Kong (SAR)	2005-Mar-14	EPI_ISL_98682	A/Hong Kong/HKU93/2005		Import from public-domain	Bahl,J.; Nelson,M.I.; Kwok,C.H.; Rubing,C.; Vijakrishna,D.; Halpin,R.; Stockwell,T.; Lin,X.; Wentworth,D.E.; Ghedin,E.; Guan,Y.; Peirisa,M.J.; Riley,S.; Rambaut,A.; Holmes,E.C.; Smith,G.J.
EPI341093	PB2	Hong Kong (SAR)	2005-Mar-14	EPI_ISL_98682	A/Hong Kong/HKU93/2005		Import from public-domain	Bahl,J.; Nelson,M.I.; Kwok,C.H.; Rubing,C.; Vijakrishna,D.; Halpin,R.; Stockwell,T.; Lin,X.; Wentworth,D.E.; Ghedin,E.; Guan,Y.; Peirisa,M.J.; Riley,S.; Rambaut,A.; Holmes,E.C.; Smith,G.J.
EPI341089	NP	Hong Kong (SAR)	2005-Mar-14	EPI_ISL_98682	A/Hong Kong/HKU93/2005		Import from public-domain	Bahl,J.; Nelson,M.I.; Kwok,C.H.; Rubing,C.; Vijakrishna,D.; Halpin,R.; Stockwell,T.; Lin,X.; Wentworth,D.E.; Ghedin,E.; Guan,Y.; Peirisa,M.J.; Riley,S.; Rambaut,A.; Holmes,E.C.; Smith,G.J.
EPI341090	HA	Hong Kong (SAR)	2005-Mar-14	EPI_ISL_98682	A/Hong Kong/HKU93/2005		Import from public-domain	Bahl,J.; Nelson,M.I.; Kwok,C.H.; Rubing,C.; Vijakrishna,D.; Halpin,R.; Stockwell,T.; Lin,X.; Wentworth,D.E.; Ghedin,E.; Guan,Y.; Peirisa,M.J.; Riley,S.; Rambaut,A.; Holmes,E.C.; Smith,G.J.
EPI341078	NS	Hong Kong (SAR)	2005-Apr-09	EPI_ISL_98681	A/Hong Kong/HKU94/2005		Import from public-domain	Bahl,J.; Nelson,M.I.; Kwok,C.H.; Rubing,C.; Vijakrishna,D.; Halpin,R.; Stockwell,T.; Lin,X.; Wentworth,D.E.; Ghedin,E.; Guan,Y.; Peirisa,M.J.; Riley,S.; Rambaut,A.; Holmes,E.C.; Smith,G.J.
EPI341079	MP	Hong Kong (SAR)	2005-Apr-09	EPI_ISL_98681	A/Hong Kong/HKU94/2005		Import from public-domain	Bahl,J.; Nelson,M.I.; Kwok,C.H.; Rubing,C.; Vijakrishna,D.; Halpin,R.; Stockwell,T.; Lin,X.; Wentworth,D.E.; Ghedin,E.; Guan,Y.; Peirisa,M.J.; Riley,S.; Rambaut,A.; Holmes,E.C.; Smith,G.J.
EPI341080		Hong Kong (SAR)	2005-Apr-09	EPI_ISL_98681	A/Hong Kong/HKU94/2005		Import from public-domain	Bahl,J.; Nelson,M.I.; Kwok,C.H.; Rubing,C.; Vijakrishna,D.; Halpin,R.; Stockwell,T.; Lin,X.; Wentworth,D.E.; Ghedin,E.; Guan,Y.; Peirisa,M.J.; Riley,S.; Rambaut,A.; Holmes,E.C.; Smith,G.J.
EPI341083	PA	Hong Kong (SAR)	2005-Apr-09	EPI_ISL_98681	A/Hong Kong/HKU94/2005		Import from public-domain	Bahl,J.; Nelson,M.I.; Kwok,C.H.; Rubing,C.; Vijakrishna,D.; Halpin,R.; Stockwell,T.; Lin,X.; Wentworth,D.E.; Ghedin,E.; Guan,Y.; Peirisa,M.J.; Riley,S.; Rambaut,A.; Holmes,E.C.; Smith,G.J.
EPI341084	PB1	Hong Kong (SAR)	2005-Apr-09	EPI_ISL_98681	A/Hong Kong/HKU94/2005		Import from public-domain	Bahl,J.; Nelson,M.I.; Kwok,C.H.; Rubing,C.; Vijakrishna,D.; Halpin,R.; Stockwell,T.; Lin,X.; Wentworth,D.E.; Ghedin,E.; Guan,Y.; Peirisa,M.J.; Riley,S.; Rambaut,A.; Holmes,E.C.; Smith,G.J.
EPI341085	PB2	Hong Kong (SAR)	2005-Apr-09	EPI_ISL_98681	A/Hong Kong/HKU94/2005		Import from public-domain	Bahl,J.; Nelson,M.I.; Kwok,C.H.; Rubing,C.; Vijakrishna,D.; Halpin,R.; Stockwell,T.; Lin,X.; Wentworth,D.E.; Ghedin,E.; Guan,Y.; Peirisa,M.J.; Riley,S.; Rambaut,A.; Holmes,E.C.; Smith,G.J.
EPI341081	NP	Hong Kong (SAR)	2005-Apr-09	EPI_ISL_98681	A/Hong Kong/HKU94/2005		Import from public-domain	Bahl,J.; Nelson,M.I.; Kwok,C.H.; Rubing,C.; Vijakrishna,D.; Halpin,R.; Stockwell,T.; Lin,X.; Wentworth,D.E.; Ghedin,E.; Guan,Y.; Peirisa,M.J.; Riley,S.; Rambaut,A.; Holmes,E.C.; Smith,G.J.
EPI341082	HA	Hong Kong (SAR)	2005-Apr-09	EPI_ISL_98681	A/Hong Kong/HKU94/2005		Import from public-domain	Bahl,J.; Nelson,M.I.; Kwok,C.H.; Rubing,C.; Vijakrishna,D.; Halpin,R.; Stockwell,T.; Lin,X.; Wentworth,D.E.; Ghedin,E.; Guan,Y.; Peirisa,M.J.; Riley,S.; Rambaut,A.; Holmes,E.C.; Smith,G.J.
EPI341070	NS	Hong Kong (SAR)	2005-May-02	EPI_ISL_98680	A/Hong Kong/HKU96/2005		Import from public-domain	Bahl,J.; Nelson,M.I.; Kwok,C.H.; Rubing,C.; Vijakrishna,D.; Halpin,R.; Stockwell,T.; Lin,X.; Wentworth,D.E.; Ghedin,E.; Guan,Y.; Peirisa,M.J.; Riley,S.; Rambaut,A.; Holmes,E.C.; Smith,G.J.
EPI341071	MP	Hong Kong (SAR)	2005-May-02	EPI_ISL_98680	A/Hong Kong/HKU96/2005		Import from public-domain	Bahl,J.; Nelson,M.I.; Kwok,C.H.; Rubing,C.; Vijakrishna,D.; Halpin,R.; Stockwell,T.; Lin,X.; Wentworth,D.E.; Ghedin,E.; Guan,Y.; Peirisa,M.J.; Riley,S.; Rambaut,A.; Holmes,E.C.; Smith,G.J.
EPI341072		Hong Kong (SAR)	2005-May-02	EPI_ISL_98680	A/Hong Kong/HKU96/2005		Import from public-domain	Bahl,J.; Nelson,M.I.; Kwok,C.H.; Rubing,C.; Vijakrishna,D.; Halpin,R.; Stockwell,T.; Lin,X.; Wentworth,D.E.; Ghedin,E.; Guan,Y.; Peirisa,M.J.; Riley,S.; Rambaut,A.; Holmes,E.C.; Smith,G.J.
EPI341075	PA	Hong Kong (SAR)	2005-May-02	EPI_ISL_98680	A/Hong Kong/HKU96/2005		Import from public-domain	Bahl,J.; Nelson,M.I.; Kwok,C.H.; Rubing,C.; Vijakrishna,D.; Halpin,R.; Stockwell,T.; Lin,X.; Wentworth,D.E.; Ghedin,E.; Guan,Y.; Peirisa,M.J.; Riley,S.; Rambaut,A.; Holmes,E.C.; Smith,G.J.
EPI341076	PB1	Hong Kong (SAR)	2005-May-02	EPI_ISL_98680	A/Hong Kong/HKU96/2005		Import from public-domain	Bahl,J.; Nelson,M.I.; Kwok,C.H.; Rubing,C.; Vijakrishna,D.; Halpin,R.; Stockwell,T.; Lin,X.; Wentworth,D.E.; Ghedin,E.; Guan,Y.; Peirisa,M.J.; Riley,S.; Rambaut,A.; Holmes,E.C.; Smith,G.J.
EPI341077	PB2	Hong Kong (SAR)	2005-May-02	EPI_ISL_98680	A/Hong Kong/HKU96/2005		Import from public-domain	Bahl,J.; Nelson,M.I.; Kwok,C.H.; Rubing,C.; Vijakrishna,D.; Halpin,R.; Stockwell,T.; Lin,X.; Wentworth,D.E.; Ghedin,E.; Guan,Y.; Peirisa,M.J.; Riley,S.; Rambaut,A.; Holmes,E.C.; Smith,G.J.
EPI341073	NP	Hong Kong (SAR)	2005-May-02	EPI_ISL_98680	A/Hong Kong/HKU96/2005		Import from public-domain	Bahl,J.; Nelson,M.I.; Kwok,C.H.; Rubing,C.; Vijakrishna,D.; Halpin,R.; Stockwell,T.; Lin,X.; Wentworth,D.E.; Ghedin,E.; Guan,Y.; Peirisa,M.J.; Riley,S.; Rambaut,A.; Holmes,E.C.; Smith,G.J.
EPI341074	HA	Hong Kong (SAR)	2005-May-02	EPI_ISL_98680	A/Hong Kong/HKU96/2005		Import from public-domain	Bahl,J.; Nelson,M.I.; Kwok,C.H.; Rubing,C.; Vijakrishna,D.; Halpin,R.; Stockwell,T.; Lin,X.; Wentworth,D.E.; Ghedin,E.; Guan,Y.; Peirisa,M.J.; Riley,S.; Rambaut,A.; Holmes,E.C.; Smith,G.J.
EPI341062	NS	Hong Kong (SAR)	2005-May-04	EPI_ISL_98679	A/Hong Kong/HKU98/2005		Import from public-domain	Bahl,J.; Nelson,M.I.; Kwok,C.H.; Rubing,C.; Vijakrishna,D.; Halpin,R.; Stockwell,T.; Lin,X.; Wentworth,D.E.; Ghedin,E.; Guan,Y.; Peirisa,M.J.; Riley,S.; Rambaut,A.; Holmes,E.C.; Smith,G.J.
EPI341063	MP	Hong Kong (SAR)	2005-May-04	EPI_ISL_98679	A/Hong Kong/HKU98/2005		Import from public-domain	Bahl,J.; Nelson,M.I.; Kwok,C.H.; Rubing,C.; Vijakrishna,D.; Halpin,R.; Stockwell,T.; Lin,X.; Wentworth,D.E.; Ghedin,E.; Guan,Y.; Peirisa,M.J.; Riley,S.; Rambaut,A.; Holmes,E.C.; Smith,G.J.
EPI341064		Hong Kong (SAR)	2005-May-04	EPI_ISL_98679	A/Hong Kong/HKU98/2005		Import from public-domain	Bahl,J.; Nelson,M.I.; Kwok,C.H.; Rubing,C.; Vijakrishna,D.; Halpin,R.; Stockwell,T.; Lin,X.; Wentworth,D.E.; Ghedin,E.; Guan,Y.; Peirisa,M.J.; Riley,S.; Rambaut,A.; Holmes,E.C.; Smith,G.J.
EPI341067	PA	Hong Kong (SAR)	2005-May-04	EPI_ISL_98679	A/Hong Kong/HKU98/2005		Import from public-domain	Bahl,J.; Nelson,M.I.; Kwok,C.H.; Rubing,C.; Vijakrishna,D.; Halpin,R.; Stockwell,T.; Lin,X.; Wentworth,D.E.; Ghedin,E.; Guan,Y.; Peirisa,M.J.; Riley,S.; Rambaut,A.; Holmes,E.C.; Smith,G.J.
EPI341068	PB1	Hong Kong (SAR)	2005-May-04	EPI_ISL_98679	A/Hong Kong/HKU98/2005		Import from public-domain	Bahl,J.; Nelson,M.I.; Kwok,C.H.; Rubing,C.; Vijakrishna,D.; Halpin,R.; Stockwell,T.; Lin,X.; Wentworth,D.E.; Ghedin,E.; Guan,Y.; Peirisa,M.J.; Riley,S.; Rambaut,A.; Holmes,E.C.; Smith,G.J.
EPI341069	PB2	Hong Kong (SAR)	2005-May-04	EPI_ISL_98679	A/Hong Kong/HKU98/2005		Import from public-domain	Bahl,J.; Nelson,M.I.; Kwok,C.H.; Rubing,C.; Vijakrishna,D.; Halpin,R.; Stockwell,T.; Lin,X.; Wentworth,D.E.; Ghedin,E.; Guan,Y.; Peirisa,M.J.; Riley,S.; Rambaut,A.; Holmes,E.C.; Smith,G.J.
EPI341065	NP	Hong Kong (SAR)	2005-May-04	EPI_ISL_98679	A/Hong Kong/HKU98/2005		Import from public-domain	Bahl,J.; Nelson,M.I.; Kwok,C.H.; Rubing,C.; Vijakrishna,D.; Halpin,R.; Stockwell,T.; Lin,X.; Wentworth,D.E.; Ghedin,E.; Guan,Y.; Peirisa,M.J.; Riley,S.; Rambaut,A.; Holmes,E.C.; Smith,G.J.
EPI341066	HA	Hong Kong (SAR)	2005-May-04	EPI_ISL_98679	A/Hong Kong/HKU98/2005		Import from public-domain	Bahl,J.; Nelson,M.I.; Kwok,C.H.; Rubing,C.; Vijakrishna,D.; Halpin,R.; Stockwell,T.; Lin,X.; Wentworth,D.E.; Ghedin,E.; Guan,Y.; Peirisa,M.J.; Riley,S.; Rambaut,A.; Holmes,E.C.; Smith,G.J.
EPI290916	HA	India	2009-Aug-03	EPI_ISL_82542	A/Assam/2112/2009		Import from public-domain	Biswas,D.; Borkakoty,B.J.; Yadav,K.; Lahan,M.; Mahanta,J.
EPI290915	HA	India	2009-Aug-25	EPI_ISL_82541	A/Assam/SW107/2009		Import from public-domain	Biswas,D.; Borkakoty,B.J.; Yadav,K.; Lahan,M.; Mahanta,J.
EPI290914	HA	India	2009-Aug-12	EPI_ISL_82540	A/Assam/SW03/2009		Import from public-domain	Biswas,D.; Borkakoty,B.J.; Yadav,K.; Lahan,M.; Mahanta,J.
EPI300789	MP	India	2009-Aug-12	EPI_ISL_82540	A/Assam/SW03/2009		Import from public-domain	Biswas,D.; Borkakoty,B.J.; Yadav,K.; Lahan,M.; Mahanta,J.
EPI232612	MP	Thailand	2009-Aug-25	EPI_ISL_66613	A/Thailand/01/2009	Thailand MOPH-U.S. CDC Collaboration (IEIP)	Centers for Disease Control and Prevention
EPI232613		Thailand	2009-Aug-25	EPI_ISL_66613	A/Thailand/01/2009	Thailand MOPH-U.S. CDC Collaboration (IEIP)	Centers for Disease Control and Prevention
EPI232614	HA	Thailand	2009-Aug-25	EPI_ISL_66613	A/Thailand/01/2009	Thailand MOPH-U.S. CDC Collaboration (IEIP)	Centers for Disease Control and Prevention
EPI232609	MP	United States	2009-Jan-01	EPI_ISL_66612	A/Tennessee/15/2009		Centers for Disease Control and Prevention
EPI232610		United States	2009-Jan-01	EPI_ISL_66612	A/Tennessee/15/2009		Centers for Disease Control and Prevention
EPI232611	HA	United States	2009-Jan-01	EPI_ISL_66612	A/Tennessee/15/2009		Centers for Disease Control and Prevention
EPI232606	MP	Thailand	2009-Oct-12	EPI_ISL_66611	A/Tak/527/2009	WHO National Influenza Centre, National Institute of Medical Research (NIMR)	Centers for Disease Control and Prevention
EPI232607		Thailand	2009-Oct-12	EPI_ISL_66611	A/Tak/527/2009	WHO National Influenza Centre, National Institute of Medical Research (NIMR)	Centers for Disease Control and Prevention
EPI232608	HA	Thailand	2009-Oct-12	EPI_ISL_66611	A/Tak/527/2009	WHO National Influenza Centre, National Institute of Medical Research (NIMR)	Centers for Disease Control and Prevention
EPI232603	MP	Taiwan	2009-May-25	EPI_ISL_66610	A/Taiwan/713/2009	ADImmune Corporation	Centers for Disease Control and Prevention
EPI232604		Taiwan	2009-May-25	EPI_ISL_66610	A/Taiwan/713/2009	ADImmune Corporation	Centers for Disease Control and Prevention
EPI232605	HA	Taiwan	2009-May-25	EPI_ISL_66610	A/Taiwan/713/2009	ADImmune Corporation	Centers for Disease Control and Prevention
EPI232600	MP	Thailand	2009-Nov-02	EPI_ISL_66609	A/Surat Thani/559/2009	WHO National Influenza Centre, National Institute of Medical Research (NIMR)	Centers for Disease Control and Prevention
EPI232601		Thailand	2009-Nov-02	EPI_ISL_66609	A/Surat Thani/559/2009	WHO National Influenza Centre, National Institute of Medical Research (NIMR)	Centers for Disease Control and Prevention
EPI232602	HA	Thailand	2009-Nov-02	EPI_ISL_66609	A/Surat Thani/559/2009	WHO National Influenza Centre, National Institute of Medical Research (NIMR)	Centers for Disease Control and Prevention
EPI232597	MP	Philippines	2009-Jun-09	EPI_ISL_66608	A/Philippines/95/2009	Thailand MOPH-U.S. CDC Collaboration (IEIP)	Centers for Disease Control and Prevention
EPI232598		Philippines	2009-Jun-09	EPI_ISL_66608	A/Philippines/95/2009	Thailand MOPH-U.S. CDC Collaboration (IEIP)	Centers for Disease Control and Prevention
EPI232599	HA	Philippines	2009-Jun-09	EPI_ISL_66608	A/Philippines/95/2009	Thailand MOPH-U.S. CDC Collaboration (IEIP)	Centers for Disease Control and Prevention
EPI233020	HA	Philippines	2009-May-26	EPI_ISL_66607	A/Philippines/2191/2009	Thailand MOPH-U.S. CDC Collaboration (IEIP)	Centers for Disease Control and Prevention
EPI232595	MP	Philippines	2009-May-26	EPI_ISL_66607	A/Philippines/2191/2009	Thailand MOPH-U.S. CDC Collaboration (IEIP)	Centers for Disease Control and Prevention
EPI232596		Philippines	2009-May-26	EPI_ISL_66607	A/Philippines/2191/2009	Thailand MOPH-U.S. CDC Collaboration (IEIP)	Centers for Disease Control and Prevention
EPI232592	MP	Philippines	2009-May-26	EPI_ISL_66606	A/Philippines/2191/2009	Thailand MOPH-U.S. CDC Collaboration (IEIP)	Centers for Disease Control and Prevention
EPI232593		Philippines	2009-May-26	EPI_ISL_66606	A/Philippines/2191/2009	Thailand MOPH-U.S. CDC Collaboration (IEIP)	Centers for Disease Control and Prevention
EPI232594	HA	Philippines	2009-May-26	EPI_ISL_66606	A/Philippines/2191/2009	Thailand MOPH-U.S. CDC Collaboration (IEIP)	Centers for Disease Control and Prevention
EPI341673	NP	Philippines	2009-May-26	EPI_ISL_66606	A/Philippines/2191/2009	Thailand MOPH-U.S. CDC Collaboration (IEIP)	Centers for Disease Control and Prevention
EPI341674	NS	Philippines	2009-May-26	EPI_ISL_66606	A/Philippines/2191/2009	Thailand MOPH-U.S. CDC Collaboration (IEIP)	Centers for Disease Control and Prevention
EPI341675	PA	Philippines	2009-May-26	EPI_ISL_66606	A/Philippines/2191/2009	Thailand MOPH-U.S. CDC Collaboration (IEIP)	Centers for Disease Control and Prevention
EPI341676	PB2	Philippines	2009-May-26	EPI_ISL_66606	A/Philippines/2191/2009	Thailand MOPH-U.S. CDC Collaboration (IEIP)	Centers for Disease Control and Prevention
EPI341677	PB1	Philippines	2009-May-26	EPI_ISL_66606	A/Philippines/2191/2009	Thailand MOPH-U.S. CDC Collaboration (IEIP)	Centers for Disease Control and Prevention
EPI232591	HA	United States	2009-Oct-19	EPI_ISL_66605	A/Oregon/36/2009	Oregon Public Health Laboratory	Centers for Disease Control and Prevention
EPI232589	MP	United States	2009-Oct-19	EPI_ISL_66605	A/Oregon/36/2009	Oregon Public Health Laboratory	Centers for Disease Control and Prevention
EPI232590		United States	2009-Oct-19	EPI_ISL_66605	A/Oregon/36/2009	Oregon Public Health Laboratory	Centers for Disease Control and Prevention
EPI232586	MP	United States	2009-Sep-03	EPI_ISL_66604	A/Oregon/34/2009	Oregon Public Health Laboratory	Centers for Disease Control and Prevention
EPI232587		United States	2009-Sep-03	EPI_ISL_66604	A/Oregon/34/2009	Oregon Public Health Laboratory	Centers for Disease Control and Prevention
EPI232588	HA	United States	2009-Sep-03	EPI_ISL_66604	A/Oregon/34/2009	Oregon Public Health Laboratory	Centers for Disease Control and Prevention
EPI232584		Thailand	2009-Oct-28	EPI_ISL_66603	A/Nong Khai/560/2009	WHO National Influenza Centre, National Institute of Medical Research (NIMR)	Centers for Disease Control and Prevention
EPI232585	HA	Thailand	2009-Oct-28	EPI_ISL_66603	A/Nong Khai/560/2009	WHO National Influenza Centre, National Institute of Medical Research (NIMR)	Centers for Disease Control and Prevention
EPI233242	MP	Thailand	2009-Oct-28	EPI_ISL_66603	A/Nong Khai/560/2009	WHO National Influenza Centre, National Institute of Medical Research (NIMR)	Centers for Disease Control and Prevention
EPI232581	MP	Japan	2009-Jan-01	EPI_ISL_66602	A/Niigata/403/2009		Centers for Disease Control and Prevention
EPI232582		Japan	2009-Jan-01	EPI_ISL_66602	A/Niigata/403/2009		Centers for Disease Control and Prevention
EPI232583	HA	Japan	2009-Jan-01	EPI_ISL_66602	A/Niigata/403/2009		Centers for Disease Control and Prevention
EPI232578	MP	Nepal	2009-Aug-14	EPI_ISL_66601	A/Nepal/439/2009	Thailand MOPH-U.S. CDC Collaboration (IEIP)	Centers for Disease Control and Prevention
EPI232579		Nepal	2009-Aug-14	EPI_ISL_66601	A/Nepal/439/2009	Thailand MOPH-U.S. CDC Collaboration (IEIP)	Centers for Disease Control and Prevention
EPI232580	HA	Nepal	2009-Aug-14	EPI_ISL_66601	A/Nepal/439/2009	Thailand MOPH-U.S. CDC Collaboration (IEIP)	Centers for Disease Control and Prevention
EPI232575	MP	Nepal	2009-Aug-08	EPI_ISL_66600	A/Nepal/398/2009	Thailand MOPH-U.S. CDC Collaboration (IEIP)	Centers for Disease Control and Prevention
EPI232576		Nepal	2009-Aug-08	EPI_ISL_66600	A/Nepal/398/2009	Thailand MOPH-U.S. CDC Collaboration (IEIP)	Centers for Disease Control and Prevention
EPI232577	HA	Nepal	2009-Aug-08	EPI_ISL_66600	A/Nepal/398/2009	Thailand MOPH-U.S. CDC Collaboration (IEIP)	Centers for Disease Control and Prevention
EPI232572	MP	United States	2009-Sep-25	EPI_ISL_66599	A/Nebraska/21/2009	Nebraska Public Health Lab	Centers for Disease Control and Prevention
EPI232573		United States	2009-Sep-25	EPI_ISL_66599	A/Nebraska/21/2009	Nebraska Public Health Lab	Centers for Disease Control and Prevention
EPI232574	HA	United States	2009-Sep-25	EPI_ISL_66599	A/Nebraska/21/2009	Nebraska Public Health Lab	Centers for Disease Control and Prevention
EPI232569	MP	Kenya	2009-Sep-30	EPI_ISL_66598	A/Kenya/4516/2009	CDC-Kenya	Centers for Disease Control and Prevention
EPI232570		Kenya	2009-Sep-30	EPI_ISL_66598	A/Kenya/4516/2009	CDC-Kenya	Centers for Disease Control and Prevention
EPI232571	HA	Kenya	2009-Sep-30	EPI_ISL_66598	A/Kenya/4516/2009	CDC-Kenya	Centers for Disease Control and Prevention
EPI232566	MP	Kenya	2009-Sep-15	EPI_ISL_66597	A/Kenya/4408/2009	CDC-Kenya	Centers for Disease Control and Prevention
EPI232567		Kenya	2009-Sep-15	EPI_ISL_66597	A/Kenya/4408/2009	CDC-Kenya	Centers for Disease Control and Prevention
EPI232568	HA	Kenya	2009-Sep-15	EPI_ISL_66597	A/Kenya/4408/2009	CDC-Kenya	Centers for Disease Control and Prevention
EPI232563	MP	Kenya	2009-Aug-20	EPI_ISL_66596	A/Kenya/2817/2009	CDC-Kenya	Centers for Disease Control and Prevention
EPI232564		Kenya	2009-Aug-20	EPI_ISL_66596	A/Kenya/2817/2009	CDC-Kenya	Centers for Disease Control and Prevention
EPI232565	HA	Kenya	2009-Aug-20	EPI_ISL_66596	A/Kenya/2817/2009	CDC-Kenya	Centers for Disease Control and Prevention
EPI232560	MP	Kenya	2009-Oct-01	EPI_ISL_66595	A/Kenya/1838/2009	CDC-Kenya	Centers for Disease Control and Prevention
EPI232561		Kenya	2009-Oct-01	EPI_ISL_66595	A/Kenya/1838/2009	CDC-Kenya	Centers for Disease Control and Prevention
EPI232562	HA	Kenya	2009-Oct-01	EPI_ISL_66595	A/Kenya/1838/2009	CDC-Kenya	Centers for Disease Control and Prevention
EPI232557	MP	Kenya	2009-Aug-13	EPI_ISL_66594	A/Kenya/1716/2009	CDC-Kenya	Centers for Disease Control and Prevention
EPI232558		Kenya	2009-Aug-13	EPI_ISL_66594	A/Kenya/1716/2009	CDC-Kenya	Centers for Disease Control and Prevention
EPI232559	HA	Kenya	2009-Aug-13	EPI_ISL_66594	A/Kenya/1716/2009	CDC-Kenya	Centers for Disease Control and Prevention
EPI232554	MP	Kenya	2009-Jun-29	EPI_ISL_66593	A/Kenya/1165/2009	CDC-Kenya	Centers for Disease Control and Prevention
EPI232555		Kenya	2009-Jun-29	EPI_ISL_66593	A/Kenya/1165/2009	CDC-Kenya	Centers for Disease Control and Prevention
EPI232556	HA	Kenya	2009-Jun-29	EPI_ISL_66593	A/Kenya/1165/2009	CDC-Kenya	Centers for Disease Control and Prevention
EPI232553	HA	United States	2009-Sep-22	EPI_ISL_66592	A/Kentucky/21/2009	Kentucky Division of Laboratory Services	Centers for Disease Control and Prevention
EPI232551	MP	United States	2009-Sep-22	EPI_ISL_66592	A/Kentucky/21/2009	Kentucky Division of Laboratory Services	Centers for Disease Control and Prevention
EPI232552		United States	2009-Sep-22	EPI_ISL_66592	A/Kentucky/21/2009	Kentucky Division of Laboratory Services	Centers for Disease Control and Prevention
EPI232548	MP	India	2009-Jul-07	EPI_ISL_66591	A/India/0484/2009	National Institute of Virology	Centers for Disease Control and Prevention
EPI232549		India	2009-Jul-07	EPI_ISL_66591	A/India/0484/2009	National Institute of Virology	Centers for Disease Control and Prevention
EPI232550	HA	India	2009-Jul-07	EPI_ISL_66591	A/India/0484/2009	National Institute of Virology	Centers for Disease Control and Prevention
EPI232545	MP	China	2009-Sep-18	EPI_ISL_66590	A/Hong Kong/26560/2009	Government Virus Unit	Centers for Disease Control and Prevention
EPI232546		China	2009-Sep-18	EPI_ISL_66590	A/Hong Kong/26560/2009	Government Virus Unit	Centers for Disease Control and Prevention
EPI232547	HA	China	2009-Sep-18	EPI_ISL_66590	A/Hong Kong/26560/2009	Government Virus Unit	Centers for Disease Control and Prevention
EPI341666	NP	China	2009-Sep-18	EPI_ISL_66590	A/Hong Kong/26560/2009	Government Virus Unit	Centers for Disease Control and Prevention
EPI341667	NS	China	2009-Sep-18	EPI_ISL_66590	A/Hong Kong/26560/2009	Government Virus Unit	Centers for Disease Control and Prevention
EPI341668	PA	China	2009-Sep-18	EPI_ISL_66590	A/Hong Kong/26560/2009	Government Virus Unit	Centers for Disease Control and Prevention
EPI341669	PB2	China	2009-Sep-18	EPI_ISL_66590	A/Hong Kong/26560/2009	Government Virus Unit	Centers for Disease Control and Prevention
EPI341670	PB1	China	2009-Sep-18	EPI_ISL_66590	A/Hong Kong/26560/2009	Government Virus Unit	Centers for Disease Control and Prevention
EPI232542	MP	China	2009-Sep-18	EPI_ISL_66589	A/Hong Kong/26560/2009	Government Virus Unit	Centers for Disease Control and Prevention
EPI232543		China	2009-Sep-18	EPI_ISL_66589	A/Hong Kong/26560/2009	Government Virus Unit	Centers for Disease Control and Prevention
EPI232544	HA	China	2009-Sep-18	EPI_ISL_66589	A/Hong Kong/26560/2009	Government Virus Unit	Centers for Disease Control and Prevention
EPI232539	MP	China	2009-Sep-18	EPI_ISL_66588	A/Hong Kong/26560/2009	Government Virus Unit	Centers for Disease Control and Prevention
EPI232540		China	2009-Sep-18	EPI_ISL_66588	A/Hong Kong/26560/2009	Government Virus Unit	Centers for Disease Control and Prevention
EPI232541	HA	China	2009-Sep-18	EPI_ISL_66588	A/Hong Kong/26560/2009	Government Virus Unit	Centers for Disease Control and Prevention
EPI232536	MP	China	2009-Sep-17	EPI_ISL_66587	A/Hong Kong/26237/2009	Government Virus Unit	Centers for Disease Control and Prevention
EPI232537		China	2009-Sep-17	EPI_ISL_66587	A/Hong Kong/26237/2009	Government Virus Unit	Centers for Disease Control and Prevention
EPI232538	HA	China	2009-Sep-17	EPI_ISL_66587	A/Hong Kong/26237/2009	Government Virus Unit	Centers for Disease Control and Prevention
EPI232533	MP	Guam	2009-Jun-18	EPI_ISL_66586	A/Guam/0821/2009	Naval Health Research Center (NHRC) U.S. Navy	Centers for Disease Control and Prevention
EPI232534		Guam	2009-Jun-18	EPI_ISL_66586	A/Guam/0821/2009	Naval Health Research Center (NHRC) U.S. Navy	Centers for Disease Control and Prevention
EPI232535	HA	Guam	2009-Jun-18	EPI_ISL_66586	A/Guam/0821/2009	Naval Health Research Center (NHRC) U.S. Navy	Centers for Disease Control and Prevention
EPI232530	MP	United States	2009-Nov-01	EPI_ISL_66585	A/Florida/26/2009	Florida Department of Health-Jacksonville	Centers for Disease Control and Prevention
EPI232531		United States	2009-Nov-01	EPI_ISL_66585	A/Florida/26/2009	Florida Department of Health-Jacksonville	Centers for Disease Control and Prevention
EPI232532	HA	United States	2009-Nov-01	EPI_ISL_66585	A/Florida/26/2009	Florida Department of Health-Jacksonville	Centers for Disease Control and Prevention
EPI232527	MP	United States	2009-Jan-01	EPI_ISL_66584	A/Florida/22/2009		Centers for Disease Control and Prevention
EPI232528		United States	2009-Jan-01	EPI_ISL_66584	A/Florida/22/2009		Centers for Disease Control and Prevention
EPI232529	HA	United States	2009-Jan-01	EPI_ISL_66584	A/Florida/22/2009		Centers for Disease Control and Prevention
EPI341653	NP	United States	2009-Jan-01	EPI_ISL_66584	A/Florida/22/2009		Centers for Disease Control and Prevention
EPI341654	NS	United States	2009-Jan-01	EPI_ISL_66584	A/Florida/22/2009		Centers for Disease Control and Prevention
EPI341655	PA	United States	2009-Jan-01	EPI_ISL_66584	A/Florida/22/2009		Centers for Disease Control and Prevention
EPI341656	PB2	United States	2009-Jan-01	EPI_ISL_66584	A/Florida/22/2009		Centers for Disease Control and Prevention
EPI341657	PB1	United States	2009-Jan-01	EPI_ISL_66584	A/Florida/22/2009		Centers for Disease Control and Prevention
EPI232524	MP	Costa Rica	2009-Jul-11	EPI_ISL_66583	A/Costa Rica/3090/2009	Laboratorio Nacional de Influenza	Centers for Disease Control and Prevention
EPI232525		Costa Rica	2009-Jul-11	EPI_ISL_66583	A/Costa Rica/3090/2009	Laboratorio Nacional de Influenza	Centers for Disease Control and Prevention
EPI232526	HA	Costa Rica	2009-Jul-11	EPI_ISL_66583	A/Costa Rica/3090/2009	Laboratorio Nacional de Influenza	Centers for Disease Control and Prevention
EPI232521	MP	Cayman Islands	2009-Oct-22	EPI_ISL_66582	A/Cayman Islands/9266/2009	Caribbean Epidemiology Center	Centers for Disease Control and Prevention
EPI232522		Cayman Islands	2009-Oct-22	EPI_ISL_66582	A/Cayman Islands/9266/2009	Caribbean Epidemiology Center	Centers for Disease Control and Prevention
EPI232523	HA	Cayman Islands	2009-Oct-22	EPI_ISL_66582	A/Cayman Islands/9266/2009	Caribbean Epidemiology Center	Centers for Disease Control and Prevention
EPI232518	MP	Cambodia	2009-Jul-06	EPI_ISL_66581	A/Cambodia/6735/2009	NAMRU-2, Cambodia	Centers for Disease Control and Prevention
EPI232519		Cambodia	2009-Jul-06	EPI_ISL_66581	A/Cambodia/6735/2009	NAMRU-2, Cambodia	Centers for Disease Control and Prevention
EPI232520	HA	Cambodia	2009-Jul-06	EPI_ISL_66581	A/Cambodia/6735/2009	NAMRU-2, Cambodia	Centers for Disease Control and Prevention
EPI232515	MP	Canada	2009-Nov-12	EPI_ISL_66580	A/British Columbia/RV3075/2009	National Microbiology Laboratory, Health Canada	Centers for Disease Control and Prevention
EPI232516		Canada	2009-Nov-12	EPI_ISL_66580	A/British Columbia/RV3075/2009	National Microbiology Laboratory, Health Canada	Centers for Disease Control and Prevention
EPI232517	HA	Canada	2009-Nov-12	EPI_ISL_66580	A/British Columbia/RV3075/2009	National Microbiology Laboratory, Health Canada	Centers for Disease Control and Prevention
EPI232512	MP	Bhutan	2009-Jun-17	EPI_ISL_66579	A/Bhutan/154/2009	Thailand MOPH-U.S. CDC Collaboration (IEIP)	Centers for Disease Control and Prevention
EPI232513		Bhutan	2009-Jun-17	EPI_ISL_66579	A/Bhutan/154/2009	Thailand MOPH-U.S. CDC Collaboration (IEIP)	Centers for Disease Control and Prevention
EPI232514	HA	Bhutan	2009-Jun-17	EPI_ISL_66579	A/Bhutan/154/2009	Thailand MOPH-U.S. CDC Collaboration (IEIP)	Centers for Disease Control and Prevention
EPI232509	MP	Bhutan	2009-Jun-16	EPI_ISL_66578	A/Bhutan/151/2009	Thailand MOPH-U.S. CDC Collaboration (IEIP)	Centers for Disease Control and Prevention
EPI232510		Bhutan	2009-Jun-16	EPI_ISL_66578	A/Bhutan/151/2009	Thailand MOPH-U.S. CDC Collaboration (IEIP)	Centers for Disease Control and Prevention
EPI232511	HA	Bhutan	2009-Jun-16	EPI_ISL_66578	A/Bhutan/151/2009	Thailand MOPH-U.S. CDC Collaboration (IEIP)	Centers for Disease Control and Prevention
EPI232508	HA	Vietnam	2009-Jun-02	EPI_ISL_66577	A/Vietnam/210/2009	National Institute of Hygiene and Epidemiology	Centers for Disease Control and Prevention
EPI232506	MP	Vietnam	2009-Jun-02	EPI_ISL_66577	A/Vietnam/210/2009	National Institute of Hygiene and Epidemiology	Centers for Disease Control and Prevention
EPI232507		Vietnam	2009-Jun-02	EPI_ISL_66577	A/Vietnam/210/2009	National Institute of Hygiene and Epidemiology	Centers for Disease Control and Prevention
EPI232503	MP	United States	2009-Aug-20	EPI_ISL_66576	A/Pennsylvania/24/2009	Pennsylvania Department of Health	Centers for Disease Control and Prevention
EPI232504		United States	2009-Aug-20	EPI_ISL_66576	A/Pennsylvania/24/2009	Pennsylvania Department of Health	Centers for Disease Control and Prevention
EPI232505	HA	United States	2009-Aug-20	EPI_ISL_66576	A/Pennsylvania/24/2009	Pennsylvania Department of Health	Centers for Disease Control and Prevention
EPI232500	MP	United States	2009-Aug-13	EPI_ISL_66575	A/North Carolina/34/2009	North Carolina State Laboratory of Public Health	Centers for Disease Control and Prevention
EPI232501		United States	2009-Aug-13	EPI_ISL_66575	A/North Carolina/34/2009	North Carolina State Laboratory of Public Health	Centers for Disease Control and Prevention
EPI232502	HA	United States	2009-Aug-13	EPI_ISL_66575	A/North Carolina/34/2009	North Carolina State Laboratory of Public Health	Centers for Disease Control and Prevention
EPI232497	MP	United States	2009-Jul-31	EPI_ISL_66574	A/Michigan/22/2009	Michigan Department of Community Health	Centers for Disease Control and Prevention
EPI232498		United States	2009-Jul-31	EPI_ISL_66574	A/Michigan/22/2009	Michigan Department of Community Health	Centers for Disease Control and Prevention
EPI232499	HA	United States	2009-Jul-31	EPI_ISL_66574	A/Michigan/22/2009	Michigan Department of Community Health	Centers for Disease Control and Prevention
EPI232494	MP	China	2009-Jun-01	EPI_ISL_66573	A/Guangdong-Luohu/1257/2009	WHO Chinese National Influenza Center	Centers for Disease Control and Prevention
EPI232495		China	2009-Jun-01	EPI_ISL_66573	A/Guangdong-Luohu/1257/2009	WHO Chinese National Influenza Center	Centers for Disease Control and Prevention
EPI232496	HA	China	2009-Jun-01	EPI_ISL_66573	A/Guangdong-Luohu/1257/2009	WHO Chinese National Influenza Center	Centers for Disease Control and Prevention
EPI232491	MP	China	2009-Jun-01	EPI_ISL_66572	A/Guangdong-Luohu/1256/2009	WHO Chinese National Influenza Center	Centers for Disease Control and Prevention
EPI232492		China	2009-Jun-01	EPI_ISL_66572	A/Guangdong-Luohu/1256/2009	WHO Chinese National Influenza Center	Centers for Disease Control and Prevention
EPI232493	HA	China	2009-Jun-01	EPI_ISL_66572	A/Guangdong-Luohu/1256/2009	WHO Chinese National Influenza Center	Centers for Disease Control and Prevention
EPI232488	MP	China	2009-Jul-15	EPI_ISL_66571	A/Guangdong-Futian/1253/2009	WHO Chinese National Influenza Center	Centers for Disease Control and Prevention
EPI232489		China	2009-Jul-15	EPI_ISL_66571	A/Guangdong-Futian/1253/2009	WHO Chinese National Influenza Center	Centers for Disease Control and Prevention
EPI232490	HA	China	2009-Jul-15	EPI_ISL_66571	A/Guangdong-Futian/1253/2009	WHO Chinese National Influenza Center	Centers for Disease Control and Prevention
EPI232485	MP	Guam	2009-Jul-06	EPI_ISL_66570	A/Guam/0706/2009	Naval Health Research Center (NHRC) U.S. Navy	Centers for Disease Control and Prevention
EPI232486		Guam	2009-Jul-06	EPI_ISL_66570	A/Guam/0706/2009	Naval Health Research Center (NHRC) U.S. Navy	Centers for Disease Control and Prevention
EPI232487	HA	Guam	2009-Jul-06	EPI_ISL_66570	A/Guam/0706/2009	Naval Health Research Center (NHRC) U.S. Navy	Centers for Disease Control and Prevention
EPI232482	MP	China	2009-May-07	EPI_ISL_66569	A/Fujian-Tongan/196/2009	WHO Chinese National Influenza Center	Centers for Disease Control and Prevention
EPI232483		China	2009-May-07	EPI_ISL_66569	A/Fujian-Tongan/196/2009	WHO Chinese National Influenza Center	Centers for Disease Control and Prevention
EPI232484	HA	China	2009-May-07	EPI_ISL_66569	A/Fujian-Tongan/196/2009	WHO Chinese National Influenza Center	Centers for Disease Control and Prevention
EPI232479	MP	Costa Rica	2009-Jul-24	EPI_ISL_66568	A/Costa Rica/5023/2009	Laboratorio Nacional de Influenza	Centers for Disease Control and Prevention
EPI232480		Costa Rica	2009-Jul-24	EPI_ISL_66568	A/Costa Rica/5023/2009	Laboratorio Nacional de Influenza	Centers for Disease Control and Prevention
EPI232481	HA	Costa Rica	2009-Jul-24	EPI_ISL_66568	A/Costa Rica/5023/2009	Laboratorio Nacional de Influenza	Centers for Disease Control and Prevention
EPI232476	MP	Colombia	2009-Jul-22	EPI_ISL_66567	A/Colombia/6123/2009	Instituto Nacional de Salud de Columbia	Centers for Disease Control and Prevention
EPI232477		Colombia	2009-Jul-22	EPI_ISL_66567	A/Colombia/6123/2009	Instituto Nacional de Salud de Columbia	Centers for Disease Control and Prevention
EPI232478	HA	Colombia	2009-Jul-22	EPI_ISL_66567	A/Colombia/6123/2009	Instituto Nacional de Salud de Columbia	Centers for Disease Control and Prevention
EPI232473	MP	Australia	2009-Jun-02	EPI_ISL_66566	A/Victoria/210/2009	WHO Collaborating Centre for Reference and Research on Influenza	Centers for Disease Control and Prevention
EPI232474		Australia	2009-Jun-02	EPI_ISL_66566	A/Victoria/210/2009	WHO Collaborating Centre for Reference and Research on Influenza	Centers for Disease Control and Prevention
EPI232475	HA	Australia	2009-Jun-02	EPI_ISL_66566	A/Victoria/210/2009	WHO Collaborating Centre for Reference and Research on Influenza	Centers for Disease Control and Prevention
EPI232470	MP	Singapore	2009-Jun-01	EPI_ISL_66565	A/Singapore/37/2009	WHO Collaborating Centre for Reference and Research on Influenza	Centers for Disease Control and Prevention
EPI232471		Singapore	2009-Jun-01	EPI_ISL_66565	A/Singapore/37/2009	WHO Collaborating Centre for Reference and Research on Influenza	Centers for Disease Control and Prevention
EPI232472	HA	Singapore	2009-Jun-01	EPI_ISL_66565	A/Singapore/37/2009	WHO Collaborating Centre for Reference and Research on Influenza	Centers for Disease Control and Prevention
EPI232467	MP	China	2009-Jul-10	EPI_ISL_66564	A/Hong Kong/4547/2009	Government Virus Unit	Centers for Disease Control and Prevention
EPI232468		China	2009-Jul-10	EPI_ISL_66564	A/Hong Kong/4547/2009	Government Virus Unit	Centers for Disease Control and Prevention
EPI232469	HA	China	2009-Jul-10	EPI_ISL_66564	A/Hong Kong/4547/2009	Government Virus Unit	Centers for Disease Control and Prevention
EPI232464	MP	Taiwan	2009-Jan-01	EPI_ISL_66563	A/Taiwan/240/2009		Centers for Disease Control and Prevention
EPI232465		Taiwan	2009-Jan-01	EPI_ISL_66563	A/Taiwan/240/2009		Centers for Disease Control and Prevention
EPI232466	HA	Taiwan	2009-Jan-01	EPI_ISL_66563	A/Taiwan/240/2009		Centers for Disease Control and Prevention
EPI232461	MP	Haiti	2009-Jul-01	EPI_ISL_66562	A/Haiti/66/2009	Laboratoire National de Sante Publique	Centers for Disease Control and Prevention
EPI232462		Haiti	2009-Jul-01	EPI_ISL_66562	A/Haiti/66/2009	Laboratoire National de Sante Publique	Centers for Disease Control and Prevention
EPI232463	HA	Haiti	2009-Jul-01	EPI_ISL_66562	A/Haiti/66/2009	Laboratoire National de Sante Publique	Centers for Disease Control and Prevention
EPI232460	HA	Bolivia, Plurinationial State of	2009-Jan-01	EPI_ISL_66561	A/Bolivia/2948/2009		Centers for Disease Control and Prevention
EPI232458	MP	Bolivia, Plurinationial State of	2009-Jan-01	EPI_ISL_66561	A/Bolivia/2948/2009		Centers for Disease Control and Prevention
EPI232459		Bolivia, Plurinationial State of	2009-Jan-01	EPI_ISL_66561	A/Bolivia/2948/2009		Centers for Disease Control and Prevention
EPI232455	MP	Bolivia, Plurinationial State of	2009-Jan-01	EPI_ISL_66560	A/Bolivia/2675/2009		Centers for Disease Control and Prevention
EPI232456		Bolivia, Plurinationial State of	2009-Jan-01	EPI_ISL_66560	A/Bolivia/2675/2009		Centers for Disease Control and Prevention
EPI232457	HA	Bolivia, Plurinationial State of	2009-Jan-01	EPI_ISL_66560	A/Bolivia/2675/2009		Centers for Disease Control and Prevention
EPI341683	NP	Australia	2009-Jun-02	EPI_ISL_66559	A/Victoria/208/2009	WHO Collaborating Centre for Reference and Research on Influenza	Centers for Disease Control and Prevention
EPI341684	NS	Australia	2009-Jun-02	EPI_ISL_66559	A/Victoria/208/2009	WHO Collaborating Centre for Reference and Research on Influenza	Centers for Disease Control and Prevention
EPI341685	PA	Australia	2009-Jun-02	EPI_ISL_66559	A/Victoria/208/2009	WHO Collaborating Centre for Reference and Research on Influenza	Centers for Disease Control and Prevention
EPI341686	PB2	Australia	2009-Jun-02	EPI_ISL_66559	A/Victoria/208/2009	WHO Collaborating Centre for Reference and Research on Influenza	Centers for Disease Control and Prevention
EPI341687	PB1	Australia	2009-Jun-02	EPI_ISL_66559	A/Victoria/208/2009	WHO Collaborating Centre for Reference and Research on Influenza	Centers for Disease Control and Prevention
EPI232451	MP	Australia	2009-Jun-02	EPI_ISL_66559	A/Victoria/208/2009	WHO Collaborating Centre for Reference and Research on Influenza	Centers for Disease Control and Prevention
EPI232452		Australia	2009-Jun-02	EPI_ISL_66559	A/Victoria/208/2009	WHO Collaborating Centre for Reference and Research on Influenza	Centers for Disease Control and Prevention
EPI232453	HA	Australia	2009-Jun-02	EPI_ISL_66559	A/Victoria/208/2009	WHO Collaborating Centre for Reference and Research on Influenza	Centers for Disease Control and Prevention
EPI232448	MP	United States	2009-Jan-01	EPI_ISL_66558	A/Tennessee/16/2009		Centers for Disease Control and Prevention
EPI232449		United States	2009-Jan-01	EPI_ISL_66558	A/Tennessee/16/2009		Centers for Disease Control and Prevention
EPI232450	HA	United States	2009-Jan-01	EPI_ISL_66558	A/Tennessee/16/2009		Centers for Disease Control and Prevention
EPI232445	MP	United States	2009-Jul-30	EPI_ISL_66557	A/Montana/16/2009	Montana Public Health Laboratory	Centers for Disease Control and Prevention
EPI232446		United States	2009-Jul-30	EPI_ISL_66557	A/Montana/16/2009	Montana Public Health Laboratory	Centers for Disease Control and Prevention
EPI232447	HA	United States	2009-Jul-30	EPI_ISL_66557	A/Montana/16/2009	Montana Public Health Laboratory	Centers for Disease Control and Prevention
EPI232442	MP	United States	2009-Aug-03	EPI_ISL_66556	A/Michigan/23/2009	Michigan Department of Community Health	Centers for Disease Control and Prevention
EPI232443		United States	2009-Aug-03	EPI_ISL_66556	A/Michigan/23/2009	Michigan Department of Community Health	Centers for Disease Control and Prevention
EPI232444	HA	United States	2009-Aug-03	EPI_ISL_66556	A/Michigan/23/2009	Michigan Department of Community Health	Centers for Disease Control and Prevention
EPI232439	MP	Guatemala	2009-Jun-14	EPI_ISL_66555	A/Guatemala/1839/2009	Laboratorio Nacional De Salud Guatemala	Centers for Disease Control and Prevention
EPI232440		Guatemala	2009-Jun-14	EPI_ISL_66555	A/Guatemala/1839/2009	Laboratorio Nacional De Salud Guatemala	Centers for Disease Control and Prevention
EPI232441	HA	Guatemala	2009-Jun-14	EPI_ISL_66555	A/Guatemala/1839/2009	Laboratorio Nacional De Salud Guatemala	Centers for Disease Control and Prevention
EPI230956	PB2	Thailand	2008-Jan-01	EPI_ISL_66176	A/Thailand/CU379/2008		Import from public-domain	Suwannakarn,K.; Thongmee,C.; Theamboonlers,A.; Poovorawan,Y.
EPI230957	PB1	Thailand	2008-Jan-01	EPI_ISL_66176	A/Thailand/CU379/2008		Import from public-domain	Suwannakarn,K.; Thongmee,C.; Theamboonlers,A.; Poovorawan,Y.
EPI230958	PA	Thailand	2008-Jan-01	EPI_ISL_66176	A/Thailand/CU379/2008		Import from public-domain	Suwannakarn,K.; Thongmee,C.; Theamboonlers,A.; Poovorawan,Y.
EPI230959	HA	Thailand	2008-Jan-01	EPI_ISL_66176	A/Thailand/CU379/2008		Import from public-domain	Suwannakarn,K.; Thongmee,C.; Theamboonlers,A.; Poovorawan,Y.
EPI230960	NP	Thailand	2008-Jan-01	EPI_ISL_66176	A/Thailand/CU379/2008		Import from public-domain	Suwannakarn,K.; Thongmee,C.; Theamboonlers,A.; Poovorawan,Y.
EPI230961		Thailand	2008-Jan-01	EPI_ISL_66176	A/Thailand/CU379/2008		Import from public-domain	Suwannakarn,K.; Thongmee,C.; Theamboonlers,A.; Poovorawan,Y.
EPI230962	MP	Thailand	2008-Jan-01	EPI_ISL_66176	A/Thailand/CU379/2008		Import from public-domain	Suwannakarn,K.; Thongmee,C.; Theamboonlers,A.; Poovorawan,Y.
EPI230963	NS	Thailand	2008-Jan-01	EPI_ISL_66176	A/Thailand/CU379/2008		Import from public-domain	Suwannakarn,K.; Thongmee,C.; Theamboonlers,A.; Poovorawan,Y.
EPI230951	HA	Thailand	2008-Jan-01	EPI_ISL_66175	A/Thailand/CU370/2008		Import from public-domain	Suwannakarn,K.; Thongmee,C.; Theamboonlers,A.; Poovorawan,Y.
EPI230952	NP	Thailand	2008-Jan-01	EPI_ISL_66175	A/Thailand/CU370/2008		Import from public-domain	Suwannakarn,K.; Thongmee,C.; Theamboonlers,A.; Poovorawan,Y.
EPI230953		Thailand	2008-Jan-01	EPI_ISL_66175	A/Thailand/CU370/2008		Import from public-domain	Suwannakarn,K.; Thongmee,C.; Theamboonlers,A.; Poovorawan,Y.
EPI230954	MP	Thailand	2008-Jan-01	EPI_ISL_66175	A/Thailand/CU370/2008		Import from public-domain	Suwannakarn,K.; Thongmee,C.; Theamboonlers,A.; Poovorawan,Y.
EPI230955	NS	Thailand	2008-Jan-01	EPI_ISL_66175	A/Thailand/CU370/2008		Import from public-domain	Suwannakarn,K.; Thongmee,C.; Theamboonlers,A.; Poovorawan,Y.
EPI230948	PB2	Thailand	2008-Jan-01	EPI_ISL_66175	A/Thailand/CU370/2008		Import from public-domain	Suwannakarn,K.; Thongmee,C.; Theamboonlers,A.; Poovorawan,Y.
EPI230949	PB1	Thailand	2008-Jan-01	EPI_ISL_66175	A/Thailand/CU370/2008		Import from public-domain	Suwannakarn,K.; Thongmee,C.; Theamboonlers,A.; Poovorawan,Y.
EPI230950	PA	Thailand	2008-Jan-01	EPI_ISL_66175	A/Thailand/CU370/2008		Import from public-domain	Suwannakarn,K.; Thongmee,C.; Theamboonlers,A.; Poovorawan,Y.
EPI230940	PB2	Thailand	2008-Jan-01	EPI_ISL_66174	A/Thailand/CU356/2008		Import from public-domain	Suwannakarn,K.; Thongmee,C.; Theamboonlers,A.; Poovorawan,Y.
EPI230941	PB1	Thailand	2008-Jan-01	EPI_ISL_66174	A/Thailand/CU356/2008		Import from public-domain	Suwannakarn,K.; Thongmee,C.; Theamboonlers,A.; Poovorawan,Y.
EPI230942	PA	Thailand	2008-Jan-01	EPI_ISL_66174	A/Thailand/CU356/2008		Import from public-domain	Suwannakarn,K.; Thongmee,C.; Theamboonlers,A.; Poovorawan,Y.
EPI230943	HA	Thailand	2008-Jan-01	EPI_ISL_66174	A/Thailand/CU356/2008		Import from public-domain	Suwannakarn,K.; Thongmee,C.; Theamboonlers,A.; Poovorawan,Y.
EPI230944	NP	Thailand	2008-Jan-01	EPI_ISL_66174	A/Thailand/CU356/2008		Import from public-domain	Suwannakarn,K.; Thongmee,C.; Theamboonlers,A.; Poovorawan,Y.
EPI230945		Thailand	2008-Jan-01	EPI_ISL_66174	A/Thailand/CU356/2008		Import from public-domain	Suwannakarn,K.; Thongmee,C.; Theamboonlers,A.; Poovorawan,Y.
EPI230946	MP	Thailand	2008-Jan-01	EPI_ISL_66174	A/Thailand/CU356/2008		Import from public-domain	Suwannakarn,K.; Thongmee,C.; Theamboonlers,A.; Poovorawan,Y.
EPI230947	NS	Thailand	2008-Jan-01	EPI_ISL_66174	A/Thailand/CU356/2008		Import from public-domain	Suwannakarn,K.; Thongmee,C.; Theamboonlers,A.; Poovorawan,Y.
EPI230866	PB2	Thailand	2009-Jul-11	EPI_ISL_66170	A/Thailand/CU-B657/2009		Import from public-domain	Thongmee,C.; Chieocharnsin,T.; Suwannakarn,K.; Theamboonlers,A.; Poovorawan,Y.
EPI230867	PB1	Thailand	2009-Jul-11	EPI_ISL_66170	A/Thailand/CU-B657/2009		Import from public-domain	Thongmee,C.; Chieocharnsin,T.; Suwannakarn,K.; Theamboonlers,A.; Poovorawan,Y.
EPI230868	PA	Thailand	2009-Jul-11	EPI_ISL_66170	A/Thailand/CU-B657/2009		Import from public-domain	Thongmee,C.; Chieocharnsin,T.; Suwannakarn,K.; Theamboonlers,A.; Poovorawan,Y.
EPI230869	HA	Thailand	2009-Jul-11	EPI_ISL_66170	A/Thailand/CU-B657/2009		Import from public-domain	Thongmee,C.; Chieocharnsin,T.; Suwannakarn,K.; Theamboonlers,A.; Poovorawan,Y.
EPI230870	NP	Thailand	2009-Jul-11	EPI_ISL_66170	A/Thailand/CU-B657/2009		Import from public-domain	Thongmee,C.; Chieocharnsin,T.; Suwannakarn,K.; Theamboonlers,A.; Poovorawan,Y.
EPI230871		Thailand	2009-Jul-11	EPI_ISL_66170	A/Thailand/CU-B657/2009		Import from public-domain	Thongmee,C.; Chieocharnsin,T.; Suwannakarn,K.; Theamboonlers,A.; Poovorawan,Y.
EPI230872	MP	Thailand	2009-Jul-11	EPI_ISL_66170	A/Thailand/CU-B657/2009		Import from public-domain	Thongmee,C.; Chieocharnsin,T.; Suwannakarn,K.; Theamboonlers,A.; Poovorawan,Y.
EPI230873	NS	Thailand	2009-Jul-11	EPI_ISL_66170	A/Thailand/CU-B657/2009		Import from public-domain	Thongmee,C.; Chieocharnsin,T.; Suwannakarn,K.; Theamboonlers,A.; Poovorawan,Y.
EPI230858	PB2	Thailand	2009-Jul-11	EPI_ISL_66169	A/Thailand/CU-B590/2009		Import from public-domain	Thongmee,C.; Chieocharnsin,T.; Suwannakarn,K.; Theamboonlers,A.; Poovorawan,Y.
EPI230859	PB1	Thailand	2009-Jul-11	EPI_ISL_66169	A/Thailand/CU-B590/2009		Import from public-domain	Thongmee,C.; Chieocharnsin,T.; Suwannakarn,K.; Theamboonlers,A.; Poovorawan,Y.
EPI230860	PA	Thailand	2009-Jul-11	EPI_ISL_66169	A/Thailand/CU-B590/2009		Import from public-domain	Thongmee,C.; Chieocharnsin,T.; Suwannakarn,K.; Theamboonlers,A.; Poovorawan,Y.
EPI230861	HA	Thailand	2009-Jul-11	EPI_ISL_66169	A/Thailand/CU-B590/2009		Import from public-domain	Thongmee,C.; Chieocharnsin,T.; Suwannakarn,K.; Theamboonlers,A.; Poovorawan,Y.
EPI230862	NP	Thailand	2009-Jul-11	EPI_ISL_66169	A/Thailand/CU-B590/2009		Import from public-domain	Thongmee,C.; Chieocharnsin,T.; Suwannakarn,K.; Theamboonlers,A.; Poovorawan,Y.
EPI230863		Thailand	2009-Jul-11	EPI_ISL_66169	A/Thailand/CU-B590/2009		Import from public-domain	Thongmee,C.; Chieocharnsin,T.; Suwannakarn,K.; Theamboonlers,A.; Poovorawan,Y.
EPI230864	MP	Thailand	2009-Jul-11	EPI_ISL_66169	A/Thailand/CU-B590/2009		Import from public-domain	Thongmee,C.; Chieocharnsin,T.; Suwannakarn,K.; Theamboonlers,A.; Poovorawan,Y.
EPI230865	NS	Thailand	2009-Jul-11	EPI_ISL_66169	A/Thailand/CU-B590/2009		Import from public-domain	Thongmee,C.; Chieocharnsin,T.; Suwannakarn,K.; Theamboonlers,A.; Poovorawan,Y.
EPI230834	PB2	Thailand	2009-Jun-13	EPI_ISL_66166	A/Thailand/CU-B4/2009		Import from public-domain	Thongmee,C.; Chieocharnsin,T.; Suwannakarn,K.; Makkoch,J.; Theamboonlers,A.; Poovorawan,Y.
EPI230835	PB1	Thailand	2009-Jun-13	EPI_ISL_66166	A/Thailand/CU-B4/2009		Import from public-domain	Thongmee,C.; Chieocharnsin,T.; Suwannakarn,K.; Makkoch,J.; Theamboonlers,A.; Poovorawan,Y.
EPI230836	PA	Thailand	2009-Jun-13	EPI_ISL_66166	A/Thailand/CU-B4/2009		Import from public-domain	Thongmee,C.; Chieocharnsin,T.; Suwannakarn,K.; Makkoch,J.; Theamboonlers,A.; Poovorawan,Y.
EPI230837	HA	Thailand	2009-Jun-13	EPI_ISL_66166	A/Thailand/CU-B4/2009		Import from public-domain	Thongmee,C.; Chieocharnsin,T.; Suwannakarn,K.; Makkoch,J.; Theamboonlers,A.; Poovorawan,Y.
EPI230838	NP	Thailand	2009-Jun-13	EPI_ISL_66166	A/Thailand/CU-B4/2009		Import from public-domain	Thongmee,C.; Chieocharnsin,T.; Suwannakarn,K.; Makkoch,J.; Theamboonlers,A.; Poovorawan,Y.
EPI230839		Thailand	2009-Jun-13	EPI_ISL_66166	A/Thailand/CU-B4/2009		Import from public-domain	Thongmee,C.; Chieocharnsin,T.; Suwannakarn,K.; Makkoch,J.; Theamboonlers,A.; Poovorawan,Y.
EPI230840	MP	Thailand	2009-Jun-13	EPI_ISL_66166	A/Thailand/CU-B4/2009		Import from public-domain	Thongmee,C.; Chieocharnsin,T.; Suwannakarn,K.; Makkoch,J.; Theamboonlers,A.; Poovorawan,Y.
EPI230841	NS	Thailand	2009-Jun-13	EPI_ISL_66166	A/Thailand/CU-B4/2009		Import from public-domain	Thongmee,C.; Chieocharnsin,T.; Suwannakarn,K.; Makkoch,J.; Theamboonlers,A.; Poovorawan,Y.
EPI230826	PB2	Thailand	2009-Jun-23	EPI_ISL_66165	A/Thailand/CU-B110/2009		Import from public-domain	Thongmee,C.; Chieocharnsin,T.; Suwannakarn,K.; Theamboonlers,A.; Poovorawan,Y.
EPI230827	PB1	Thailand	2009-Jun-23	EPI_ISL_66165	A/Thailand/CU-B110/2009		Import from public-domain	Thongmee,C.; Chieocharnsin,T.; Suwannakarn,K.; Theamboonlers,A.; Poovorawan,Y.
EPI230828	PA	Thailand	2009-Jun-23	EPI_ISL_66165	A/Thailand/CU-B110/2009		Import from public-domain	Thongmee,C.; Chieocharnsin,T.; Suwannakarn,K.; Theamboonlers,A.; Poovorawan,Y.
EPI230829	HA	Thailand	2009-Jun-23	EPI_ISL_66165	A/Thailand/CU-B110/2009		Import from public-domain	Thongmee,C.; Chieocharnsin,T.; Suwannakarn,K.; Theamboonlers,A.; Poovorawan,Y.
EPI230830	NP	Thailand	2009-Jun-23	EPI_ISL_66165	A/Thailand/CU-B110/2009		Import from public-domain	Thongmee,C.; Chieocharnsin,T.; Suwannakarn,K.; Theamboonlers,A.; Poovorawan,Y.
EPI230831		Thailand	2009-Jun-23	EPI_ISL_66165	A/Thailand/CU-B110/2009		Import from public-domain	Thongmee,C.; Chieocharnsin,T.; Suwannakarn,K.; Theamboonlers,A.; Poovorawan,Y.
EPI230832	MP	Thailand	2009-Jun-23	EPI_ISL_66165	A/Thailand/CU-B110/2009		Import from public-domain	Thongmee,C.; Chieocharnsin,T.; Suwannakarn,K.; Theamboonlers,A.; Poovorawan,Y.
EPI230833	NS	Thailand	2009-Jun-23	EPI_ISL_66165	A/Thailand/CU-B110/2009		Import from public-domain	Thongmee,C.; Chieocharnsin,T.; Suwannakarn,K.; Theamboonlers,A.; Poovorawan,Y.
EPI230818	PB2	Thailand	2009-Jun-22	EPI_ISL_66164	A/Thailand/CU-B106/2009		Import from public-domain	Thongmee,C.; Chieocharnsin,T.; Suwannakarn,K.; Makkoch,J.; Theamboonlers,A.; Poovorawan,Y.
EPI230819	PB1	Thailand	2009-Jun-22	EPI_ISL_66164	A/Thailand/CU-B106/2009		Import from public-domain	Thongmee,C.; Chieocharnsin,T.; Suwannakarn,K.; Makkoch,J.; Theamboonlers,A.; Poovorawan,Y.
EPI230820	PA	Thailand	2009-Jun-22	EPI_ISL_66164	A/Thailand/CU-B106/2009		Import from public-domain	Thongmee,C.; Chieocharnsin,T.; Suwannakarn,K.; Makkoch,J.; Theamboonlers,A.; Poovorawan,Y.
EPI230821	HA	Thailand	2009-Jun-22	EPI_ISL_66164	A/Thailand/CU-B106/2009		Import from public-domain	Thongmee,C.; Chieocharnsin,T.; Suwannakarn,K.; Makkoch,J.; Theamboonlers,A.; Poovorawan,Y.
EPI230822	NP	Thailand	2009-Jun-22	EPI_ISL_66164	A/Thailand/CU-B106/2009		Import from public-domain	Thongmee,C.; Chieocharnsin,T.; Suwannakarn,K.; Makkoch,J.; Theamboonlers,A.; Poovorawan,Y.
EPI230823		Thailand	2009-Jun-22	EPI_ISL_66164	A/Thailand/CU-B106/2009		Import from public-domain	Thongmee,C.; Chieocharnsin,T.; Suwannakarn,K.; Makkoch,J.; Theamboonlers,A.; Poovorawan,Y.
EPI230824	MP	Thailand	2009-Jun-22	EPI_ISL_66164	A/Thailand/CU-B106/2009		Import from public-domain	Thongmee,C.; Chieocharnsin,T.; Suwannakarn,K.; Makkoch,J.; Theamboonlers,A.; Poovorawan,Y.
EPI230825	NS	Thailand	2009-Jun-22	EPI_ISL_66164	A/Thailand/CU-B106/2009		Import from public-domain	Thongmee,C.; Chieocharnsin,T.; Suwannakarn,K.; Makkoch,J.; Theamboonlers,A.; Poovorawan,Y.
EPI230532	HA	Russian Federation	2009-Mar-01	EPI_ISL_66089	A/Novosibirsk/707/2009		Import from public-domain	Ilinykh,P.A.; Kulak,M.V.; Romanovskaya,A.A.; Kurskaya,O.G.; Durimanov,A.G.; Ilycheva,T.N.; Shestopalov,A.M.
EPI230533		Russian Federation	2009-Mar-01	EPI_ISL_66089	A/Novosibirsk/707/2009		Import from public-domain	Ilinykh,P.A.; Kulak,M.V.; Romanovskaya,A.A.; Kurskaya,O.G.; Durimanov,A.G.; Ilycheva,T.N.; Shestopalov,A.M.
EPI230526	HA	Russian Federation	2009-Mar-01	EPI_ISL_66086	A/Novosibirsk/628/2009		Import from public-domain	Ilinykh,P.A.; Kulak,M.V.; Romanovskaya,A.A.; Kurskaya,O.G.; Durimanov,A.G.; Ilycheva,T.N.; Shestopalov,A.M.
EPI230527		Russian Federation	2009-Mar-01	EPI_ISL_66086	A/Novosibirsk/628/2009		Import from public-domain	Ilinykh,P.A.; Kulak,M.V.; Romanovskaya,A.A.; Kurskaya,O.G.; Durimanov,A.G.; Ilycheva,T.N.; Shestopalov,A.M.
EPI230522	HA	Russian Federation	2009-Feb-01	EPI_ISL_66084	A/Novosibirsk/319/2009		Import from public-domain	Ilinykh,P.A.; Kulak,M.V.; Romanovskaya,A.A.; Kurskaya,O.G.; Durimanov,A.G.; Ilycheva,T.N.; Shestopalov,A.M.
EPI230523		Russian Federation	2009-Feb-01	EPI_ISL_66084	A/Novosibirsk/319/2009		Import from public-domain	Ilinykh,P.A.; Kulak,M.V.; Romanovskaya,A.A.; Kurskaya,O.G.; Durimanov,A.G.; Ilycheva,T.N.; Shestopalov,A.M.
EPI230520	HA	Russian Federation	2009-Feb-01	EPI_ISL_66083	A/Novosibirsk/31/2009		Import from public-domain	Ilinykh,P.A.; Kulak,M.V.; Romanovskaya,A.A.; Kurskaya,O.G.; Durimanov,A.G.; Ilycheva,T.N.; Shestopalov,A.M.
EPI230521		Russian Federation	2009-Feb-01	EPI_ISL_66083	A/Novosibirsk/31/2009		Import from public-domain	Ilinykh,P.A.; Kulak,M.V.; Romanovskaya,A.A.; Kurskaya,O.G.; Durimanov,A.G.; Ilycheva,T.N.; Shestopalov,A.M.
EPI230512	HA	Russian Federation	2009-Apr-01	EPI_ISL_66079	A/Novosibirsk/1211/2009		Import from public-domain	Ilinykh,P.A.; Kulak,M.V.; Romanovskaya,A.A.; Kurskaya,O.G.; Durimanov,A.G.; Ilycheva,T.N.; Shestopalov,A.M.
EPI230513		Russian Federation	2009-Apr-01	EPI_ISL_66079	A/Novosibirsk/1211/2009		Import from public-domain	Ilinykh,P.A.; Kulak,M.V.; Romanovskaya,A.A.; Kurskaya,O.G.; Durimanov,A.G.; Ilycheva,T.N.; Shestopalov,A.M.
EPI230169	HA	Japan	2009-Jul-30	EPI_ISL_65933	A/SHIZUOKA/867/2009		National Institute of Infectious Diseases (NIID)	Ujike,Makoto; Kato,Yumiko; Oguchi,Akio; Fujita,Nobuyuki; Obuchi,Masatsugu; Tashiro,Masato; Odagir,Takato
EPI230168	HA	Japan	2009-Jul-20	EPI_ISL_65932	A/SAITAMA/124/2009		National Institute of Infectious Diseases (NIID)	Ujike,Makoto; Kato,Yumiko; Oguchi,Akio; Fujita,Nobuyuki; Obuchi,Masatsugu; Tashiro,Masato; Odagir,Takato
EPI230167	HA	Japan	2009-Jul-12	EPI_ISL_65931	A/NIIGATA/776/2009		National Institute of Infectious Diseases (NIID)	Ujike,Makoto; Kato,Yumiko; Oguchi,Akio; Fujita,Nobuyuki; Obuchi,Masatsugu; Tashiro,Masato; Odagir,Takato
EPI230166	HA	Myanmar	2009-Aug-17	EPI_ISL_65930	A/Myanmar/JP239/2009		National Institute of Infectious Diseases (NIID)	Ujike,Makoto; Kato,Yumiko; Oguchi,Akio; Fujita,Nobuyuki; Obuchi,Masatsugu; Tashiro,Masato; Odagir,Takato
EPI230165	HA	Myanmar	2009-Aug-13	EPI_ISL_65929	A/Myanmar/JP228/2009		National Institute of Infectious Diseases (NIID)	Ujike,Makoto; Kato,Yumiko; Oguchi,Akio; Fujita,Nobuyuki; Obuchi,Masatsugu; Tashiro,Masato; Odagir,Takato
EPI230164	HA	Myanmar	2009-Aug-12	EPI_ISL_65928	A/Myanmar/JP218/2009		National Institute of Infectious Diseases (NIID)	Ujike,Makoto; Kato,Yumiko; Oguchi,Akio; Fujita,Nobuyuki; Obuchi,Masatsugu; Tashiro,Masato; Odagir,Takato
EPI230162	HA	Myanmar	2009-Aug-07	EPI_ISL_65926	A/Myanmar/JP192/2009		National Institute of Infectious Diseases (NIID)	Ujike,Makoto; Kato,Yumiko; Oguchi,Akio; Fujita,Nobuyuki; Obuchi,Masatsugu; Tashiro,Masato; Odagir,Takato
EPI230161	HA	Myanmar	2009-Jul-31	EPI_ISL_65925	A/Myanmar/JP173/2009		National Institute of Infectious Diseases (NIID)	Ujike,Makoto; Kato,Yumiko; Oguchi,Akio; Fujita,Nobuyuki; Obuchi,Masatsugu; Tashiro,Masato; Odagir,Takato
EPI230160	HA	Myanmar	2009-Jul-29	EPI_ISL_65924	A/Myanmar/JP164/2009		National Institute of Infectious Diseases (NIID)	Ujike,Makoto; Kato,Yumiko; Oguchi,Akio; Fujita,Nobuyuki; Obuchi,Masatsugu; Tashiro,Masato; Odagir,Takato
EPI230159	HA	Myanmar	2009-Jul-28	EPI_ISL_65923	A/Myanmar/JP160/2009		National Institute of Infectious Diseases (NIID)	Ujike,Makoto; Kato,Yumiko; Oguchi,Akio; Fujita,Nobuyuki; Obuchi,Masatsugu; Tashiro,Masato; Odagir,Takato
EPI230157	HA	Myanmar	2009-Jul-23	EPI_ISL_65921	A/Myanmar/JP137/2009		National Institute of Infectious Diseases (NIID)	Ujike,Makoto; Kato,Yumiko; Oguchi,Akio; Fujita,Nobuyuki; Obuchi,Masatsugu; Tashiro,Masato; Odagir,Takato
EPI230156	HA	Myanmar	2009-Jul-19	EPI_ISL_65920	A/Myanmar/JP120/2009		National Institute of Infectious Diseases (NIID)	Ujike,Makoto; Kato,Yumiko; Oguchi,Akio; Fujita,Nobuyuki; Obuchi,Masatsugu; Tashiro,Masato; Odagir,Takato
EPI230155	HA	Myanmar	2009-Jul-18	EPI_ISL_65919	A/Myanmar/JP116/2009		National Institute of Infectious Diseases (NIID)	Ujike,Makoto; Kato,Yumiko; Oguchi,Akio; Fujita,Nobuyuki; Obuchi,Masatsugu; Tashiro,Masato; Odagir,Takato
EPI230154	HA	Lao, People's Democratic Republic	2009-Jul-24	EPI_ISL_65918	A/Laos/JP1632/2009		National Institute of Infectious Diseases (NIID)	Ujike,Makoto; Kato,Yumiko; Oguchi,Akio; Fujita,Nobuyuki; Obuchi,Masatsugu; Tashiro,Masato; Odagir,Takato
EPI230153	HA	Lao, People's Democratic Republic	2009-Jul-18	EPI_ISL_65917	A/Laos/JP1418/2009		National Institute of Infectious Diseases (NIID)	Ujike,Makoto; Kato,Yumiko; Oguchi,Akio; Fujita,Nobuyuki; Obuchi,Masatsugu; Tashiro,Masato; Odagir,Takato
EPI230150	HA	China	2009-Jun-25	EPI_ISL_65914	A/Hunan-shaoyang/313/2009		National Institute of Infectious Diseases (NIID)	Ujike,Makoto; Kato,Yumiko; Oguchi,Akio; Fujita,Nobuyuki; Obuchi,Masatsugu; Tashiro,Masato; Odagir,Takato
EPI230149	HA	China	2009-May-07	EPI_ISL_65913	A/Hunan-beihu/1313/2009		National Institute of Infectious Diseases (NIID)	Ujike,Makoto; Kato,Yumiko; Oguchi,Akio; Fujita,Nobuyuki; Obuchi,Masatsugu; Tashiro,Masato; Odagir,Takato
EPI230147	HA	China	2009-Jul-13	EPI_ISL_65911	A/Guangdong-luohu/1385/2009		National Institute of Infectious Diseases (NIID)	Ujike,Makoto; Kato,Yumiko; Oguchi,Akio; Fujita,Nobuyuki; Obuchi,Masatsugu; Tashiro,Masato; Odagir,Takato
EPI230146	HA	China	2009-May-19	EPI_ISL_65910	A/Fujian-licheng/199/2009		National Institute of Infectious Diseases (NIID)	Ujike,Makoto; Kato,Yumiko; Oguchi,Akio; Fujita,Nobuyuki; Obuchi,Masatsugu; Tashiro,Masato; Odagir,Takato
EPI230145	HA	China	2009-May-07	EPI_ISL_65909	A/Fujian-fengze/53/2009		National Institute of Infectious Diseases (NIID)	Ujike,Makoto; Kato,Yumiko; Oguchi,Akio; Fujita,Nobuyuki; Obuchi,Masatsugu; Tashiro,Masato; Odagir,Takato
EPI230144	HA	Japan	2009-Jul-23	EPI_ISL_65908	A/AICHI/222/2009		National Institute of Infectious Diseases (NIID)	Ujike,Makoto; Kato,Yumiko; Oguchi,Akio; Fujita,Nobuyuki; Obuchi,Masatsugu; Tashiro,Masato; Odagir,Takato
EPI230143	HA	Japan	2009-Jul-20	EPI_ISL_65907	A/AICHI/218/2009		National Institute of Infectious Diseases (NIID)	Ujike,Makoto; Kato,Yumiko; Oguchi,Akio; Fujita,Nobuyuki; Obuchi,Masatsugu; Tashiro,Masato; Odagir,Takato
EPI230136	HA	Japan	2009-Sep-03	EPI_ISL_65900	A/SAPPORO/320/2009		National Institute of Infectious Diseases (NIID)	Ujike,Makoto; Kato,Yumiko; Oguchi,Akio; Fujita,Nobuyuki; Obuchi,Masatsugu; Tashiro,Masato; Odagir,Takato
EPI230135	HA	Japan	2009-Sep-09	EPI_ISL_65899	A/SAPPORO/319/2009		National Institute of Infectious Diseases (NIID)	Ujike,Makoto; Kato,Yumiko; Oguchi,Akio; Fujita,Nobuyuki; Obuchi,Masatsugu; Tashiro,Masato; Odagir,Takato
EPI230134	HA	Lao, People's Democratic Republic	2009-Sep-22	EPI_ISL_65898	A/Laos/S185/2009		National Institute of Infectious Diseases (NIID)	Ujike,Makoto; Kato,Yumiko; Oguchi,Akio; Fujita,Nobuyuki; Obuchi,Masatsugu; Tashiro,Masato; Odagir,Takato
EPI230133	HA	Lao, People's Democratic Republic	2009-Sep-22	EPI_ISL_65897	A/Laos/S183/2009		National Institute of Infectious Diseases (NIID)	Ujike,Makoto; Kato,Yumiko; Oguchi,Akio; Fujita,Nobuyuki; Obuchi,Masatsugu; Tashiro,Masato; Odagir,Takato
EPI230132	HA	Lao, People's Democratic Republic	2009-Sep-11	EPI_ISL_65896	A/Laos/S174/2009		National Institute of Infectious Diseases (NIID)	Ujike,Makoto; Kato,Yumiko; Oguchi,Akio; Fujita,Nobuyuki; Obuchi,Masatsugu; Tashiro,Masato; Odagir,Takato
EPI230131	HA	Lao, People's Democratic Republic	2009-Aug-28	EPI_ISL_65895	A/Laos/S146/2009		National Institute of Infectious Diseases (NIID)	Ujike,Makoto; Kato,Yumiko; Oguchi,Akio; Fujita,Nobuyuki; Obuchi,Masatsugu; Tashiro,Masato; Odagir,Takato
EPI230130	HA	Lao, People's Democratic Republic	2009-Aug-21	EPI_ISL_65894	A/Laos/S135/2009		National Institute of Infectious Diseases (NIID)	Ujike,Makoto; Kato,Yumiko; Oguchi,Akio; Fujita,Nobuyuki; Obuchi,Masatsugu; Tashiro,Masato; Odagir,Takato
EPI230129	HA	Lao, People's Democratic Republic	2009-Oct-13	EPI_ISL_65893	A/Laos/I258/2009		National Institute of Infectious Diseases (NIID)	Ujike,Makoto; Kato,Yumiko; Oguchi,Akio; Fujita,Nobuyuki; Obuchi,Masatsugu; Tashiro,Masato; Odagir,Takato
EPI230128	HA	Lao, People's Democratic Republic	2009-Sep-28	EPI_ISL_65892	A/Laos/I210/2009		National Institute of Infectious Diseases (NIID)	Ujike,Makoto; Kato,Yumiko; Oguchi,Akio; Fujita,Nobuyuki; Obuchi,Masatsugu; Tashiro,Masato; Odagir,Takato
EPI230127	HA	Lao, People's Democratic Republic	2009-Sep-21	EPI_ISL_65891	A/Laos/I185/2009		National Institute of Infectious Diseases (NIID)	Ujike,Makoto; Kato,Yumiko; Oguchi,Akio; Fujita,Nobuyuki; Obuchi,Masatsugu; Tashiro,Masato; Odagir,Takato
EPI230126	HA	Japan	2009-Sep-14	EPI_ISL_65890	A/AICHI/689/2009		National Institute of Infectious Diseases (NIID)	Ujike,Makoto; Kato,Yumiko; Oguchi,Akio; Fujita,Nobuyuki; Obuchi,Masatsugu; Tashiro,Masato; Odagir,Takato
EPI190260	HA	Hong Kong (SAR)	2005-Jun-01	EPI_ISL_33845	A/Hong Kong/HKU72/2005		Import from public-domain
EPI190261	MP	Hong Kong (SAR)	2005-Jun-01	EPI_ISL_33845	A/Hong Kong/HKU72/2005		Import from public-domain
EPI190262		Hong Kong (SAR)	2005-Jun-01	EPI_ISL_33845	A/Hong Kong/HKU72/2005		Import from public-domain
EPI190263	NP	Hong Kong (SAR)	2005-Jun-01	EPI_ISL_33845	A/Hong Kong/HKU72/2005		Import from public-domain
EPI190264	NS	Hong Kong (SAR)	2005-Jun-01	EPI_ISL_33845	A/Hong Kong/HKU72/2005		Import from public-domain
EPI190265	PA	Hong Kong (SAR)	2005-Jun-01	EPI_ISL_33845	A/Hong Kong/HKU72/2005		Import from public-domain
EPI190266	PB1	Hong Kong (SAR)	2005-Jun-01	EPI_ISL_33845	A/Hong Kong/HKU72/2005		Import from public-domain
EPI190267	PB2	Hong Kong (SAR)	2005-Jun-01	EPI_ISL_33845	A/Hong Kong/HKU72/2005		Import from public-domain
EPI190252	HA	Hong Kong (SAR)	2005-Apr-04	EPI_ISL_33844	A/Hong Kong/HKU49/2005		Import from public-domain
EPI190253	MP	Hong Kong (SAR)	2005-Apr-04	EPI_ISL_33844	A/Hong Kong/HKU49/2005		Import from public-domain
EPI190254		Hong Kong (SAR)	2005-Apr-04	EPI_ISL_33844	A/Hong Kong/HKU49/2005		Import from public-domain
EPI190255	NP	Hong Kong (SAR)	2005-Apr-04	EPI_ISL_33844	A/Hong Kong/HKU49/2005		Import from public-domain
EPI190256	NS	Hong Kong (SAR)	2005-Apr-04	EPI_ISL_33844	A/Hong Kong/HKU49/2005		Import from public-domain
EPI190257	PA	Hong Kong (SAR)	2005-Apr-04	EPI_ISL_33844	A/Hong Kong/HKU49/2005		Import from public-domain
EPI190258	PB1	Hong Kong (SAR)	2005-Apr-04	EPI_ISL_33844	A/Hong Kong/HKU49/2005		Import from public-domain
EPI190259	PB2	Hong Kong (SAR)	2005-Apr-04	EPI_ISL_33844	A/Hong Kong/HKU49/2005		Import from public-domain
EPI190152	HA	Singapore	2009-Jun-01	EPI_ISL_33816	A/Singapore/37/2009	Singapore General Hospital	WHO Collaborating Centre for Reference and Research on Influenza
EPI190153		Singapore	2009-Jun-01	EPI_ISL_33816	A/Singapore/37/2009	Singapore General Hospital	WHO Collaborating Centre for Reference and Research on Influenza
EPI190150	HA	Singapore	2009-Jun-01	EPI_ISL_33815	A/Singapore/33/2009	Singapore General Hospital	WHO Collaborating Centre for Reference and Research on Influenza
EPI190151		Singapore	2009-Jun-01	EPI_ISL_33815	A/Singapore/33/2009	Singapore General Hospital	WHO Collaborating Centre for Reference and Research on Influenza
EPI190148	HA	Australia	2009-Jun-02	EPI_ISL_33814	A/Victoria/210/2009	Victorian Infectious Diseases Reference Laboratory	WHO Collaborating Centre for Reference and Research on Influenza
EPI190149		Australia	2009-Jun-02	EPI_ISL_33814	A/Victoria/210/2009	Victorian Infectious Diseases Reference Laboratory	WHO Collaborating Centre for Reference and Research on Influenza
EPI189220	HA	Australia	2009-Jun-02	EPI_ISL_33598	A/Victoria/208/2009	Victorian Infectious Diseases Reference Laboratory	WHO Collaborating Centre for Reference and Research on Influenza
EPI189221		Australia	2009-Jun-02	EPI_ISL_33598	A/Victoria/208/2009	Victorian Infectious Diseases Reference Laboratory	WHO Collaborating Centre for Reference and Research on Influenza
EPI189222	MP	Australia	2009-Jun-02	EPI_ISL_33598	A/Victoria/208/2009	Victorian Infectious Diseases Reference Laboratory	WHO Collaborating Centre for Reference and Research on Influenza
EPI189218	HA	Australia	2009-Jun-02	EPI_ISL_33597	A/Victoria/209/2009	Victorian Infectious Diseases Reference Laboratory	WHO Collaborating Centre for Reference and Research on Influenza
EPI189219		Australia	2009-Jun-02	EPI_ISL_33597	A/Victoria/209/2009	Victorian Infectious Diseases Reference Laboratory	WHO Collaborating Centre for Reference and Research on Influenza
EPI189216	HA	Australia	2009-Apr-28	EPI_ISL_33596	A/Brisbane/53/2009	Queensland Health Forensic and Scientific Services	WHO Collaborating Centre for Reference and Research on Influenza
EPI189217		Australia	2009-Apr-28	EPI_ISL_33596	A/Brisbane/53/2009	Queensland Health Forensic and Scientific Services	WHO Collaborating Centre for Reference and Research on Influenza
EPI187702	HA	Australia	2009-Apr-07	EPI_ISL_33211	A/Perth/15/2009		National Institute of Infectious Diseases (NIID)
EPI210932		Australia	2009-Apr-07	EPI_ISL_33211	A/Perth/15/2009		National Institute of Infectious Diseases (NIID)
EPI187699	HA	Japan	2009-May-18	EPI_ISL_33208	A/TOCHIGI/140/2009		National Institute of Infectious Diseases (NIID)
EPI211151		Japan	2009-May-18	EPI_ISL_33208	A/TOCHIGI/140/2009		National Institute of Infectious Diseases (NIID)
EPI187698	HA	Taiwan	2009-Apr-23	EPI_ISL_33207	A/Taiwan/725/2009		National Institute of Infectious Diseases (NIID)
EPI211150		Taiwan	2009-Apr-23	EPI_ISL_33207	A/Taiwan/725/2009		National Institute of Infectious Diseases (NIID)
EPI187697	HA	Taiwan	2009-May-02	EPI_ISL_33206	A/Taiwan/714/2009		National Institute of Infectious Diseases (NIID)
EPI210940		Taiwan	2009-May-02	EPI_ISL_33206	A/Taiwan/714/2009		National Institute of Infectious Diseases (NIID)
EPI187696	HA	Taiwan	2009-May-02	EPI_ISL_33205	A/Taiwan/712/2009		National Institute of Infectious Diseases (NIID)
EPI210939		Taiwan	2009-May-02	EPI_ISL_33205	A/Taiwan/712/2009		National Institute of Infectious Diseases (NIID)
EPI187694	HA	Taiwan	2009-Feb-13	EPI_ISL_33203	A/Taiwan/240/2009		National Institute of Infectious Diseases (NIID)
EPI210938		Taiwan	2009-Feb-13	EPI_ISL_33203	A/Taiwan/240/2009		National Institute of Infectious Diseases (NIID)
EPI187693	HA	Singapore	2008-May-07	EPI_ISL_33202	A/Singapore/N425/2008		National Institute of Infectious Diseases (NIID)
EPI211133		Singapore	2008-May-07	EPI_ISL_33202	A/Singapore/N425/2008		National Institute of Infectious Diseases (NIID)
EPI187692	HA	Singapore	2008-Apr-03	EPI_ISL_33201	A/Singapore/N362/2008		National Institute of Infectious Diseases (NIID)
EPI211130		Singapore	2008-Apr-03	EPI_ISL_33201	A/Singapore/N362/2008		National Institute of Infectious Diseases (NIID)
EPI187691	HA	Singapore	2008-Apr-01	EPI_ISL_33200	A/Singapore/N352/2008		National Institute of Infectious Diseases (NIID)
EPI211129		Singapore	2008-Apr-01	EPI_ISL_33200	A/Singapore/N352/2008		National Institute of Infectious Diseases (NIID)
EPI187690	HA	Singapore	2008-Apr-01	EPI_ISL_33199	A/Singapore/N351/2008		National Institute of Infectious Diseases (NIID)
EPI211128		Singapore	2008-Apr-01	EPI_ISL_33199	A/Singapore/N351/2008		National Institute of Infectious Diseases (NIID)
EPI187689	HA	Singapore	2008-Apr-01	EPI_ISL_33198	A/Singapore/N350/2008		National Institute of Infectious Diseases (NIID)
EPI211127		Singapore	2008-Apr-01	EPI_ISL_33198	A/Singapore/N350/2008		National Institute of Infectious Diseases (NIID)
EPI187688	HA	Japan	2009-Jun-14	EPI_ISL_33197	A/SHIZUOKA/791/2009		National Institute of Infectious Diseases (NIID)
EPI210937		Japan	2009-Jun-14	EPI_ISL_33197	A/SHIZUOKA/791/2009		National Institute of Infectious Diseases (NIID)
EPI187687	HA	Japan	2009-May-23	EPI_ISL_33196	A/SHIZUOKA/736/2009		National Institute of Infectious Diseases (NIID)
EPI211122		Japan	2009-May-23	EPI_ISL_33196	A/SHIZUOKA/736/2009		National Institute of Infectious Diseases (NIID)
EPI187686	HA	Japan	2009-May-13	EPI_ISL_33195	A/SAPPORO/112/2009		National Institute of Infectious Diseases (NIID)
EPI210936		Japan	2009-May-13	EPI_ISL_33195	A/SAPPORO/112/2009		National Institute of Infectious Diseases (NIID)
EPI187685	HA	Japan	2009-Apr-28	EPI_ISL_33194	A/SAKAI/41/2009		National Institute of Infectious Diseases (NIID)
EPI211099		Japan	2009-Apr-28	EPI_ISL_33194	A/SAKAI/41/2009		National Institute of Infectious Diseases (NIID)
EPI187684	HA	Japan	2009-May-22	EPI_ISL_33193	A/OKINAWA/38/2009		National Institute of Infectious Diseases (NIID)
EPI211087		Japan	2009-May-22	EPI_ISL_33193	A/OKINAWA/38/2009		National Institute of Infectious Diseases (NIID)
EPI187682	HA	Japan	2009-May-20	EPI_ISL_33191	A/OKINAWA/25/2009		National Institute of Infectious Diseases (NIID)
EPI210931		Japan	2009-May-20	EPI_ISL_33191	A/OKINAWA/25/2009		National Institute of Infectious Diseases (NIID)
EPI187680	HA	Japan	2009-Jun-01	EPI_ISL_33189	A/NIIGATA/662/2009		National Institute of Infectious Diseases (NIID)
EPI210930		Japan	2009-Jun-01	EPI_ISL_33189	A/NIIGATA/662/2009		National Institute of Infectious Diseases (NIID)
EPI187679	HA	Japan	2009-May-19	EPI_ISL_33188	A/NIIGATA/603/2009		National Institute of Infectious Diseases (NIID)
EPI210929		Japan	2009-May-19	EPI_ISL_33188	A/NIIGATA/603/2009		National Institute of Infectious Diseases (NIID)
EPI187677	HA	Japan	2009-May-22	EPI_ISL_33186	A/KYOTO/30/2009		National Institute of Infectious Diseases (NIID)
EPI211036		Japan	2009-May-22	EPI_ISL_33186	A/KYOTO/30/2009		National Institute of Infectious Diseases (NIID)
EPI187676	HA	China	2009-Feb-13	EPI_ISL_33185	A/Jiangsu-quanshan/38/2009		National Institute of Infectious Diseases (NIID)
EPI211010		China	2009-Feb-13	EPI_ISL_33185	A/Jiangsu-quanshan/38/2009		National Institute of Infectious Diseases (NIID)
EPI187675	HA	Japan	2009-Jun-10	EPI_ISL_33184	A/HIROSHIMA/154/2009		National Institute of Infectious Diseases (NIID)
EPI210923		Japan	2009-Jun-10	EPI_ISL_33184	A/HIROSHIMA/154/2009		National Institute of Infectious Diseases (NIID)
EPI187674	HA	Japan	2009-May-26	EPI_ISL_33183	A/HIROSHIMA/148/2009		National Institute of Infectious Diseases (NIID)
EPI210922		Japan	2009-May-26	EPI_ISL_33183	A/HIROSHIMA/148/2009		National Institute of Infectious Diseases (NIID)
EPI187672	HA	Japan	2009-May-27	EPI_ISL_33181	A/AKITA/34/2009		National Institute of Infectious Diseases (NIID)
EPI210921		Japan	2009-May-27	EPI_ISL_33181	A/AKITA/34/2009		National Institute of Infectious Diseases (NIID)
EPI187671	HA	Japan	2009-Apr-09	EPI_ISL_33180	A/AICHI/161/2009		National Institute of Infectious Diseases (NIID)
EPI210977		Japan	2009-Apr-09	EPI_ISL_33180	A/AICHI/161/2009		National Institute of Infectious Diseases (NIID)
EPI187670	HA	Japan	2009-Apr-02	EPI_ISL_33179	A/AICHI/158/2009		National Institute of Infectious Diseases (NIID)
EPI210976		Japan	2009-Apr-02	EPI_ISL_33179	A/AICHI/158/2009		National Institute of Infectious Diseases (NIID)
EPI211179		Japan	2009-Jan-27	EPI_ISL_32988	A/YOKOHAMA/52/2009		National Institute of Infectious Diseases (NIID)
EPI187404	HA	Japan	2009-Jan-27	EPI_ISL_32988	A/YOKOHAMA/52/2009		National Institute of Infectious Diseases (NIID)
EPI211178		Japan	2009-Mar-04	EPI_ISL_32987	A/YOKOHAMA/108/2009		National Institute of Infectious Diseases (NIID)
EPI187403	HA	Japan	2009-Mar-04	EPI_ISL_32987	A/YOKOHAMA/108/2009		National Institute of Infectious Diseases (NIID)
EPI211177		Japan	2009-Mar-08	EPI_ISL_32986	A/YOKOHAMA/107/2009		National Institute of Infectious Diseases (NIID)
EPI187402	HA	Japan	2009-Mar-08	EPI_ISL_32986	A/YOKOHAMA/107/2009		National Institute of Infectious Diseases (NIID)
EPI211175		Japan	2008-Nov-05	EPI_ISL_32984	A/YAMANASHI/140/2008		National Institute of Infectious Diseases (NIID)
EPI187400	HA	Japan	2008-Nov-05	EPI_ISL_32984	A/YAMANASHI/140/2008		National Institute of Infectious Diseases (NIID)
EPI187398	HA	Japan	2009-Jan-13	EPI_ISL_32982	A/YAMAGUCHI/15/2009		National Institute of Infectious Diseases (NIID)
EPI211169		Japan	2009-Jan-13	EPI_ISL_32982	A/YAMAGUCHI/15/2009		National Institute of Infectious Diseases (NIID)
EPI187397	HA	Japan	2008-Nov-16	EPI_ISL_32981	A/YAMAGATA/112/2008		National Institute of Infectious Diseases (NIID)
EPI211167		Japan	2008-Nov-16	EPI_ISL_32981	A/YAMAGATA/112/2008		National Institute of Infectious Diseases (NIID)
EPI187396	HA	Japan	2008-Nov-15	EPI_ISL_32980	A/YAMAGATA/111/2008		National Institute of Infectious Diseases (NIID)
EPI211166		Japan	2008-Nov-15	EPI_ISL_32980	A/YAMAGATA/111/2008		National Institute of Infectious Diseases (NIID)
EPI187395	HA	Japan	2009-Jan-13	EPI_ISL_32979	A/WAKAYAMA/14/2009		National Institute of Infectious Diseases (NIID)
EPI211163		Japan	2009-Jan-13	EPI_ISL_32979	A/WAKAYAMA/14/2009		National Institute of Infectious Diseases (NIID)
EPI187394	HA	Japan	2008-Dec-18	EPI_ISL_32978	A/TOTTORI/82/2008		National Institute of Infectious Diseases (NIID)
EPI211156		Japan	2008-Dec-18	EPI_ISL_32978	A/TOTTORI/82/2008		National Institute of Infectious Diseases (NIID)
EPI187391	HA	Singapore	2008-Jun-04	EPI_ISL_32975	A/Singapore/N510/2008		National Institute of Infectious Diseases (NIID)
EPI211138		Singapore	2008-Jun-04	EPI_ISL_32975	A/Singapore/N510/2008		National Institute of Infectious Diseases (NIID)
EPI187390	HA	Singapore	2008-May-21	EPI_ISL_32974	A/Singapore/N486/2008		National Institute of Infectious Diseases (NIID)
EPI211137		Singapore	2008-May-21	EPI_ISL_32974	A/Singapore/N486/2008		National Institute of Infectious Diseases (NIID)
EPI187389	HA	Singapore	2008-May-21	EPI_ISL_32973	A/Singapore/N474/2008		National Institute of Infectious Diseases (NIID)
EPI211136		Singapore	2008-May-21	EPI_ISL_32973	A/Singapore/N474/2008		National Institute of Infectious Diseases (NIID)
EPI187388	HA	Singapore	2008-May-08	EPI_ISL_32972	A/Singapore/N468/2008		National Institute of Infectious Diseases (NIID)
EPI211135		Singapore	2008-May-08	EPI_ISL_32972	A/Singapore/N468/2008		National Institute of Infectious Diseases (NIID)
EPI187387	HA	Singapore	2008-May-07	EPI_ISL_32971	A/Singapore/N430/2008		National Institute of Infectious Diseases (NIID)
EPI211134		Singapore	2008-May-07	EPI_ISL_32971	A/Singapore/N430/2008		National Institute of Infectious Diseases (NIID)
EPI187386	HA	Singapore	2008-May-02	EPI_ISL_32970	A/Singapore/N422/2008		National Institute of Infectious Diseases (NIID)
EPI211132		Singapore	2008-May-02	EPI_ISL_32970	A/Singapore/N422/2008		National Institute of Infectious Diseases (NIID)
EPI187385	HA	Singapore	2008-Apr-23	EPI_ISL_32969	A/Singapore/N390/2008		National Institute of Infectious Diseases (NIID)
EPI211131		Singapore	2008-Apr-23	EPI_ISL_32969	A/Singapore/N390/2008		National Institute of Infectious Diseases (NIID)
EPI187384	HA	Singapore	2008-Apr-01	EPI_ISL_32968	A/Singapore/N348/2008		National Institute of Infectious Diseases (NIID)
EPI211126		Singapore	2008-Apr-01	EPI_ISL_32968	A/Singapore/N348/2008		National Institute of Infectious Diseases (NIID)
EPI187383	HA	Singapore	2008-Jun-30	EPI_ISL_32967	A/Singapore/EN089/2008		National Institute of Infectious Diseases (NIID)
EPI211125		Singapore	2008-Jun-30	EPI_ISL_32967	A/Singapore/EN089/2008		National Institute of Infectious Diseases (NIID)
EPI187382	HA	Singapore	2008-Jun-12	EPI_ISL_32966	A/Singapore/EN074/2008		National Institute of Infectious Diseases (NIID)
EPI211124		Singapore	2008-Jun-12	EPI_ISL_32966	A/Singapore/EN074/2008		National Institute of Infectious Diseases (NIID)
EPI187381	HA	Singapore	2008-May-05	EPI_ISL_32965	A/Singapore/EN047/2008		National Institute of Infectious Diseases (NIID)
EPI211123		Singapore	2008-May-05	EPI_ISL_32965	A/Singapore/EN047/2008		National Institute of Infectious Diseases (NIID)
EPI187379	HA	Japan	2009-Feb-26	EPI_ISL_32963	A/SHIZUOKA/502/2009		National Institute of Infectious Diseases (NIID)
EPI211121		Japan	2009-Feb-26	EPI_ISL_32963	A/SHIZUOKA/502/2009		National Institute of Infectious Diseases (NIID)
EPI187378	HA	Japan	2009-Feb-23	EPI_ISL_32962	A/SHIZUOKA/448/2009		National Institute of Infectious Diseases (NIID)
EPI211120		Japan	2009-Feb-23	EPI_ISL_32962	A/SHIZUOKA/448/2009		National Institute of Infectious Diseases (NIID)
EPI187377	HA	Japan	2009-Feb-20	EPI_ISL_32961	A/SHIZUOKA/428/2009		National Institute of Infectious Diseases (NIID)
EPI211119		Japan	2009-Feb-20	EPI_ISL_32961	A/SHIZUOKA/428/2009		National Institute of Infectious Diseases (NIID)
EPI187374	HA	Japan	2008-Dec-26	EPI_ISL_32958	A/SHIZUOKA-C/57/2008		National Institute of Infectious Diseases (NIID)
EPI211116		Japan	2008-Dec-26	EPI_ISL_32958	A/SHIZUOKA-C/57/2008		National Institute of Infectious Diseases (NIID)
EPI187366	HA	Japan	2008-Dec-06	EPI_ISL_32950	A/SAKAI/53/2008		National Institute of Infectious Diseases (NIID)
EPI211100		Japan	2008-Dec-06	EPI_ISL_32950	A/SAKAI/53/2008		National Institute of Infectious Diseases (NIID)
EPI187364	HA	Japan	2008-Dec-19	EPI_ISL_32948	A/SAITAMA/47/2008		National Institute of Infectious Diseases (NIID)
EPI211094		Japan	2008-Dec-19	EPI_ISL_32948	A/SAITAMA/47/2008		National Institute of Infectious Diseases (NIID)
EPI187360	HA	Japan	2008-Dec-19	EPI_ISL_32944	A/SAGA/204/2008		National Institute of Infectious Diseases (NIID)
EPI211091		Japan	2008-Dec-19	EPI_ISL_32944	A/SAGA/204/2008		National Institute of Infectious Diseases (NIID)
EPI187359	HA	Japan	2009-Mar-12	EPI_ISL_32943	A/NIIGATA/403/2009		National Institute of Infectious Diseases (NIID)
EPI211085		Japan	2009-Mar-12	EPI_ISL_32943	A/NIIGATA/403/2009		National Institute of Infectious Diseases (NIID)
EPI187357	HA	Japan	2009-Jan-01	EPI_ISL_32941	A/NAGOYA/6/2009		National Institute of Infectious Diseases (NIID)
EPI211081		Japan	2009-Jan-01	EPI_ISL_32941	A/NAGOYA/6/2009		National Institute of Infectious Diseases (NIID)
EPI187353	HA	Japan	2008-Dec-18	EPI_ISL_32937	A/NAGOYA/10/2008		National Institute of Infectious Diseases (NIID)
EPI211076		Japan	2008-Dec-18	EPI_ISL_32937	A/NAGOYA/10/2008		National Institute of Infectious Diseases (NIID)
EPI187343	HA	Japan	2008-Dec-03	EPI_ISL_32927	A/MIYAGI/36/2008		National Institute of Infectious Diseases (NIID)
EPI211041		Japan	2008-Dec-03	EPI_ISL_32927	A/MIYAGI/36/2008		National Institute of Infectious Diseases (NIID)
EPI187341	HA	Japan	2008-Dec-22	EPI_ISL_32925	A/MIE/43/2008		National Institute of Infectious Diseases (NIID)
EPI211040		Japan	2008-Dec-22	EPI_ISL_32925	A/MIE/43/2008		National Institute of Infectious Diseases (NIID)
EPI187340	HA	Japan	2009-Jan-16	EPI_ISL_32924	A/KYOTO/8/2009		National Institute of Infectious Diseases (NIID)
EPI211037		Japan	2009-Jan-16	EPI_ISL_32924	A/KYOTO/8/2009		National Institute of Infectious Diseases (NIID)
EPI187339	HA	Japan	2008-Nov-19	EPI_ISL_32923	A/KYOTO/20/2008		National Institute of Infectious Diseases (NIID)
EPI211035		Japan	2008-Nov-19	EPI_ISL_32923	A/KYOTO/20/2008		National Institute of Infectious Diseases (NIID)
EPI187338	HA	Japan	2008-Nov-25	EPI_ISL_32922	A/KYOTO/19/2008		National Institute of Infectious Diseases (NIID)
EPI211034		Japan	2008-Nov-25	EPI_ISL_32922	A/KYOTO/19/2008		National Institute of Infectious Diseases (NIID)
EPI187337	HA	Japan	2009-Jan-23	EPI_ISL_32921	A/KYOTO/12/2009		National Institute of Infectious Diseases (NIID)
EPI211033		Japan	2009-Jan-23	EPI_ISL_32921	A/KYOTO/12/2009		National Institute of Infectious Diseases (NIID)
EPI187335	HA	Japan	2008-Dec-06	EPI_ISL_32919	A/KOCHI/53/2008		National Institute of Infectious Diseases (NIID)
EPI211031		Japan	2008-Dec-06	EPI_ISL_32919	A/KOCHI/53/2008		National Institute of Infectious Diseases (NIID)
EPI187334	HA	Japan	2009-Jan-23	EPI_ISL_32918	A/KOCHI/35/2009		National Institute of Infectious Diseases (NIID)
EPI211030		Japan	2009-Jan-23	EPI_ISL_32918	A/KOCHI/35/2009		National Institute of Infectious Diseases (NIID)
EPI187333	HA	Japan	2009-Apr-05	EPI_ISL_32917	A/KOBE/84/2009		National Institute of Infectious Diseases (NIID)
EPI211029		Japan	2009-Apr-05	EPI_ISL_32917	A/KOBE/84/2009		National Institute of Infectious Diseases (NIID)
EPI187332	HA	Japan	2008-Dec-17	EPI_ISL_32916	A/KOBE/61/2008		National Institute of Infectious Diseases (NIID)
EPI211028		Japan	2008-Dec-17	EPI_ISL_32916	A/KOBE/61/2008		National Institute of Infectious Diseases (NIID)
EPI187331	HA	Japan	2009-Jan-26	EPI_ISL_32915	A/KOBE/33/2009		National Institute of Infectious Diseases (NIID)
EPI211022		Japan	2009-Jan-26	EPI_ISL_32915	A/KOBE/33/2009		National Institute of Infectious Diseases (NIID)
EPI187330	HA	China	2009-Feb-24	EPI_ISL_32914	A/Jiangxi-xihu/37/2009		National Institute of Infectious Diseases (NIID)
EPI211011		China	2009-Feb-24	EPI_ISL_32914	A/Jiangxi-xihu/37/2009		National Institute of Infectious Diseases (NIID)
EPI187329	HA	Japan	2009-Jan-06	EPI_ISL_32913	A/IWATE/4/2009		National Institute of Infectious Diseases (NIID)
EPI211008		Japan	2009-Jan-06	EPI_ISL_32913	A/IWATE/4/2009		National Institute of Infectious Diseases (NIID)
EPI187326	HA	Japan	2008-Dec-11	EPI_ISL_32910	A/HYOGO/99/2008		National Institute of Infectious Diseases (NIID)
EPI211005		Japan	2008-Dec-11	EPI_ISL_32910	A/HYOGO/99/2008		National Institute of Infectious Diseases (NIID)
EPI187325	HA	Japan	2008-Nov-29	EPI_ISL_32909	A/HYOGO/6/2008		National Institute of Infectious Diseases (NIID)
EPI211004		Japan	2008-Nov-29	EPI_ISL_32909	A/HYOGO/6/2008		National Institute of Infectious Diseases (NIID)
EPI187324	HA	Japan	2008-Dec-06	EPI_ISL_32908	A/HOKKAIDO/9/2008		National Institute of Infectious Diseases (NIID)
EPI211003		Japan	2008-Dec-06	EPI_ISL_32908	A/HOKKAIDO/9/2008		National Institute of Infectious Diseases (NIID)
EPI187323	HA	Japan	2009-Jan-06	EPI_ISL_32907	A/HIROSHIMA-C/7/2009		National Institute of Infectious Diseases (NIID)
EPI211001		Japan	2009-Jan-06	EPI_ISL_32907	A/HIROSHIMA-C/7/2009		National Institute of Infectious Diseases (NIID)
EPI187322	HA	Japan	2009-Feb-03	EPI_ISL_32906	A/HIROSHIMA-C/20/2009		National Institute of Infectious Diseases (NIID)
EPI210999		Japan	2009-Feb-03	EPI_ISL_32906	A/HIROSHIMA-C/20/2009		National Institute of Infectious Diseases (NIID)
EPI187321	HA	Japan	2009-Jan-28	EPI_ISL_32905	A/GIFU-C/38/2009		National Institute of Infectious Diseases (NIID)
EPI210995		Japan	2009-Jan-28	EPI_ISL_32905	A/GIFU-C/38/2009		National Institute of Infectious Diseases (NIID)
EPI187320	HA	Japan	2009-Jan-28	EPI_ISL_32904	A/GIFU-C/37/2009		National Institute of Infectious Diseases (NIID)
EPI210994		Japan	2009-Jan-28	EPI_ISL_32904	A/GIFU-C/37/2009		National Institute of Infectious Diseases (NIID)
EPI187319	HA	Japan	2008-Dec-26	EPI_ISL_32903	A/FUKUSHIMA/124/2008		National Institute of Infectious Diseases (NIID)
EPI210992		Japan	2008-Dec-26	EPI_ISL_32903	A/FUKUSHIMA/124/2008		National Institute of Infectious Diseases (NIID)
EPI187317	HA	Japan	2008-Dec-26	EPI_ISL_32901	A/FUKUOKA-C/39/2008		National Institute of Infectious Diseases (NIID)
EPI210991		Japan	2008-Dec-26	EPI_ISL_32901	A/FUKUOKA-C/39/2008		National Institute of Infectious Diseases (NIID)
EPI187315	HA	Japan	2009-Jan-19	EPI_ISL_32899	A/EHIME/9/2009		National Institute of Infectious Diseases (NIID)
EPI210987		Japan	2009-Jan-19	EPI_ISL_32899	A/EHIME/9/2009		National Institute of Infectious Diseases (NIID)
EPI187314	HA	Japan	2008-Dec-15	EPI_ISL_32898	A/EHIME/36/2008		National Institute of Infectious Diseases (NIID)
EPI210986		Japan	2008-Dec-15	EPI_ISL_32898	A/EHIME/36/2008		National Institute of Infectious Diseases (NIID)
EPI187313	HA	Japan	2009-Jan-16	EPI_ISL_32897	A/CHIBA-C/7/2009		National Institute of Infectious Diseases (NIID)
EPI210982		Japan	2009-Jan-16	EPI_ISL_32897	A/CHIBA-C/7/2009		National Institute of Infectious Diseases (NIID)
EPI187312	HA	Japan	2009-May-01	EPI_ISL_32896	A/CHIBA-C/42/2009		National Institute of Infectious Diseases (NIID)
EPI210981		Japan	2009-May-01	EPI_ISL_32896	A/CHIBA-C/42/2009		National Institute of Infectious Diseases (NIID)
EPI187293		Spain	2009-Mar-12	EPI_ISL_32891	A/Baleares/RR3641/2009		Import from public-domain
EPI187287		Spain	2009-Feb-12	EPI_ISL_32890	A/Navarra/RR3463/2009		Import from public-domain
EPI187161	HA	Spain	2009-Jan-22	EPI_ISL_32875	A/Murcia/RR3800/2009		Import from public-domain
EPI187160	HA	Spain	2009-Jan-18	EPI_ISL_32874	A/Murcia/RR3802/2009		Import from public-domain
EPI187159	HA	Spain	2008-Dec-16	EPI_ISL_32873	A/Baleares/RR3270/2008		Import from public-domain
EPI187158	HA	Spain	2009-Jan-01	EPI_ISL_32872	A/Baleares/RR3275/2009		Import from public-domain
EPI187157	HA	Spain	2008-Dec-19	EPI_ISL_32871	A/Baleares/RR3271/2008		Import from public-domain
EPI187156	HA	Spain	2009-Feb-03	EPI_ISL_32870	A/Galicia/RR3631/2009		Import from public-domain
EPI187155	HA	Spain	2009-Jan-07	EPI_ISL_32869	A/Galicia/RR3630/2009		Import from public-domain
EPI187154	HA	Spain	2009-Feb-10	EPI_ISL_32868	A/Galicia/RR3629/2009		Import from public-domain
EPI187153	HA	Spain	2009-Jan-12	EPI_ISL_32867	A/Galicia/RR3627/2009		Import from public-domain
EPI187152	HA	Spain	2009-Feb-10	EPI_ISL_32866	A/Murcia/RR3599/2009		Import from public-domain
EPI187151	HA	Spain	2009-Feb-19	EPI_ISL_32865	A/Baleares/RR3584/2009		Import from public-domain
EPI187150	HA	Spain	2009-Feb-25	EPI_ISL_32864	A/Murcia/RR3540/2009		Import from public-domain
EPI187149	HA	Spain	2008-Dec-19	EPI_ISL_32863	A/Navarra/RR3338/2008		Import from public-domain
EPI187148	HA	Spain	2009-Jan-05	EPI_ISL_32862	A/Madrid/SO6804/2009		Import from public-domain
EPI187147	HA	Spain	2009-Mar-05	EPI_ISL_32861	A/Baleares/RR3644/2009		Import from public-domain
EPI187146	HA	Spain	2009-Mar-16	EPI_ISL_32860	A/Baleares/RR3642/2009		Import from public-domain
EPI187145	HA	Spain	2009-Jan-27	EPI_ISL_32859	A/Navarra/RR3566/2009		Import from public-domain
EPI187144	HA	Spain	2009-Feb-16	EPI_ISL_32858	A/Baleares/RR3586/2009		Import from public-domain
EPI187143	HA	Spain	2008-Dec-17	EPI_ISL_32857	A/PaisVasco/RR3536/2008		Import from public-domain
EPI187142	HA	Spain	2008-Dec-22	EPI_ISL_32856	A/PaisVasco/RR3535/2008		Import from public-domain
EPI187141	HA	Spain	2008-Nov-28	EPI_ISL_32855	A/PaisVasco/RR3534/2008		Import from public-domain
EPI187140	HA	Spain	2008-Dec-18	EPI_ISL_32854	A/PaisVasco/RR3533/2008		Import from public-domain
EPI187139	HA	Spain	2009-Jan-02	EPI_ISL_32853	A/PaisVasco/RR3532/2009		Import from public-domain
EPI187138	HA	Spain	2008-Dec-29	EPI_ISL_32852	A/PaisVasco/RR3531/2008		Import from public-domain
EPI187137	HA	Spain	2008-Dec-18	EPI_ISL_32851	A/PaisVasco/RR3530/2008		Import from public-domain
EPI187136	HA	Spain	2008-Dec-26	EPI_ISL_32850	A/PaisVasco/RR3529/2008		Import from public-domain
EPI187135	HA	Spain	2009-Jan-16	EPI_ISL_32849	A/PaisVasco/RR3528/2009		Import from public-domain
EPI187134	HA	Spain	2009-Feb-20	EPI_ISL_32848	A/Murcia/RR3523/2009		Import from public-domain
EPI187133	HA	Spain	2009-Jan-21	EPI_ISL_32847	A/Navarra/RR3522/2009		Import from public-domain
EPI187132	HA	Spain	2009-Jan-21	EPI_ISL_32846	A/Navarra/RR3521/2009		Import from public-domain
EPI187131	HA	Spain	2009-Feb-09	EPI_ISL_32845	A/Baleares/RR3517/2009		Import from public-domain
EPI187130	HA	Spain	2008-Jan-01	EPI_ISL_32844	A/LaRioja/RR3415/2008		Import from public-domain
EPI187129	HA	Spain	2009-Jan-22	EPI_ISL_32843	A/Baleares/RR3396/2009		Import from public-domain
EPI187128	HA	Spain	2008-Dec-16	EPI_ISL_32842	A/Andalucia/RR3384/2008		Import from public-domain
EPI187127	HA	Spain	2008-Dec-17	EPI_ISL_32841	A/Andalucia/RR3380/2008		Import from public-domain
EPI187126	HA	Spain	2008-Dec-30	EPI_ISL_32840	A/Andalucia/RR3379/2008		Import from public-domain
EPI187125	HA	Spain	2009-Jan-13	EPI_ISL_32839	A/Andalucia/RR3373/2009		Import from public-domain
EPI187124	HA	Spain	2009-Jan-21	EPI_ISL_32838	A/Extremadura/RR3423/2009		Import from public-domain
EPI187123	HA	Spain	2009-Feb-05	EPI_ISL_32837	A/Baleares/RR3420/2009		Import from public-domain
EPI187122	HA	Spain	2009-Jan-28	EPI_ISL_32836	A/Baleares/RR3419/2009		Import from public-domain
EPI187121	HA	Spain	2009-Jan-24	EPI_ISL_32835	A/Murcia/RR3412/2009		Import from public-domain
EPI187120	HA	Spain	2009-Jan-29	EPI_ISL_32834	A/Navarra/RR3510/2009		Import from public-domain
EPI187119	HA	Spain	2009-Jan-20	EPI_ISL_32833	A/Murcia/RR3479/2009		Import from public-domain
EPI187118	HA	Spain	2008-Dec-18	EPI_ISL_32832	A/Navarra/RR3514/2008		Import from public-domain
EPI187117	HA	Spain	2009-Feb-16	EPI_ISL_32831	A/Madrid/SO6889/2009		Import from public-domain
EPI187116	HA	Spain	2008-Dec-26	EPI_ISL_32830	A/Navarra/RR3341/2008		Import from public-domain
EPI187115	HA	Spain	2009-Jan-14	EPI_ISL_32829	A/Navarra/RR3512/2009		Import from public-domain
EPI187114	HA	Spain	2008-Dec-24	EPI_ISL_32828	A/Navarra/RR3464/2008		Import from public-domain
EPI187113	HA	Spain	2009-Feb-05	EPI_ISL_32827	A/Murcia/RR3437/2009		Import from public-domain
EPI187112	HA	Spain	2009-Feb-05	EPI_ISL_32826	A/Murcia/RR3432/2009		Import from public-domain
EPI187111	HA	Spain	2009-Jan-02	EPI_ISL_32825	A/Navarra/RR3452/2009		Import from public-domain
EPI187110	HA	Spain	2008-Nov-24	EPI_ISL_32824	A/Navarra/RR3451/2008		Import from public-domain
EPI187109	HA	Spain	2009-Jan-16	EPI_ISL_32823	A/Aragon/RR3441/2009		Import from public-domain
EPI187108	HA	Spain	2009-Jan-26	EPI_ISL_32822	A/Madrid/RR3370/2009		Import from public-domain
EPI187107	HA	Spain	2008-Jan-01	EPI_ISL_32821	A/LaRioja/RR3244/2008		Import from public-domain
EPI187106	HA	Spain	2008-Dec-03	EPI_ISL_32820	A/Murcia/RR3226/2008		Import from public-domain
EPI187105	HA	Spain	2008-Dec-01	EPI_ISL_32819	A/PaisVasco/RR3234/2008		Import from public-domain
EPI187104	HA	Spain	2009-Jan-17	EPI_ISL_32818	A/Murcia/G3178/2009		Import from public-domain
EPI187103	HA	Spain	2008-Dec-30	EPI_ISL_32817	A/Navarra/RR3342/2008		Import from public-domain
EPI187102	HA	Spain	2008-Dec-22	EPI_ISL_32816	A/Navarra/RR3340/2008		Import from public-domain
EPI187101	HA	Spain	2008-Dec-22	EPI_ISL_32815	A/Navarra/RR3339/2008		Import from public-domain
EPI187100	HA	Spain	2008-Dec-18	EPI_ISL_32814	A/Navarra/RR3337/2008		Import from public-domain
EPI187099	HA	Spain	2008-Dec-15	EPI_ISL_32813	A/Navarra/RR3336/2008		Import from public-domain
EPI187098	HA	Spain	2008-Nov-06	EPI_ISL_32812	A/Navarra/RR3333/2008		Import from public-domain
EPI187097	HA	Spain	2009-Jan-20	EPI_ISL_32811	A/Madrid/SO6827/2009		Import from public-domain
EPI187096	HA	Spain	2009-Jan-20	EPI_ISL_32810	A/Madrid/G3172/2009		Import from public-domain
EPI187095	HA	Spain	2009-Jan-19	EPI_ISL_32809	A/Madrid/G3167/2009		Import from public-domain
EPI187094	HA	Spain	2009-Jan-12	EPI_ISL_32808	A/Baleares/RR3321/2009		Import from public-domain
EPI187093	HA	Spain	2008-Dec-15	EPI_ISL_32807	A/Navarra/RR3306/2008		Import from public-domain
EPI187092	HA	Spain	2008-Dec-15	EPI_ISL_32806	A/Navarra/RR3307/2008		Import from public-domain
EPI187091	HA	Spain	2008-Dec-15	EPI_ISL_32805	A/Navarra/RR3308/2008		Import from public-domain
EPI187090	HA	Spain	2008-Dec-29	EPI_ISL_32804	A/Navarra/RR3297/2008		Import from public-domain
EPI187089	HA	Spain	2008-Dec-29	EPI_ISL_32803	A/Navarra/RR3298/2008		Import from public-domain
EPI187088	HA	Spain	2008-Dec-18	EPI_ISL_32802	A/Navarra/RR3301/2008		Import from public-domain
EPI187087	HA	Spain	2008-Dec-22	EPI_ISL_32801	A/Navarra/RR3302/2008		Import from public-domain
EPI187086	HA	Spain	2008-Nov-21	EPI_ISL_32800	A/Navarra/RR3303/2008		Import from public-domain
EPI187085	HA	Spain	2008-Dec-01	EPI_ISL_32799	A/Navarra/RR3304/2008		Import from public-domain
EPI187084	HA	Spain	2009-Jan-15	EPI_ISL_32798	A/Madrid/G3161/2009		Import from public-domain
EPI187083	HA	Spain	2008-Dec-16	EPI_ISL_32797	A/Extremadura/RR3284/2008		Import from public-domain
EPI187082	HA	Spain	2009-Jan-12	EPI_ISL_32796	A/Madrid/G3157/2009		Import from public-domain
EPI187081	HA	Spain	2008-Dec-28	EPI_ISL_32795	A/Madrid/SO6771/2008		Import from public-domain
EPI187080	HA	Spain	2009-Jan-02	EPI_ISL_32794	A/Madrid/G3140/2009		Import from public-domain
EPI187079	HA	Spain	2008-Dec-23	EPI_ISL_32793	A/Madrid/SO6769/2008		Import from public-domain
EPI187078	HA	Spain	2008-Oct-31	EPI_ISL_32792	A/Madrid/G3102/2008		Import from public-domain
EPI187077	HA	Spain	2008-Oct-01	EPI_ISL_32791	A/Baleares/RR3163/2008		Import from public-domain
EPI187076	HA	Spain	2008-Dec-11	EPI_ISL_32790	A/Madrid/SO6699/2008		Import from public-domain
EPI187075	HA	Spain	2008-Dec-10	EPI_ISL_32789	A/Madrid/SO6688/2008		Import from public-domain
EPI187074	HA	Spain	2008-Dec-12	EPI_ISL_32788	A/Baleares/RR3241/2008		Import from public-domain
EPI187073	HA	Spain	2008-Dec-10	EPI_ISL_32787	A/Baleares/RR3240/2008		Import from public-domain
EPI187072	HA	Spain	2008-Nov-19	EPI_ISL_32786	A/Navarra/RR3222/2008		Import from public-domain
EPI187071	HA	Spain	2008-Dec-15	EPI_ISL_32785	A/Madrid/G3125/2008		Import from public-domain
EPI187070	HA	Spain	2009-Mar-02	EPI_ISL_32784	A/Murcia/RR3559/2009		Import from public-domain
EPI187292		Spain	2009-Mar-02	EPI_ISL_32784	A/Murcia/RR3559/2009		Import from public-domain
EPI187069	HA	Spain	2009-Mar-04	EPI_ISL_32783	A/Baleares/RR3620/2009		Import from public-domain
EPI187291		Spain	2009-Mar-04	EPI_ISL_32783	A/Baleares/RR3620/2009		Import from public-domain
EPI187068	HA	Spain	2009-Feb-26	EPI_ISL_32782	A/Murcia/RR3557/2009		Import from public-domain
EPI187290		Spain	2009-Feb-26	EPI_ISL_32782	A/Murcia/RR3557/2009		Import from public-domain
EPI187067	HA	Spain	2009-Feb-16	EPI_ISL_32781	A/Baleares/RR3520/2009		Import from public-domain
EPI187289		Spain	2009-Feb-16	EPI_ISL_32781	A/Baleares/RR3520/2009		Import from public-domain
EPI187066	HA	Spain	2009-Feb-12	EPI_ISL_32780	A/Murcia/RR3506/2009		Import from public-domain
EPI187288		Spain	2009-Feb-12	EPI_ISL_32780	A/Murcia/RR3506/2009		Import from public-domain
EPI187065	HA	Spain	2009-Feb-11	EPI_ISL_32779	A/Baleares/RR3516/2009		Import from public-domain
EPI187286		Spain	2009-Feb-11	EPI_ISL_32779	A/Baleares/RR3516/2009		Import from public-domain
EPI187064	HA	Spain	2009-Feb-03	EPI_ISL_32778	A/Murcia/RR3572/2009		Import from public-domain
EPI187285		Spain	2009-Feb-03	EPI_ISL_32778	A/Murcia/RR3572/2009		Import from public-domain
EPI187063	HA	Spain	2009-Feb-05	EPI_ISL_32777	A/Murcia/RR3433/2009		Import from public-domain
EPI187284		Spain	2009-Feb-05	EPI_ISL_32777	A/Murcia/RR3433/2009		Import from public-domain
EPI187062	HA	Spain	2009-Feb-06	EPI_ISL_32776	A/Murcia/RR3436/2009		Import from public-domain
EPI187283		Spain	2009-Feb-06	EPI_ISL_32776	A/Murcia/RR3436/2009		Import from public-domain
EPI187061	HA	Spain	2009-Feb-03	EPI_ISL_32775	A/Murcia/RR3417/2009		Import from public-domain
EPI187282		Spain	2009-Feb-03	EPI_ISL_32775	A/Murcia/RR3417/2009		Import from public-domain
EPI187060	HA	Spain	2009-Feb-05	EPI_ISL_32774	A/Navarra/RR3507/2009		Import from public-domain
EPI187281		Spain	2009-Feb-05	EPI_ISL_32774	A/Navarra/RR3507/2009		Import from public-domain
EPI187059	HA	Spain	2009-Feb-03	EPI_ISL_32773	A/Galicia/RR3628/2009		Import from public-domain
EPI187280		Spain	2009-Feb-03	EPI_ISL_32773	A/Galicia/RR3628/2009		Import from public-domain
EPI187058	HA	Spain	2009-Feb-01	EPI_ISL_32772	A/Baleares/RR3492/2009		Import from public-domain
EPI187279		Spain	2009-Feb-01	EPI_ISL_32772	A/Baleares/RR3492/2009		Import from public-domain
EPI187057	HA	Spain	2009-Feb-01	EPI_ISL_32771	A/Baleares/RR3490/2009		Import from public-domain
EPI187278		Spain	2009-Feb-01	EPI_ISL_32771	A/Baleares/RR3490/2009		Import from public-domain
EPI187056	HA	Spain	2009-Feb-02	EPI_ISL_32770	A/Baleares/RR3489/2009		Import from public-domain
EPI187277		Spain	2009-Feb-02	EPI_ISL_32770	A/Baleares/RR3489/2009		Import from public-domain
EPI187055	HA	Spain	2009-Jan-28	EPI_ISL_32769	A/Murcia/G3186/2009		Import from public-domain
EPI187276		Spain	2009-Jan-28	EPI_ISL_32769	A/Murcia/G3186/2009		Import from public-domain
EPI187054	HA	Spain	2009-Jan-26	EPI_ISL_32768	A/Murcia/G3184/2009		Import from public-domain
EPI187275		Spain	2009-Jan-26	EPI_ISL_32768	A/Murcia/G3184/2009		Import from public-domain
EPI145531	HA	Japan	2005-Mar-08	EPI_ISL_17451	A/KITAKYUSHU/2/2005		Import from public-domain
EPI145530	HA	Russian Federation	2005-Jan-27	EPI_ISL_17450	A/KHABAROVSK/9/2005		Import from public-domain
EPI145529	HA	Japan	2005-Nov-17	EPI_ISL_17449	A/KAWASAKI/502/2005		Import from public-domain
EPI145528	HA	Japan	2005-Dec-06	EPI_ISL_17448	A/KANAGAWA/75/2005		Import from public-domain
EPI145527	HA	Japan	2005-Feb-10	EPI_ISL_17447	A/KANAGAWA/31/2005		Import from public-domain
EPI145526	HA	Japan	2005-Jan-25	EPI_ISL_17446	A/KANAGAWA/6/2005		Import from public-domain
EPI145525	HA	Japan	2005-Dec-03	EPI_ISL_17445	A/KAGOSHIMA/37/2005		Import from public-domain
EPI145524	HA	Japan	2005-Dec-12	EPI_ISL_17444	A/KAGAWA/15/2005		Import from public-domain
EPI145522	HA	China	2005-Mar-30	EPI_ISL_17442	A/JIANGXI/206/2005		Import from public-domain
EPI145521	HA	China	2005-Mar-23	EPI_ISL_17441	A/JIANGXI/198/2005		Import from public-domain
EPI145520	HA	China	2005-Mar-17	EPI_ISL_17440	A/JIANGXI/169/2005		Import from public-domain
EPI145519	HA	Japan	2005-Nov-16	EPI_ISL_17439	A/IWATE/72/2005		Import from public-domain
EPI145518	HA	Japan	2005-Mar-02	EPI_ISL_17438	A/IWATE/25/2005		Import from public-domain
EPI145517	HA	Japan	2005-Feb-14	EPI_ISL_17437	A/ISHIKAWA/77/2005		Import from public-domain
EPI145516	HA	Korea, Republic of	2005-Feb-07	EPI_ISL_17436	A/INCHEON/243/2005		Import from public-domain
EPI145515	HA	Japan	2005-Dec-12	EPI_ISL_17435	A/HYOGO/39/2005		Import from public-domain
EPI145514	HA	Japan	2005-Dec-08	EPI_ISL_17434	A/HYOGO/36/2005		Import from public-domain
EPI145513	HA	Japan	2005-Jun-22	EPI_ISL_17433	A/HYOGO/35/2005		Import from public-domain
EPI145512	HA	Japan	2005-Feb-12	EPI_ISL_17432	A/HYOGO/7/2005		Import from public-domain
EPI145511	HA	Japan	2005-Feb-07	EPI_ISL_17431	A/HYOGO/4/2005		Import from public-domain
EPI145498	HA	Japan	2005-Dec-11	EPI_ISL_17418	A/HOKKAIDO/85/2005		Import from public-domain
EPI145497	HA	Japan	2005-Apr-09	EPI_ISL_17417	A/HOKKAIDO/79/2005		Import from public-domain
EPI145496	HA	Japan	2005-Feb-19	EPI_ISL_17416	A/HOKKAIDO/42/2005		Import from public-domain
EPI145495	HA	Japan	2005-Jan-28	EPI_ISL_17415	A/HOKKAIDO/11/2005		Import from public-domain
EPI145494	HA	Japan	2005-Dec-24	EPI_ISL_17414	A/HIROSHIMA/64/2005		Import from public-domain
EPI145493	HA	Japan	2005-Nov-17	EPI_ISL_17413	A/HIROSHIMA/54/2005		Import from public-domain
EPI145492	HA	Japan	2005-Nov-17	EPI_ISL_17412	A/HIROSHIMA/53/2005		Import from public-domain
EPI145490	HA	Japan	2005-Mar-29	EPI_ISL_17411	A/HIROSHIMA/29/2005		Import from public-domain
EPI145489	HA	Japan	2005-Mar-29	EPI_ISL_17410	A/HIROSHIMA/26/2005		Import from public-domain
EPI145488	HA	Japan	2005-Apr-07	EPI_ISL_17409	A/HIROSHIMA/25/2005		Import from public-domain
EPI145487	HA	Japan	2005-Oct-11	EPI_ISL_17408	A/HIROSHIMA/9/2005		Import from public-domain
EPI145486	HA	Japan	2005-Feb-18	EPI_ISL_17407	A/HIROSHIMA/8/2005		Import from public-domain
EPI145485	HA	Japan	2005-Jan-25	EPI_ISL_17406	A/HAMAMATU/8/2005		Import from public-domain
EPI145484	HA	Japan	2005-Mar-07	EPI_ISL_17405	A/GUNMA/59/2005		Import from public-domain
EPI145483	HA	Japan	2005-Jan-17	EPI_ISL_17404	A/GUNMA/16/2005		Import from public-domain
EPI145482	HA	China	2005-Apr-16	EPI_ISL_17403	A/GUANGDONG/318/2005		Import from public-domain
EPI145481	HA	China	2005-Apr-19	EPI_ISL_17402	A/GUANGDONG/315/2005		Import from public-domain
EPI145480	HA	Japan	2005-Jan-27	EPI_ISL_17401	A/GIFU/3/2005		Import from public-domain
EPI145475	HA	Russian Federation	2005-Mar-03	EPI_ISL_17396	A/EKATERINBURG/9/2005		Import from public-domain
EPI145474	HA	Japan	2005-Apr-20	EPI_ISL_17395	A/EHIME/55/2005		Import from public-domain
EPI145473	HA	Japan	2005-Mar-10	EPI_ISL_17394	A/EHIME/32/2005		Import from public-domain
EPI145466	HA	China	2005-Apr-20	EPI_ISL_17387	A/CHONGQING/1167/2005		Import from public-domain
EPI145465	HA	China	2005-Apr-01	EPI_ISL_17386	A/CHONGQING/1096/2005		Import from public-domain
EPI145464	HA	China	2005-Apr-25	EPI_ISL_17385	A/CHONGQING/652/2005		Import from public-domain
EPI145463	HA	China	2005-Apr-22	EPI_ISL_17384	A/CHONGQING/650/2005		Import from public-domain
EPI145462	HA	China	2005-Apr-08	EPI_ISL_17383	A/CHONGQING/628/2005		Import from public-domain
EPI145461	HA	China	2005-Apr-08	EPI_ISL_17382	A/CHONGQING/618/2005		Import from public-domain
EPI145460	HA	China	2005-Mar-11	EPI_ISL_17381	A/CHONGQING/560/2005		Import from public-domain
EPI145459	HA	Mongolia	2005-Dec-21	EPI_ISL_17380	A/CHOIBALSAN/2083/2005		Import from public-domain
EPI145441	HA	Brazil	2005-Jul-07	EPI_ISL_17364	A/BRAZIL/1742/2005		Import from public-domain
EPI145439	HA	Japan	2005-Nov-28	EPI_ISL_17362	A/AOMORI/12/2005		Import from public-domain
EPI145438	HA	Japan	2005-Mar-01	EPI_ISL_17361	A/AOMORI/1/2005		Import from public-domain
EPI145437	HA	China	2005-Aug-23	EPI_ISL_17360	A/ANHUI/1247/2005		Import from public-domain
EPI145436	HA	China	2005-Aug-23	EPI_ISL_17359	A/ANHUI/1239/2005		Import from public-domain
EPI145435	HA	China	2005-Aug-23	EPI_ISL_17358	A/ANHUI/1238/2005		Import from public-domain
EPI145434	HA	China	2005-Aug-17	EPI_ISL_17357	A/ANHUI/1220/2005		Import from public-domain
EPI145433	HA	China	2005-Aug-09	EPI_ISL_17356	A/ANHUI/1179/2005		Import from public-domain
EPI145432	HA	China	2005-Mar-31	EPI_ISL_17355	A/ANHUI/563/2005		Import from public-domain
EPI145431	HA	China	2005-Mar-30	EPI_ISL_17354	A/ANHUI/544/2005		Import from public-domain
EPI145430	HA	Japan	2005-Dec-09	EPI_ISL_17353	A/AKITA/33/2005		Import from public-domain
EPI145429	HA	Japan	2005-Dec-08	EPI_ISL_17352	A/AKITA/30/2005		Import from public-domain
EPI145428	HA	Japan	2005-Dec-03	EPI_ISL_17351	A/AKITA/29/2005		Import from public-domain
EPI142012	HA	Peru	2007-Jan-01	EPI_ISL_16816	A/Iquitos/NFI310/2007		Import from public-domain
EPI142011	HA	Peru	2007-Jan-01	EPI_ISL_16815	A/Iquitos/IQE5489/2007		Import from public-domain
EPI142010	HA	Peru	2007-Jan-01	EPI_ISL_16814	A/Iquitos/IQE5370/2007		Import from public-domain
EPI142006	HA	Peru	2007-Jan-01	EPI_ISL_16810	A/Tumbes/FST1110/2007		Import from public-domain
EPI142005	HA	Peru	2007-Jan-01	EPI_ISL_16809	A/Tumbes/FST1093/2007		Import from public-domain
EPI142004	HA	Peru	2007-Jan-01	EPI_ISL_16808	A/Tumbes/FST1084/2007		Import from public-domain
EPI142002	HA	Peru	2006-Jan-01	EPI_ISL_16806	A/Piura/FSP1277/2006		Import from public-domain
EPI142001	HA	Peru	2006-Jan-01	EPI_ISL_16805	A/Piura/FSP1261/2006		Import from public-domain
EPI141998	HA	Peru	2006-Jan-01	EPI_ISL_16802	A/Chanchamayo/FSJ1193/2006		Import from public-domain
EPI141997	HA	Peru	2006-Jan-01	EPI_ISL_16801	A/Chanchamayo/FSJ1184/2006		Import from public-domain
EPI141996	HA	Peru	2006-Jan-01	EPI_ISL_16800	A/Chanchamayo/FSJ1176/2006		Import from public-domain
EPI141990	HA	Peru	2007-Jan-01	EPI_ISL_16794	A/Maldonado/FMD1215/2007		Import from public-domain
EPI141986	HA	Peru	2007-Jan-01	EPI_ISL_16790	A/Piura/FLU8655/2007		Import from public-domain
EPI141984	HA	Peru	2007-Jan-01	EPI_ISL_16788	A/Piura/FLU8639/2007		Import from public-domain
EPI141980	HA	Bolivia, Plurinationial State of	2007-Jan-01	EPI_ISL_16784	A/Cochabamba/FLU8441/2007		Import from public-domain
EPI141960	HA	Nicaragua	2007-Jan-01	EPI_ISL_16764	A/Managua/FLU7524/2007		Import from public-domain
EPI141959	HA	Nicaragua	2007-Jan-01	EPI_ISL_16763	A/Managua/FLU7511/2007		Import from public-domain
EPI141958	HA	Nicaragua	2007-Jan-01	EPI_ISL_16762	A/Managua/FLU7509/2007		Import from public-domain
EPI141957	HA	Nicaragua	2007-Jan-01	EPI_ISL_16761	A/Managua/FLU7502/2007		Import from public-domain
EPI141956	HA	Nicaragua	2007-Jan-01	EPI_ISL_16760	A/Mangua/FLU7499/2007		Import from public-domain
EPI141955	HA	Nicaragua	2007-Jan-01	EPI_ISL_16759	A/Managua/FLU7497/2007		Import from public-domain
EPI141949	HA	Peru	2007-Jan-01	EPI_ISL_16753	A/Puno/FLU7335/2007		Import from public-domain
EPI141948	HA	Ecuador	2007-Jan-01	EPI_ISL_16752	A/Quito/FLU7302/2007		Import from public-domain
EPI141945	HA	Ecuador	2007-Jan-01	EPI_ISL_16749	A/Quito/FLU7282/2007		Import from public-domain
EPI141944	HA	Ecuador	2007-Jan-01	EPI_ISL_16748	A/Quito/FLU7272/2007		Import from public-domain
EPI141943	HA	Ecuador	2007-Jan-01	EPI_ISL_16747	A/Quito/FLU7270/2007		Import from public-domain
EPI141942	HA	Ecuador	2007-Jan-01	EPI_ISL_16746	A/Quito/FLU7267/2007		Import from public-domain
EPI141940	HA	Peru	2007-Jan-01	EPI_ISL_16744	A/Sullana/FLU7247/2007		Import from public-domain
EPI141937	HA	Peru	2007-Jan-01	EPI_ISL_16741	A/Arequipa/FLU7200/2007		Import from public-domain
EPI141936	HA	Peru	2007-Jan-01	EPI_ISL_16740	A/Arequipa/FLU7196/2007		Import from public-domain
EPI141935	HA	Peru	2007-Jan-01	EPI_ISL_16739	A/Arequipa/FLU7190/2007		Import from public-domain
EPI141934	HA	Peru	2007-Jan-01	EPI_ISL_16738	A/Arequipa/FLU7179/2007		Import from public-domain
EPI141932	HA	Peru	2007-Jan-01	EPI_ISL_16736	A/Cusco/FLU7140/2007		Import from public-domain
EPI141921	HA	Ecuador	2007-Jan-01	EPI_ISL_16725	A/Quito/FLU6895/2007		Import from public-domain
EPI141920	HA	Ecuador	2007-Jan-01	EPI_ISL_16724	A/Quito/FLU6888/2007		Import from public-domain
EPI141919	HA	Ecuador	2007-Jan-01	EPI_ISL_16723	A/Quito/FLU6872/2007		Import from public-domain
EPI141918	HA	Ecuador	2007-Jan-01	EPI_ISL_16722	A/Quito/FLU6866/2007		Import from public-domain
EPI141917	HA	Peru	2007-Jan-01	EPI_ISL_16721	A/Tumbes/FLU6805/2007		Import from public-domain
EPI141916	HA	Peru	2007-Jan-01	EPI_ISL_16720	A/Tumbes/FLU6780/2007		Import from public-domain
EPI141915	HA	Peru	2007-Jan-01	EPI_ISL_16719	A/Cusco/FLU6766/2007		Import from public-domain
EPI141914	HA	Peru	2007-Jan-01	EPI_ISL_16718	A/Cusco/FLU6759/2007		Import from public-domain
EPI141913	HA	Peru	2007-Jan-01	EPI_ISL_16717	A/Cusco/FLU6731/2007		Import from public-domain
EPI141912	HA	Peru	2007-Jan-01	EPI_ISL_16716	A/Cusco/FLU6724/2007		Import from public-domain
EPI141911	HA	Peru	2007-Jan-01	EPI_ISL_16715	A/Cusco/FLU6693/2007		Import from public-domain
EPI141910	HA	Peru	2007-Jan-01	EPI_ISL_16714	A/Cusco/FLU6689/2007		Import from public-domain
EPI141909	HA	Peru	2007-Jan-01	EPI_ISL_16713	A/Piura/FLU6670/2007		Import from public-domain
EPI141908	HA	Peru	2007-Jan-01	EPI_ISL_16712	A/Puno/FLU6608/2007		Import from public-domain
EPI141907	HA	Peru	2007-Jan-01	EPI_ISL_16711	A/Iquitos/FLU6521/2007		Import from public-domain
EPI141906	HA	Peru	2007-Jan-01	EPI_ISL_16710	A/Lima/FLU6503/2007		Import from public-domain
EPI141905	HA	Ecuador	2007-Jan-01	EPI_ISL_16709	A/Quito/FLU6344/2007		Import from public-domain
EPI141904	HA	Venezuela, Bolivarian Republic of	2007-Jan-01	EPI_ISL_16708	A/Maracay/FLU6219/2007		Import from public-domain
EPI141903	HA	Peru	2007-Jan-01	EPI_ISL_16707	A/Cusco/FLU6093/2007		Import from public-domain
EPI141901	HA	Peru	2007-Jan-01	EPI_ISL_16705	A/Piura/FLU5748/2007		Import from public-domain
EPI141889	HA	Peru	2006-Jan-01	EPI_ISL_16693	A/Chanchamayo/FLU3803/2006		Import from public-domain
EPI141887	HA	Peru	2006-Jan-01	EPI_ISL_16691	A/Lima/FLU3784/2006		Import from public-domain
EPI141886	HA	Peru	2006-Jan-01	EPI_ISL_16690	A/Lima/FLU3728/2006		Import from public-domain
EPI141884	HA	Peru	2006-Jan-01	EPI_ISL_16688	A/Lima/FLU3668/2006		Import from public-domain
EPI141882	HA	Peru	2006-Jan-01	EPI_ISL_16686	A/Piura/FLU3646/2006		Import from public-domain
EPI141881	HA	Peru	2006-Jan-01	EPI_ISL_16685	A/Piura/FLU3638/2006		Import from public-domain
EPI141880	HA	Peru	2006-Jan-01	EPI_ISL_16684	A/Iquitos/FLU3615/2006		Import from public-domain
EPI141878	HA	Peru	2006-Jan-01	EPI_ISL_16682	A/Tumbes/FLU3601/2006		Import from public-domain
EPI141877	HA	Peru	2006-Jan-01	EPI_ISL_16681	A/Maldonado/FLU3591/2006		Import from public-domain
EPI141756	HA	Peru	2007-Jan-01	EPI_ISL_16562	A/Piura/FLU9625/2007		Import from public-domain
EPI141755	HA	Peru	2007-Jan-01	EPI_ISL_16561	A/Piura/FLU9620/2007		Import from public-domain
EPI141754	HA	Peru	2007-Jan-01	EPI_ISL_16560	A/Piura/FLU9612/2007		Import from public-domain
EPI141753	HA	Peru	2007-Jan-01	EPI_ISL_16559	A/Junin/FLU9269/2007		Import from public-domain
EPI141752	HA	Peru	2007-Jan-01	EPI_ISL_16558	A/Piura/FLU9212/2007		Import from public-domain
EPI141751	HA	Peru	2007-Jan-01	EPI_ISL_16557	A/Piura/FLU9207/2007		Import from public-domain
EPI141750	HA	Nicaragua	2007-Jan-01	EPI_ISL_16556	A/Managua/FLU9166/2007		Import from public-domain
EPI141749	HA	Nicaragua	2007-Jan-01	EPI_ISL_16555	A/Managua/FLU9119/2007		Import from public-domain
EPI141748	HA	Peru	2007-Jan-01	EPI_ISL_16554	A/Junin/FLU9256/2007		Import from public-domain
EPI141747	HA	Peru	2007-Jan-01	EPI_ISL_16553	A/Piura/FLU9298/2007		Import from public-domain
EPI141746	HA	Peru	2007-Jan-01	EPI_ISL_16552	A/Piura/FLU9359/2007		Import from public-domain
EPI141745	HA	Peru	2007-Jan-01	EPI_ISL_16551	A/Ucayali/FLU9729/2007		Import from public-domain
EPI171221	NP	Japan	2006-Feb-22	EPI_ISL_16388	A/Morioka/29/2006		Import from public-domain
EPI141336	MP	Japan	2006-Feb-22	EPI_ISL_16388	A/Morioka/29/2006		Import from public-domain
EPI141368	NS	Japan	2006-Feb-22	EPI_ISL_16388	A/Morioka/29/2006		Import from public-domain
EPI141352	HA	Japan	2006-Feb-22	EPI_ISL_16388	A/Morioka/29/2006		Import from public-domain
EPI141320		Japan	2006-Feb-22	EPI_ISL_16388	A/Morioka/29/2006		Import from public-domain
EPI155015	PB2	Japan	2006-Feb-08	EPI_ISL_16387	A/Morioka/22/2006		Import from public-domain
EPI171220	NP	Japan	2006-Feb-08	EPI_ISL_16387	A/Morioka/22/2006		Import from public-domain
EPI141335	MP	Japan	2006-Feb-08	EPI_ISL_16387	A/Morioka/22/2006		Import from public-domain
EPI141367	NS	Japan	2006-Feb-08	EPI_ISL_16387	A/Morioka/22/2006		Import from public-domain
EPI141351	HA	Japan	2006-Feb-08	EPI_ISL_16387	A/Morioka/22/2006		Import from public-domain
EPI141319		Japan	2006-Feb-08	EPI_ISL_16387	A/Morioka/22/2006		Import from public-domain
EPI155014	PB2	Japan	2006-Feb-06	EPI_ISL_16386	A/Morioka/18/2006		Import from public-domain
EPI171219	NP	Japan	2006-Feb-06	EPI_ISL_16386	A/Morioka/18/2006		Import from public-domain
EPI141334	MP	Japan	2006-Feb-06	EPI_ISL_16386	A/Morioka/18/2006		Import from public-domain
EPI141366	NS	Japan	2006-Feb-06	EPI_ISL_16386	A/Morioka/18/2006		Import from public-domain
EPI141350	HA	Japan	2006-Feb-06	EPI_ISL_16386	A/Morioka/18/2006		Import from public-domain
EPI141318		Japan	2006-Feb-06	EPI_ISL_16386	A/Morioka/18/2006		Import from public-domain
EPI155013	PB2	Japan	2006-Feb-03	EPI_ISL_16385	A/Morioka/17/2006		Import from public-domain
EPI171218	NP	Japan	2006-Feb-03	EPI_ISL_16385	A/Morioka/17/2006		Import from public-domain
EPI141333	MP	Japan	2006-Feb-03	EPI_ISL_16385	A/Morioka/17/2006		Import from public-domain
EPI141349	HA	Japan	2006-Feb-03	EPI_ISL_16385	A/Morioka/17/2006		Import from public-domain
EPI141365	NS	Japan	2006-Feb-03	EPI_ISL_16385	A/Morioka/17/2006		Import from public-domain
EPI141317		Japan	2006-Feb-03	EPI_ISL_16385	A/Morioka/17/2006		Import from public-domain
EPI155012	PB2	Japan	2005-Mar-16	EPI_ISL_16384	A/Morioka/38/2005		Import from public-domain
EPI171217	NP	Japan	2005-Mar-16	EPI_ISL_16384	A/Morioka/38/2005		Import from public-domain
EPI141332	MP	Japan	2005-Mar-16	EPI_ISL_16384	A/Morioka/38/2005		Import from public-domain
EPI141348	HA	Japan	2005-Mar-16	EPI_ISL_16384	A/Morioka/38/2005		Import from public-domain
EPI141364	NS	Japan	2005-Mar-16	EPI_ISL_16384	A/Morioka/38/2005		Import from public-domain
EPI141316		Japan	2005-Mar-16	EPI_ISL_16384	A/Morioka/38/2005		Import from public-domain
EPI3041	HA	Japan	2006-Mar-06	EPI_ISL_605	A/Aichi/201/2006		Import from public-domain
EPI3063	MP	Japan	2006-Mar-06	EPI_ISL_605	A/Aichi/201/2006		Import from public-domain
EPI3039	HA	Japan	2006-Feb-07	EPI_ISL_604	A/Aichi/198/2006		Import from public-domain
EPI3061	MP	Japan	2006-Feb-07	EPI_ISL_604	A/Aichi/198/2006		Import from public-domain
EPI3037	HA	Japan	2006-Feb-22	EPI_ISL_603	A/Aichi/172/2006		Import from public-domain
EPI3059	MP	Japan	2006-Feb-22	EPI_ISL_603	A/Aichi/172/2006		Import from public-domain
EPI3035	HA	Japan	2006-Jan-31	EPI_ISL_602	A/Aichi/82/2006		Import from public-domain
EPI3055	MP	Japan	2006-Jan-31	EPI_ISL_602	A/Aichi/82/2006		Import from public-domain
EPI3033	HA	Japan	2006-Feb-06	EPI_ISL_601	A/Aichi/113/2006		Import from public-domain
EPI3057	MP	Japan	2006-Feb-06	EPI_ISL_601	A/Aichi/113/2006		Import from public-domain
EPI3031	HA	Japan	2006-Jan-28	EPI_ISL_600	A/Aichi/64/2006		Import from public-domain
EPI3053	MP	Japan	2006-Jan-28	EPI_ISL_600	A/Aichi/64/2006		Import from public-domain
EPI3029	HA	Japan	2006-Jan-23	EPI_ISL_599	A/Aichi/37/2006		Import from public-domain
EPI3051	MP	Japan	2006-Jan-23	EPI_ISL_599	A/Aichi/37/2006		Import from public-domain
EPI2647	HA	Vietnam	2005-Oct-17	EPI_ISL_546	A/Hanoi/TN410/2005		Import from public-domain
EPI2649		Vietnam	2005-Oct-17	EPI_ISL_546	A/Hanoi/TN410/2005		Import from public-domain
EPI2651	MP	Vietnam	2005-Oct-17	EPI_ISL_546	A/Hanoi/TN410/2005		Import from public-domain
EPI2640	HA	Vietnam	2005-Oct-13	EPI_ISL_545	A/Hanoi/TN406/2005		Import from public-domain
EPI2642		Vietnam	2005-Oct-13	EPI_ISL_545	A/Hanoi/TN406/2005		Import from public-domain
EPI2644	MP	Vietnam	2005-Oct-13	EPI_ISL_545	A/Hanoi/TN406/2005		Import from public-domain
EPI2633	HA	Vietnam	2005-Oct-13	EPI_ISL_544	A/Hanoi/TN405/2005		Import from public-domain
EPI2635		Vietnam	2005-Oct-13	EPI_ISL_544	A/Hanoi/TN405/2005		Import from public-domain
EPI2637	MP	Vietnam	2005-Oct-13	EPI_ISL_544	A/Hanoi/TN405/2005		Import from public-domain
EPI2626	HA	Vietnam	2005-Oct-11	EPI_ISL_543	A/Hanoi/TN403/2005		Import from public-domain
EPI2628		Vietnam	2005-Oct-11	EPI_ISL_543	A/Hanoi/TN403/2005		Import from public-domain
EPI2630	MP	Vietnam	2005-Oct-11	EPI_ISL_543	A/Hanoi/TN403/2005		Import from public-domain
EPI2619	HA	Vietnam	2005-Oct-07	EPI_ISL_542	A/Hanoi/TN399/2005		Import from public-domain
EPI2621		Vietnam	2005-Oct-07	EPI_ISL_542	A/Hanoi/TN399/2005		Import from public-domain
EPI2623	MP	Vietnam	2005-Oct-07	EPI_ISL_542	A/Hanoi/TN399/2005		Import from public-domain
EPI2612	HA	Vietnam	2005-Sep-26	EPI_ISL_541	A/Hanoi/TN388/2005		Import from public-domain
EPI2614		Vietnam	2005-Sep-26	EPI_ISL_541	A/Hanoi/TN388/2005		Import from public-domain
EPI2616	MP	Vietnam	2005-Sep-26	EPI_ISL_541	A/Hanoi/TN388/2005		Import from public-domain
EPI2605	HA	Vietnam	2005-May-18	EPI_ISL_540	A/Hanoi/TB285/2005		Import from public-domain
EPI2607		Vietnam	2005-May-18	EPI_ISL_540	A/Hanoi/TB285/2005		Import from public-domain
EPI2609	MP	Vietnam	2005-May-18	EPI_ISL_540	A/Hanoi/TB285/2005		Import from public-domain
EPI2598	HA	Vietnam	2005-Jun-23	EPI_ISL_539	A/Hanoi/HN30720/2005		Import from public-domain
EPI2600		Vietnam	2005-Jun-23	EPI_ISL_539	A/Hanoi/HN30720/2005		Import from public-domain
EPI2602	MP	Vietnam	2005-Jun-23	EPI_ISL_539	A/Hanoi/HN30720/2005		Import from public-domain
EPI2591	HA	Vietnam	2005-May-29	EPI_ISL_538	A/Hanoi/HN30607/2005		Import from public-domain
EPI2593		Vietnam	2005-May-29	EPI_ISL_538	A/Hanoi/HN30607/2005		Import from public-domain
EPI2595	MP	Vietnam	2005-May-29	EPI_ISL_538	A/Hanoi/HN30607/2005		Import from public-domain
EPI2584	HA	Vietnam	2005-May-30	EPI_ISL_537	A/Hanoi/HN30602/2005		Import from public-domain
EPI2586		Vietnam	2005-May-30	EPI_ISL_537	A/Hanoi/HN30602/2005		Import from public-domain
EPI2588	MP	Vietnam	2005-May-30	EPI_ISL_537	A/Hanoi/HN30602/2005		Import from public-domain
EPI2577	HA	Vietnam	2005-May-09	EPI_ISL_536	A/Hanoi/ISBM69/2005		Import from public-domain
EPI2579		Vietnam	2005-May-09	EPI_ISL_536	A/Hanoi/ISBM69/2005		Import from public-domain
EPI2581	MP	Vietnam	2005-May-09	EPI_ISL_536	A/Hanoi/ISBM69/2005		Import from public-domain
EPI2570	HA	Vietnam	2005-May-05	EPI_ISL_535	A/Hanoi/ISBM63/2005		Import from public-domain
EPI2572		Vietnam	2005-May-05	EPI_ISL_535	A/Hanoi/ISBM63/2005		Import from public-domain
EPI2574	MP	Vietnam	2005-May-05	EPI_ISL_535	A/Hanoi/ISBM63/2005		Import from public-domain
EPI2222	HA	Japan	2006-Feb-02	EPI_ISL_496	A/Yamagata/K42/2006		Import from public-domain
EPI2256	HA	Japan	2006-Mar-15	EPI_ISL_495	A/Fukuoka/F316/2006		Import from public-domain
EPI2172		Japan	2006-Mar-15	EPI_ISL_495	A/Fukuoka/F316/2006		Import from public-domain
EPI2170		Japan	2006-Mar-13	EPI_ISL_494	A/Fukuoka/F273/2006		Import from public-domain
EPI2254	HA	Japan	2006-Mar-10	EPI_ISL_493	A/Fukuoka/F269/2006		Import from public-domain
EPI2168		Japan	2006-Mar-10	EPI_ISL_493	A/Fukuoka/F269/2006		Import from public-domain
EPI2252	HA	Japan	2006-Mar-09	EPI_ISL_492	A/Fukuoka/F257/2006		Import from public-domain
EPI2166		Japan	2006-Mar-09	EPI_ISL_492	A/Fukuoka/F257/2006		Import from public-domain
EPI2250	HA	Japan	2006-Feb-18	EPI_ISL_491	A/Fukuoka/F220/2006		Import from public-domain
EPI2164		Japan	2006-Feb-18	EPI_ISL_491	A/Fukuoka/F220/2006		Import from public-domain
EPI2248	HA	Japan	2006-Feb-10	EPI_ISL_490	A/Fukuoka/F52/2006		Import from public-domain
EPI2162		Japan	2006-Feb-10	EPI_ISL_490	A/Fukuoka/F52/2006		Import from public-domain
EPI2246	HA	Japan	2006-Feb-07	EPI_ISL_489	A/Fukuoka/F49/2006		Import from public-domain
EPI2160		Japan	2006-Feb-07	EPI_ISL_489	A/Fukuoka/F49/2006		Import from public-domain
EPI2244	HA	Japan	2006-Feb-06	EPI_ISL_488	A/Fukuoka/F44/2006		Import from public-domain
EPI2158		Japan	2006-Feb-06	EPI_ISL_488	A/Fukuoka/F44/2006		Import from public-domain
EPI2242	HA	Japan	2006-Jan-24	EPI_ISL_487	A/Fukuoka/F23/2006		Import from public-domain
EPI2156		Japan	2006-Jan-24	EPI_ISL_487	A/Fukuoka/F23/2006		Import from public-domain
EPI2240	HA	Japan	2006-Jan-24	EPI_ISL_486	A/Fukuoka/F20/2006		Import from public-domain
EPI2154		Japan	2006-Jan-24	EPI_ISL_486	A/Fukuoka/F20/2006		Import from public-domain
EPI2238	HA	Japan	2006-Jan-21	EPI_ISL_485	A/Fukuoka/F19/2006		Import from public-domain
EPI2152		Japan	2006-Jan-21	EPI_ISL_485	A/Fukuoka/F19/2006		Import from public-domain
EPI2236	HA	Japan	2006-Jan-20	EPI_ISL_484	A/Fukuoka/F17/2006		Import from public-domain
EPI2150		Japan	2006-Jan-20	EPI_ISL_484	A/Fukuoka/F17/2006		Import from public-domain
EPI2234	HA	Japan	2006-Jan-20	EPI_ISL_483	A/Fukuoka/F16/2006		Import from public-domain
EPI2148		Japan	2006-Jan-20	EPI_ISL_483	A/Fukuoka/F16/2006		Import from public-domain
EPI2232	HA	Japan	2006-Mar-03	EPI_ISL_482	A/Yamagata/K83/2006		Import from public-domain
EPI2146		Japan	2006-Mar-03	EPI_ISL_482	A/Yamagata/K83/2006		Import from public-domain
EPI2230	HA	Japan	2006-Feb-24	EPI_ISL_481	A/Yamagata/K74/2006		Import from public-domain
EPI2144		Japan	2006-Feb-24	EPI_ISL_481	A/Yamagata/K74/2006		Import from public-domain
EPI2228	HA	Japan	2006-Feb-13	EPI_ISL_480	A/Yamagata/K58/2006		Import from public-domain
EPI2142		Japan	2006-Feb-13	EPI_ISL_480	A/Yamagata/K58/2006		Import from public-domain
EPI2226	HA	Japan	2006-Feb-13	EPI_ISL_479	A/Yamagata/K55/2006		Import from public-domain
EPI2140		Japan	2006-Feb-13	EPI_ISL_479	A/Yamagata/K55/2006		Import from public-domain
EPI2224	HA	Japan	2006-Feb-03	EPI_ISL_478	A/Yamagata/K46/2006		Import from public-domain
EPI2138		Japan	2006-Feb-03	EPI_ISL_478	A/Yamagata/K46/2006		Import from public-domain
EPI2220	HA	Japan	2006-Jan-28	EPI_ISL_477	A/Yamagata/K38/2006		Import from public-domain
EPI2136		Japan	2006-Jan-28	EPI_ISL_477	A/Yamagata/K38/2006		Import from public-domain
EPI2218	HA	Japan	2006-Jan-26	EPI_ISL_476	A/Yamagata/K34/2006		Import from public-domain
EPI2134		Japan	2006-Jan-26	EPI_ISL_476	A/Yamagata/K34/2006		Import from public-domain
EPI2216	HA	Japan	2006-Jan-26	EPI_ISL_475	A/Yamagata/K32/2006		Import from public-domain
EPI2132		Japan	2006-Jan-26	EPI_ISL_475	A/Yamagata/K32/2006		Import from public-domain
EPI2214	HA	Japan	2006-Jan-20	EPI_ISL_474	A/Yamagata/K22/2006		Import from public-domain
EPI2130		Japan	2006-Jan-20	EPI_ISL_474	A/Yamagata/K22/2006		Import from public-domain
EPI2212	HA	Japan	2006-Jan-14	EPI_ISL_473	A/Yamagata/K16/2006		Import from public-domain
EPI2128		Japan	2006-Jan-14	EPI_ISL_473	A/Yamagata/K16/2006		Import from public-domain
EPI2210	HA	Japan	2006-Mar-22	EPI_ISL_472	A/Miyagi/S793/2006		Import from public-domain
EPI2126		Japan	2006-Mar-22	EPI_ISL_472	A/Miyagi/S793/2006		Import from public-domain
EPI2208	HA	Japan	2006-Mar-09	EPI_ISL_471	A/Miyagi/S736/2006		Import from public-domain
EPI2124		Japan	2006-Mar-09	EPI_ISL_471	A/Miyagi/S736/2006		Import from public-domain
EPI2206	HA	Japan	2006-Mar-06	EPI_ISL_470	A/Miyagi/S709/2006		Import from public-domain
EPI2122		Japan	2006-Mar-06	EPI_ISL_470	A/Miyagi/S709/2006		Import from public-domain
EPI2204	HA	Japan	2006-Mar-02	EPI_ISL_469	A/Miyagi/S707/2006		Import from public-domain
EPI2120		Japan	2006-Mar-02	EPI_ISL_469	A/Miyagi/S707/2006		Import from public-domain
EPI2202	HA	Japan	2006-Mar-01	EPI_ISL_468	A/Miyagi/S704/2006		Import from public-domain
EPI2118		Japan	2006-Mar-01	EPI_ISL_468	A/Miyagi/S704/2006		Import from public-domain
EPI2200	HA	Japan	2006-Feb-08	EPI_ISL_467	A/Miyagi/S524/2006		Import from public-domain
EPI2116		Japan	2006-Feb-08	EPI_ISL_467	A/Miyagi/S524/2006		Import from public-domain
EPI2198	HA	Japan	2006-Feb-08	EPI_ISL_466	A/Miyagi/S523/2006		Import from public-domain
EPI2114		Japan	2006-Feb-08	EPI_ISL_466	A/Miyagi/S523/2006		Import from public-domain
EPI2112		Japan	2006-Feb-08	EPI_ISL_465	A/Miyagi/S521/2006		Import from public-domain
EPI2196	HA	Japan	2006-Feb-08	EPI_ISL_465	A/Miyagi/S521/2006		Import from public-domain
EPI2110		Japan	2006-Feb-08	EPI_ISL_464	A/Miyagi/S520/2006		Import from public-domain
EPI2194	HA	Japan	2006-Feb-08	EPI_ISL_464	A/Miyagi/S520/2006		Import from public-domain
EPI2108		Japan	2006-Feb-07	EPI_ISL_463	A/Miyagi/S516/2006		Import from public-domain
EPI2192	HA	Japan	2006-Feb-07	EPI_ISL_463	A/Miyagi/S516/2006		Import from public-domain
EPI2106		Japan	2006-Jan-14	EPI_ISL_462	A/Miyagi/S131/2006		Import from public-domain
EPI2190	HA	Japan	2006-Jan-14	EPI_ISL_462	A/Miyagi/S131/2006		Import from public-domain
EPI2104		Japan	2006-Jan-14	EPI_ISL_461	A/Miyagi/S130/2006		Import from public-domain
EPI2188	HA	Japan	2006-Jan-14	EPI_ISL_461	A/Miyagi/S130/2006		Import from public-domain
EPI2102		Japan	2006-Jan-14	EPI_ISL_460	A/Miyagi/S129/2006		Import from public-domain
EPI2186	HA	Japan	2006-Jan-14	EPI_ISL_460	A/Miyagi/S129/2006		Import from public-domain
EPI2100		Japan	2006-Jan-14	EPI_ISL_459	A/Miyagi/S127/2006		Import from public-domain
EPI2184	HA	Japan	2006-Jan-14	EPI_ISL_459	A/Miyagi/S127/2006		Import from public-domain
EPI2098		Japan	2006-Jan-14	EPI_ISL_458	A/Miyagi/S125/2006		Import from public-domain
EPI2182	HA	Japan	2006-Jan-14	EPI_ISL_458	A/Miyagi/S125/2006		Import from public-domain
EPI2096		Japan	2006-Mar-13	EPI_ISL_457	A/Gunma/K8/2006		Import from public-domain
EPI2180	HA	Japan	2006-Mar-13	EPI_ISL_457	A/Gunma/K8/2006		Import from public-domain
EPI2094		Japan	2006-Mar-11	EPI_ISL_456	A/Gunma/K7/2006		Import from public-domain
EPI2178	HA	Japan	2006-Mar-11	EPI_ISL_456	A/Gunma/K7/2006		Import from public-domain
EPI2092		Japan	2006-Mar-03	EPI_ISL_455	A/Gunma/K3/2006		Import from public-domain
EPI2176	HA	Japan	2006-Mar-03	EPI_ISL_455	A/Gunma/K3/2006		Import from public-domain
EPI2090		Japan	2006-Mar-02	EPI_ISL_454	A/Gunma/K1/2006		Import from public-domain
EPI2174	HA	Japan	2006-Mar-02	EPI_ISL_454	A/Gunma/K1/2006		Import from public-domain
EPI2088		Japan	2006-Feb-06	EPI_ISL_453	A/Nagasaki/N103/2006		Import from public-domain
EPI2086		Japan	2006-Feb-04	EPI_ISL_452	A/Nagasaki/N100/2006		Import from public-domain
EPI2080		Japan	2006-Jan-20	EPI_ISL_451	A/Nagasaki/N61/2006		Import from public-domain
EPI2078		Japan	2006-Jan-10	EPI_ISL_450	A/Nagasaki/N45/2006		Import from public-domain
EPI2074		Japan	2006-Jan-15	EPI_ISL_449	A/Nagasaki/N24/2006		Import from public-domain
EPI2072		Japan	2006-Jan-06	EPI_ISL_448	A/Nagasaki/N16/2006		Import from public-domain
EPI2068		Japan	2006-Feb-27	EPI_ISL_447	A/Niigata/F258/2006		Import from public-domain
EPI2066		Japan	2006-Feb-23	EPI_ISL_446	A/Niigata/F244/2006		Import from public-domain
EPI2064		Japan	2006-Feb-13	EPI_ISL_445	A/Niigata/F183/2006		Import from public-domain
EPI2062		Japan	2006-Feb-10	EPI_ISL_444	A/Niigata/F171/2006		Import from public-domain
EPI2060		Japan	2006-Jan-30	EPI_ISL_443	A/Niigata/F93/2006		Import from public-domain
EPI2058		Japan	2006-Jan-30	EPI_ISL_442	A/Niigata/F85/2006		Import from public-domain
EPI2056		Japan	2006-Jan-23	EPI_ISL_441	A/Niigata/F26/2006		Import from public-domain
EPI2052		Japan	2005-Mar-23	EPI_ISL_440	A/Niigata/04F759/2005		Import from public-domain
EPI2050		Japan	2005-Mar-23	EPI_ISL_439	A/Niigata/04F757/2005		Import from public-domain
EPI2048		Japan	2005-Dec-16	EPI_ISL_438	A/Yamagata/K446/2005		Import from public-domain
EPI2034	HA	Japan	2005-Dec-16	EPI_ISL_438	A/Yamagata/K446/2005		Import from public-domain
EPI2032	HA	Japan	2005-Dec-12	EPI_ISL_437	A/Yamagata/K433/2005		Import from public-domain
EPI2046		Japan	2005-Dec-12	EPI_ISL_437	A/Yamagata/K433/2005		Import from public-domain
EPI2030	HA	Japan	2005-Dec-01	EPI_ISL_436	A/Yamagata/K420/2005		Import from public-domain
EPI2044		Japan	2005-Dec-01	EPI_ISL_436	A/Yamagata/K420/2005		Import from public-domain
EPI2028	HA	Japan	2005-Nov-28	EPI_ISL_435	A/Yamagata/K416/2005		Import from public-domain
EPI2042		Japan	2005-Nov-28	EPI_ISL_435	A/Yamagata/K416/2005		Import from public-domain
EPI2026	HA	Japan	2005-Nov-18	EPI_ISL_434	A/Yamagata/K403/2005		Import from public-domain
EPI2040		Japan	2005-Nov-18	EPI_ISL_434	A/Yamagata/K403/2005		Import from public-domain
EPI2024	HA	Japan	2005-Nov-12	EPI_ISL_433	A/Yamagata/K398/2005		Import from public-domain
EPI2038		Japan	2005-Nov-12	EPI_ISL_433	A/Yamagata/K398/2005		Import from public-domain
EPI2022	HA	Japan	2005-Nov-11	EPI_ISL_432	A/Yamagata/K395/2005		Import from public-domain
EPI2036		Japan	2005-Nov-11	EPI_ISL_432	A/Yamagata/K395/2005		Import from public-domain
EPI2008	HA	Japan	2005-Dec-16	EPI_ISL_431	A/Miyagi/N1269/2005		Import from public-domain
EPI2006	HA	Japan	2005-Dec-20	EPI_ISL_430	A/Miyagi/N1292/2005		Import from public-domain
EPI2020		Japan	2005-Dec-20	EPI_ISL_430	A/Miyagi/N1292/2005		Import from public-domain
EPI2004	HA	Japan	2005-Dec-20	EPI_ISL_429	A/Miyagi/N1289/2005		Import from public-domain
EPI2018		Japan	2005-Dec-20	EPI_ISL_429	A/Miyagi/N1289/2005		Import from public-domain
EPI2002	HA	Japan	2005-Dec-16	EPI_ISL_428	A/Miyagi/N1272/2005		Import from public-domain
EPI2016		Japan	2005-Dec-16	EPI_ISL_428	A/Miyagi/N1272/2005		Import from public-domain
EPI2000	HA	Japan	2005-Dec-15	EPI_ISL_427	A/Miyagi/N1267/2005		Import from public-domain
EPI2014		Japan	2005-Dec-15	EPI_ISL_427	A/Miyagi/N1267/2005		Import from public-domain
EPI1998	HA	Japan	2005-Dec-09	EPI_ISL_426	A/Miyagi/N1233/2005		Import from public-domain
EPI2012		Japan	2005-Dec-09	EPI_ISL_426	A/Miyagi/N1233/2005		Import from public-domain
EPI1996	HA	Japan	2005-Dec-07	EPI_ISL_425	A/Miyagi/N1220/2005		Import from public-domain
EPI2010		Japan	2005-Dec-07	EPI_ISL_425	A/Miyagi/N1220/2005		Import from public-domain
EPI1986	HA	Japan	2005-Dec-20	EPI_ISL_424	A/Fukuoka/F489/2005		Import from public-domain
EPI1994		Japan	2005-Dec-20	EPI_ISL_424	A/Fukuoka/F489/2005		Import from public-domain
EPI1984	HA	Japan	2005-Dec-21	EPI_ISL_423	A/Fukuoka/F488/2005		Import from public-domain
EPI1992		Japan	2005-Dec-21	EPI_ISL_423	A/Fukuoka/F488/2005		Import from public-domain
EPI1982	HA	Japan	2005-Dec-15	EPI_ISL_422	A/Fukuoka/F484/2005		Import from public-domain
EPI1990		Japan	2005-Dec-15	EPI_ISL_422	A/Fukuoka/F484/2005		Import from public-domain
EPI1980	HA	Japan	2005-Dec-15	EPI_ISL_421	A/Fukuoka/F483/2005		Import from public-domain
EPI1988		Japan	2005-Dec-15	EPI_ISL_421	A/Fukuoka/F483/2005		Import from public-domain
EPI1970	HA	Japan	2006-Mar-09	EPI_ISL_420	A/Niigata/F343/2006		Import from public-domain
EPI2070		Japan	2006-Mar-04	EPI_ISL_419	A/Niigata/F305/2006		Import from public-domain
EPI1968	HA	Japan	2006-Mar-04	EPI_ISL_419	A/Niigata/F305/2006		Import from public-domain
EPI1966	HA	Japan	2006-Feb-27	EPI_ISL_418	A/Niigata/F272/2006		Import from public-domain
EPI1978		Japan	2006-Feb-27	EPI_ISL_418	A/Niigata/F272/2006		Import from public-domain
EPI1964	HA	Japan	2006-Feb-21	EPI_ISL_417	A/Niigata/F228/2006		Import from public-domain
EPI1976		Japan	2006-Feb-21	EPI_ISL_417	A/Niigata/F228/2006		Import from public-domain
EPI1962	HA	Japan	2006-Feb-17	EPI_ISL_416	A/Niigata/F206/2006		Import from public-domain
EPI1974		Japan	2006-Feb-17	EPI_ISL_416	A/Niigata/F206/2006		Import from public-domain
EPI1960	HA	Japan	2006-Feb-09	EPI_ISL_415	A/Niigata/F158/2006		Import from public-domain
EPI1972		Japan	2006-Feb-09	EPI_ISL_415	A/Niigata/F158/2006		Import from public-domain
EPI1958	HA	Japan	2006-Jan-30	EPI_ISL_414	A/Niigata/F90/2006		Import from public-domain
EPI1956	HA	Japan	2006-Jan-27	EPI_ISL_413	A/Niigata/F67/2006		Import from public-domain
EPI1954	HA	Japan	2006-Jan-21	EPI_ISL_412	A/Niigata/F18/2006		Import from public-domain
EPI170912	HA	Japan	2006-Jan-21	EPI_ISL_412	A/Niigata/F18/2006		Import from public-domain
EPI2054		Japan	2006-Jan-18	EPI_ISL_411	A/Niigata/F5/2006		Import from public-domain
EPI1952	HA	Japan	2006-Jan-18	EPI_ISL_411	A/Niigata/F5/2006		Import from public-domain
EPI1924	HA	Japan	2006-Jan-17	EPI_ISL_407	A/Nagasaki/N150/2006		Import from public-domain
EPI1938		Japan	2006-Jan-17	EPI_ISL_407	A/Nagasaki/N150/2006		Import from public-domain
EPI1922	HA	Japan	2006-Feb-07	EPI_ISL_406	A/Nagasaki/N131/2006		Import from public-domain
EPI1936		Japan	2006-Feb-07	EPI_ISL_406	A/Nagasaki/N131/2006		Import from public-domain
EPI1920	HA	Japan	2006-Jan-16	EPI_ISL_405	A/Nagasaki/N91/2006		Import from public-domain
EPI1934		Japan	2006-Jan-16	EPI_ISL_405	A/Nagasaki/N91/2006		Import from public-domain
EPI2084		Japan	2005-Dec-31	EPI_ISL_404	A/Nagasaki/N87/2005		Import from public-domain
EPI1918	HA	Japan	2005-Dec-31	EPI_ISL_404	A/Nagasaki/N87/2005		Import from public-domain
EPI2076		Japan	2006-Jan-20	EPI_ISL_403	A/Nagasaki/N32/2006		Import from public-domain
EPI1916	HA	Japan	2006-Jan-20	EPI_ISL_403	A/Nagasaki/N32/2006		Import from public-domain
EPI1914	HA	Japan	2006-Jan-13	EPI_ISL_402	A/Nagasaki/N12/2006		Import from public-domain
EPI1912	HA	Japan	2006-Feb-01	EPI_ISL_401	A/Nagasaki/N126/2006		Import from public-domain
EPI1932		Japan	2006-Feb-01	EPI_ISL_401	A/Nagasaki/N126/2006		Import from public-domain
EPI1910	HA	Japan	2006-Jan-24	EPI_ISL_400	A/Nagasaki/N113/2006		Import from public-domain
EPI1930		Japan	2006-Jan-24	EPI_ISL_400	A/Nagasaki/N113/2006		Import from public-domain
EPI2082		Japan	2006-Jan-27	EPI_ISL_399	A/Nagasaki/N76/2006		Import from public-domain
EPI1908	HA	Japan	2006-Jan-27	EPI_ISL_399	A/Nagasaki/N76/2006		Import from public-domain
EPI1906	HA	Japan	2006-Jan-07	EPI_ISL_398	A/Nagasaki/N44/2006		Import from public-domain
EPI1904	HA	Japan	2005-Dec-27	EPI_ISL_397	A/Nagasaki/N07/2005		Import from public-domain
EPI1928		Japan	2005-Dec-27	EPI_ISL_397	A/Nagasaki/N07/2005		Import from public-domain
EPI1732	HA	Japan	2005-Sep-21	EPI_ISL_364	A/Nagasaki/N04/2005		Import from public-domain
EPI1730	HA	Japan	2005-Sep-21	EPI_ISL_363	A/Nagasaki/N03/2005		Import from public-domain
EPI1728	HA	Japan	2005-Sep-17	EPI_ISL_362	A/Nagasaki/N02/2005		Import from public-domain
EPI1926		Japan	2005-Sep-17	EPI_ISL_361	A/Nagasaki/N01/2005		Import from public-domain
EPI1726	HA	Japan	2005-Sep-17	EPI_ISL_361	A/Nagasaki/N01/2005		Import from public-domain
EPI1666	HA	Japan	2006-Jan-01	EPI_ISL_359	A/Aichi/173/2006		Import from public-domain
EPI1692	MP	Japan	2006-Jan-01	EPI_ISL_359	A/Aichi/173/2006		Import from public-domain
EPI1664	HA	Japan	2006-Jan-01	EPI_ISL_358	A/Aichi/14/2006		Import from public-domain
EPI1690	MP	Japan	2006-Jan-01	EPI_ISL_358	A/Aichi/14/2006		Import from public-domain
EPI1642	HA	Japan	2006-Jan-01	EPI_ISL_355	A/Aichi/213/2006		Import from public-domain
EPI1668	MP	Japan	2006-Jan-01	EPI_ISL_355	A/Aichi/213/2006		Import from public-domain
EPI1640	HA	Japan	2006-Jan-01	EPI_ISL_354	A/Aichi/211/2006		Import from public-domain
EPI1670	MP	Japan	2006-Jan-01	EPI_ISL_354	A/Aichi/211/2006		Import from public-domain
EPI1638	HA	Japan	2006-Jan-01	EPI_ISL_353	A/Aichi/134/2006		Import from public-domain
EPI1672	MP	Japan	2006-Jan-01	EPI_ISL_353	A/Aichi/134/2006		Import from public-domain
EPI1636	HA	Japan	2006-Jan-01	EPI_ISL_352	A/Aichi/122/2006		Import from public-domain
EPI1674	MP	Japan	2006-Jan-01	EPI_ISL_352	A/Aichi/122/2006		Import from public-domain
EPI1700	MP	Japan	2006-Jan-01	EPI_ISL_351	A/Aichi/108/2006		Import from public-domain
EPI1634	HA	Japan	2006-Jan-01	EPI_ISL_351	A/Aichi/108/2006		Import from public-domain
EPI1698	MP	Japan	2006-Jan-01	EPI_ISL_350	A/Aichi/104/2006		Import from public-domain
EPI1632	HA	Japan	2006-Jan-01	EPI_ISL_350	A/Aichi/104/2006		Import from public-domain
EPI1696	MP	Japan	2006-Jan-01	EPI_ISL_349	A/Aichi/80/2006		Import from public-domain
EPI1630	HA	Japan	2006-Jan-01	EPI_ISL_349	A/Aichi/80/2006		Import from public-domain
EPI1694	MP	Japan	2006-Jan-01	EPI_ISL_348	A/Aichi/19/2006		Import from public-domain
EPI1628	HA	Japan	2006-Jan-01	EPI_ISL_348	A/Aichi/19/2006		Import from public-domain
EPI1676	MP	Japan	2006-Jan-01	EPI_ISL_347	A/Aichi/9/2006		Import from public-domain
EPI1626	HA	Japan	2006-Jan-01	EPI_ISL_347	A/Aichi/9/2006		Import from public-domain
EPI1678	MP	Japan	2006-Jan-01	EPI_ISL_346	A/Aichi/7/2006		Import from public-domain
EPI1624	HA	Japan	2006-Jan-01	EPI_ISL_346	A/Aichi/7/2006		Import from public-domain
EPI1684	MP	Japan	2005-Dec-05	EPI_ISL_321	A/Aichi/174/05		Import from public-domain
EPI1392	HA	Japan	2005-Dec-05	EPI_ISL_321	A/Aichi/174/05		Import from public-domain
EPI1388	HA	Japan	2005-Mar-03	EPI_ISL_319	A/Aichi/133/2005		Import from public-domain
EPI1384	HA	Japan	2005-Apr-13	EPI_ISL_317	A/Aichi/145/2005		Import from public-domain
EPI3047	MP	Japan	2005-Apr-13	EPI_ISL_317	A/Aichi/145/2005		Import from public-domain
EPI1704	MP	Japan	2005-Apr-22	EPI_ISL_316	A/Aichi/164/2005		Import from public-domain
EPI1382	HA	Japan	2005-Apr-22	EPI_ISL_316	A/Aichi/164/2005		Import from public-domain
EPI1686	MP	Japan	2005-Jun-18	EPI_ISL_315	A/Aichi/165/2005		Import from public-domain
EPI1380	HA	Japan	2005-Jun-18	EPI_ISL_315	A/Aichi/165/2005		Import from public-domain
EPI1706	MP	Japan	2005-Jul-12	EPI_ISL_314	A/Aichi/166/2005		Import from public-domain
EPI1378	HA	Japan	2005-Jul-12	EPI_ISL_314	A/Aichi/166/2005		Import from public-domain
EPI1702	MP	Japan	2005-May-23	EPI_ISL_313	A/Aichi/167/2005		Import from public-domain
EPI1376	HA	Japan	2005-May-23	EPI_ISL_313	A/Aichi/167/2005		Import from public-domain
EPI1307918	HA	Taiwan	2005-Apr-01	EPI_ISL_329127	A/Taiwan/N1027/2005		Import from public-domain	Wang,Y.F.; Chang,C.F.; Tsai,H.P.; Chi,C.Y.; Su,I.J.; Wang,J.R.; Wang,Y.-F.; Chang,C.-F.; Tsai,H.-P.; Chi,C.-Y.; Su,I.-J.; Wang,J.-R.
EPI1307917	HA	Taiwan	2005-Sep-01	EPI_ISL_329126	A/Taiwan/N3059/2005		Import from public-domain	Wang,Y.F.; Chang,C.F.; Tsai,H.P.; Chi,C.Y.; Su,I.J.; Wang,J.R.; Wang,Y.-F.; Chang,C.-F.; Tsai,H.-P.; Chi,C.-Y.; Su,I.-J.; Wang,J.-R.
EPI1307916	HA	Taiwan	2005-Aug-01	EPI_ISL_329125	A/Taiwan/S581/2005		Import from public-domain	Wang,Y.F.; Chang,C.F.; Tsai,H.P.; Chi,C.Y.; Su,I.J.; Wang,J.R.; Wang,Y.-F.; Chang,C.-F.; Tsai,H.-P.; Chi,C.-Y.; Su,I.-J.; Wang,J.-R.
EPI1307915	HA	Taiwan	2005-May-01	EPI_ISL_329124	A/Taiwan/M352/2005		Import from public-domain	Wang,Y.F.; Chang,C.F.; Tsai,H.P.; Chi,C.Y.; Su,I.J.; Wang,J.R.; Wang,Y.-F.; Chang,C.-F.; Tsai,H.-P.; Chi,C.-Y.; Su,I.-J.; Wang,J.-R.
EPI1307914	HA	Taiwan	2005-Aug-01	EPI_ISL_329123	A/Taiwan/S561/2005		Import from public-domain	Wang,Y.F.; Chang,C.F.; Tsai,H.P.; Chi,C.Y.; Su,I.J.; Wang,J.R.; Wang,Y.-F.; Chang,C.-F.; Tsai,H.-P.; Chi,C.-Y.; Su,I.-J.; Wang,J.-R.
EPI1307913	HA	Taiwan	2005-Sep-01	EPI_ISL_329122	A/Taiwan/N3120/2005		Import from public-domain	Wang,Y.F.; Chang,C.F.; Tsai,H.P.; Chi,C.Y.; Su,I.J.; Wang,J.R.; Wang,Y.-F.; Chang,C.-F.; Tsai,H.-P.; Chi,C.-Y.; Su,I.-J.; Wang,J.-R.
EPI1307912	HA	Taiwan	2005-May-01	EPI_ISL_329121	A/Taiwan/S158/2005		Import from public-domain	Wang,Y.F.; Chang,C.F.; Tsai,H.P.; Chi,C.Y.; Su,I.J.; Wang,J.R.; Wang,Y.-F.; Chang,C.-F.; Tsai,H.-P.; Chi,C.-Y.; Su,I.-J.; Wang,J.-R.
EPI1307911	HA	Taiwan	2005-Jul-01	EPI_ISL_329120	A/Taiwan/N2596/2005		Import from public-domain	Wang,Y.F.; Chang,C.F.; Tsai,H.P.; Chi,C.Y.; Su,I.J.; Wang,J.R.; Wang,Y.-F.; Chang,C.-F.; Tsai,H.-P.; Chi,C.-Y.; Su,I.-J.; Wang,J.-R.
EPI1307910	HA	Taiwan	2005-May-01	EPI_ISL_329119	A/Taiwan/M453/2005		Import from public-domain	Wang,Y.F.; Chang,C.F.; Tsai,H.P.; Chi,C.Y.; Su,I.J.; Wang,J.R.; Wang,Y.-F.; Chang,C.-F.; Tsai,H.-P.; Chi,C.-Y.; Su,I.-J.; Wang,J.-R.
EPI1307909	HA	Taiwan	2005-Apr-01	EPI_ISL_329118	A/Taiwan/M249/2005		Import from public-domain	Wang,Y.F.; Chang,C.F.; Tsai,H.P.; Chi,C.Y.; Su,I.J.; Wang,J.R.; Wang,Y.-F.; Chang,C.-F.; Tsai,H.-P.; Chi,C.-Y.; Su,I.-J.; Wang,J.-R.
EPI1307907	HA	Taiwan	2005-Mar-01	EPI_ISL_329116	A/Taiwan/S99/2005		Import from public-domain	Wang,Y.F.; Chang,C.F.; Tsai,H.P.; Chi,C.Y.; Su,I.J.; Wang,J.R.; Wang,Y.-F.; Chang,C.-F.; Tsai,H.-P.; Chi,C.-Y.; Su,I.-J.; Wang,J.-R.
EPI1307906	HA	Taiwan	2005-Mar-01	EPI_ISL_329115	A/Taiwan/N774/2005		Import from public-domain	Wang,Y.F.; Chang,C.F.; Tsai,H.P.; Chi,C.Y.; Su,I.J.; Wang,J.R.; Wang,Y.-F.; Chang,C.-F.; Tsai,H.-P.; Chi,C.-Y.; Su,I.-J.; Wang,J.-R.
EPI1307905	HA	Taiwan	2005-Mar-01	EPI_ISL_329114	A/Taiwan/M152/2005		Import from public-domain	Wang,Y.F.; Chang,C.F.; Tsai,H.P.; Chi,C.Y.; Su,I.J.; Wang,J.R.; Wang,Y.-F.; Chang,C.-F.; Tsai,H.-P.; Chi,C.-Y.; Su,I.-J.; Wang,J.-R.
EPI1307904	HA	Taiwan	2005-May-01	EPI_ISL_329113	A/Taiwan/S164/2005		Import from public-domain	Wang,Y.F.; Chang,C.F.; Tsai,H.P.; Chi,C.Y.; Su,I.J.; Wang,J.R.; Wang,Y.-F.; Chang,C.-F.; Tsai,H.-P.; Chi,C.-Y.; Su,I.-J.; Wang,J.-R.
EPI1307903	HA	Taiwan	2005-Feb-01	EPI_ISL_329112	A/Taiwan/N509/2005		Import from public-domain	Wang,Y.F.; Chang,C.F.; Tsai,H.P.; Chi,C.Y.; Su,I.J.; Wang,J.R.; Wang,Y.-F.; Chang,C.-F.; Tsai,H.-P.; Chi,C.-Y.; Su,I.-J.; Wang,J.-R.
EPI1307902	HA	Taiwan	2006-May-01	EPI_ISL_329111	A/Taiwan/M234/2006		Import from public-domain	Wang,Y.F.; Chang,C.F.; Tsai,H.P.; Chi,C.Y.; Su,I.J.; Wang,J.R.; Wang,Y.-F.; Chang,C.-F.; Tsai,H.-P.; Chi,C.-Y.; Su,I.-J.; Wang,J.-R.
EPI1307901	HA	Taiwan	2006-Sep-01	EPI_ISL_329110	A/Taiwan/N3078/2006		Import from public-domain	Wang,Y.F.; Chang,C.F.; Tsai,H.P.; Chi,C.Y.; Su,I.J.; Wang,J.R.; Wang,Y.-F.; Chang,C.-F.; Tsai,H.-P.; Chi,C.-Y.; Su,I.-J.; Wang,J.-R.
EPI1307900	HA	Taiwan	2006-Mar-01	EPI_ISL_329109	A/Taiwan/N763/2006		Import from public-domain	Wang,Y.F.; Chang,C.F.; Tsai,H.P.; Chi,C.Y.; Su,I.J.; Wang,J.R.; Wang,Y.-F.; Chang,C.-F.; Tsai,H.-P.; Chi,C.-Y.; Su,I.-J.; Wang,J.-R.
EPI1307899	HA	Taiwan	2007-Mar-01	EPI_ISL_329108	A/Taiwan/N1215/2007		Import from public-domain	Wang,Y.F.; Chang,C.F.; Tsai,H.P.; Chi,C.Y.; Su,I.J.; Wang,J.R.; Wang,Y.-F.; Chang,C.-F.; Tsai,H.-P.; Chi,C.-Y.; Su,I.-J.; Wang,J.-R.
EPI1307898	HA	Taiwan	2007-Feb-01	EPI_ISL_329107	A/Taiwan/N1019/2007		Import from public-domain	Wang,Y.F.; Chang,C.F.; Tsai,H.P.; Chi,C.Y.; Su,I.J.; Wang,J.R.; Wang,Y.-F.; Chang,C.-F.; Tsai,H.-P.; Chi,C.-Y.; Su,I.-J.; Wang,J.-R.
EPI1307897	HA	Taiwan	2007-Jan-01	EPI_ISL_329106	A/Taiwan/M47/2007		Import from public-domain	Wang,Y.F.; Chang,C.F.; Tsai,H.P.; Chi,C.Y.; Su,I.J.; Wang,J.R.; Wang,Y.-F.; Chang,C.-F.; Tsai,H.-P.; Chi,C.-Y.; Su,I.-J.; Wang,J.-R.
EPI1307896	HA	Taiwan	2007-Jan-01	EPI_ISL_329105	A/Taiwan/N59/2007		Import from public-domain	Wang,Y.F.; Chang,C.F.; Tsai,H.P.; Chi,C.Y.; Su,I.J.; Wang,J.R.; Wang,Y.-F.; Chang,C.-F.; Tsai,H.-P.; Chi,C.-Y.; Su,I.-J.; Wang,J.-R.
EPI1307895	HA	Taiwan	2007-Mar-01	EPI_ISL_329104	A/Taiwan/N1068/2007		Import from public-domain	Wang,Y.F.; Chang,C.F.; Tsai,H.P.; Chi,C.Y.; Su,I.J.; Wang,J.R.; Wang,Y.-F.; Chang,C.-F.; Tsai,H.-P.; Chi,C.-Y.; Su,I.-J.; Wang,J.-R.
EPI1307894	HA	Taiwan	2007-Jan-01	EPI_ISL_329103	A/Taiwan/N483/2007		Import from public-domain	Wang,Y.F.; Chang,C.F.; Tsai,H.P.; Chi,C.Y.; Su,I.J.; Wang,J.R.; Wang,Y.-F.; Chang,C.-F.; Tsai,H.-P.; Chi,C.-Y.; Su,I.-J.; Wang,J.-R.
EPI1307893	HA	Taiwan	2007-Jan-01	EPI_ISL_329102	A/Taiwan/N334/2007		Import from public-domain	Wang,Y.F.; Chang,C.F.; Tsai,H.P.; Chi,C.Y.; Su,I.J.; Wang,J.R.; Wang,Y.-F.; Chang,C.-F.; Tsai,H.-P.; Chi,C.-Y.; Su,I.-J.; Wang,J.-R.
EPI1307892	HA	Taiwan	2007-Feb-01	EPI_ISL_329101	A/Taiwan/M146/2007		Import from public-domain	Wang,Y.F.; Chang,C.F.; Tsai,H.P.; Chi,C.Y.; Su,I.J.; Wang,J.R.; Wang,Y.-F.; Chang,C.-F.; Tsai,H.-P.; Chi,C.-Y.; Su,I.-J.; Wang,J.-R.
EPI1307891	HA	Taiwan	2007-Jan-01	EPI_ISL_329100	A/Taiwan/N542/2007		Import from public-domain	Wang,Y.F.; Chang,C.F.; Tsai,H.P.; Chi,C.Y.; Su,I.J.; Wang,J.R.; Wang,Y.-F.; Chang,C.-F.; Tsai,H.-P.; Chi,C.-Y.; Su,I.-J.; Wang,J.-R.
EPI1307890	HA	Taiwan	2007-Jan-01	EPI_ISL_329099	A/Taiwan/N263/2007		Import from public-domain	Wang,Y.F.; Chang,C.F.; Tsai,H.P.; Chi,C.Y.; Su,I.J.; Wang,J.R.; Wang,Y.-F.; Chang,C.-F.; Tsai,H.-P.; Chi,C.-Y.; Su,I.-J.; Wang,J.-R.
EPI1244396	HA	Australia	2007-Feb-06	EPI_ISL_312616	A/Brisbane/10/2007	Erasmus Medical Center	Erasmus Medical Center
EPI816827		India	2009-Sep-25	EPI_ISL_230630	A/Goa/MCVR771/2009		Import from public-domain	Rajabali Zadeh,V.; Jagadesh,A.; Krishnan,A.; Arunkumar,G.
EPI816819		India	2009-Aug-15	EPI_ISL_230622	A/Trivandrum/MCVR60/2009		Import from public-domain	Rajabali Zadeh,V.; Jagadesh,A.; Krishnan,A.; Arunkumar,G.
EPI816818		India	2009-Aug-19	EPI_ISL_230621	A/Kanur/MCVR148/2009		Import from public-domain	Rajabali Zadeh,V.; Jagadesh,A.; Krishnan,A.; Arunkumar,G.
EPI657996	HA	Germany	2009-Jan-08	EPI_ISL_198945	A/Nordrhein-Westfalen/19/2009	Labor Enders, Prof. Dr. med. Gisela Enders & Kollegen, MVZ, Medizinische Diagnostik	Robert Koch Institute Nationales Referenzzentrum für Influenza	Wedde, M.; Schweiger, B.
EPI657993	HA	Germany	2009-Sep-02	EPI_ISL_198944	A/Baden-Wuerttemberg/02092009		Robert Koch Institute Nationales Referenzzentrum für Influenza	Wedde, M.; Schweiger, B.
EPI657995	HA	Germany	2009-Feb-24	EPI_ISL_198854	A/Baden-Wuerttemberg/362/2009	Landesgesundheitsamt Baden-Württemberg	Robert Koch Institute Nationales Referenzzentrum für Influenza	Wedde, M.; Schweiger, B.
EPI657994	HA	Germany	2009-Feb-16	EPI_ISL_198853	A/Thueringen/155/2009	Thüringer Landesamt für Verbraucherschutz	Robert Koch Institute Nationales Referenzzentrum für Influenza	Wedde, M.; Schweiger, B.
EPI600700		China	2009-Dec-31	EPI_ISL_182390	A/JiangxiGuixi/546/2009		Import from public-domain	Li,J.X.; Xiong,Y.; Gong,T.; Shi,Y.; Zhou,J.; Xu,G.
EPI600594	MP	China	2009-Dec-31	EPI_ISL_182390	A/JiangxiGuixi/546/2009		Import from public-domain	Li,J.X.; Xiong,Y.; Gong,T.; Shi,Y.; Zhou,J.; Xu,G.
EPI600697		China	2009-Dec-31	EPI_ISL_182389	A/JiangxiYuanzhou/1125/2009		Import from public-domain	Li,J.X.; Xiong,Y.; Gong,T.; Shi,Y.; Zhou,J.; Xu,G.
EPI600593	MP	China	2009-Dec-31	EPI_ISL_182389	A/JiangxiYuanzhou/1125/2009		Import from public-domain	Li,J.X.; Xiong,Y.; Gong,T.; Shi,Y.; Zhou,J.; Xu,G.
EPI600694		China	2009-Dec-31	EPI_ISL_182388	A/JiangxiXihu/31/2009		Import from public-domain	Li,J.X.; Xiong,Y.; Gong,T.; Shi,Y.; Zhou,J.; Xu,G.
EPI600592	MP	China	2009-Dec-31	EPI_ISL_182388	A/JiangxiXihu/31/2009		Import from public-domain	Li,J.X.; Xiong,Y.; Gong,T.; Shi,Y.; Zhou,J.; Xu,G.
EPI600671		China	2009-Dec-31	EPI_ISL_182387	A/JiangxiDonghu/153/2009		Import from public-domain	Li,J.X.; Xiong,Y.; Gong,T.; Shi,Y.; Zhou,J.; Xu,G.
EPI600591	MP	China	2009-Dec-31	EPI_ISL_182387	A/JiangxiDonghu/153/2009		Import from public-domain	Li,J.X.; Xiong,Y.; Gong,T.; Shi,Y.; Zhou,J.; Xu,G.
EPI598110	PB2	Singapore	2007-Sep-17	EPI_ISL_181324	A/Singapore/238T/2007		Import from public-domain	Virk,R.K.; Tambyah,P.A.; Tan,B.H.
EPI598129	PB1	Singapore	2007-Sep-17	EPI_ISL_181324	A/Singapore/238T/2007		Import from public-domain	Virk,R.K.; Tambyah,P.A.; Tan,B.H.
EPI598029	HA	Singapore	2007-Sep-17	EPI_ISL_181324	A/Singapore/238T/2007		Import from public-domain	Virk,R.K.; Tambyah,P.A.; Tan,B.H.
EPI598031		Singapore	2007-Sep-17	EPI_ISL_181324	A/Singapore/238T/2007		Import from public-domain	Virk,R.K.; Tambyah,P.A.; Tan,B.H.
EPI598055	NS	Singapore	2007-Sep-17	EPI_ISL_181324	A/Singapore/238T/2007		Import from public-domain	Virk,R.K.; Tambyah,P.A.; Tan,B.H.
EPI598211	PA	Singapore	2007-Sep-17	EPI_ISL_181324	A/Singapore/238T/2007		Import from public-domain	Virk,R.K.; Tambyah,P.A.; Tan,B.H.
EPI598065	MP	Singapore	2007-Sep-17	EPI_ISL_181324	A/Singapore/238T/2007		Import from public-domain	Virk,R.K.; Tambyah,P.A.; Tan,B.H.
EPI598075	NP	Singapore	2007-Sep-17	EPI_ISL_181324	A/Singapore/238T/2007		Import from public-domain	Virk,R.K.; Tambyah,P.A.; Tan,B.H.
EPI598202	PA	Singapore	2007-May-25	EPI_ISL_181323	A/Singapore/103C/2007		Import from public-domain	Virk,R.K.; Tambyah,P.A.; Tan,B.H.
EPI598126	PB1	Singapore	2007-May-25	EPI_ISL_181323	A/Singapore/103C/2007		Import from public-domain	Virk,R.K.; Tambyah,P.A.; Tan,B.H.
EPI598028	HA	Singapore	2007-May-25	EPI_ISL_181323	A/Singapore/103C/2007		Import from public-domain	Virk,R.K.; Tambyah,P.A.; Tan,B.H.
EPI598030		Singapore	2007-May-25	EPI_ISL_181323	A/Singapore/103C/2007		Import from public-domain	Virk,R.K.; Tambyah,P.A.; Tan,B.H.
EPI598107	PB2	Singapore	2007-May-25	EPI_ISL_181323	A/Singapore/103C/2007		Import from public-domain	Virk,R.K.; Tambyah,P.A.; Tan,B.H.
EPI598054	NS	Singapore	2007-May-25	EPI_ISL_181323	A/Singapore/103C/2007		Import from public-domain	Virk,R.K.; Tambyah,P.A.; Tan,B.H.
EPI598063	MP	Singapore	2007-May-25	EPI_ISL_181323	A/Singapore/103C/2007		Import from public-domain	Virk,R.K.; Tambyah,P.A.; Tan,B.H.
EPI598073	NP	Singapore	2007-May-25	EPI_ISL_181323	A/Singapore/103C/2007		Import from public-domain	Virk,R.K.; Tambyah,P.A.; Tan,B.H.
EPI541899		Netherlands	2009-Jan-06	EPI_ISL_166363	A/Netherlands/013/09		Erasmus Medical Center
EPI541900	HA	Netherlands	2009-Jan-06	EPI_ISL_166363	A/Netherlands/013/09		Erasmus Medical Center
EPI541897		Netherlands	2009-Jan-11	EPI_ISL_166362	A/Netherlands/010/09		Erasmus Medical Center
EPI541898	HA	Netherlands	2009-Jan-11	EPI_ISL_166362	A/Netherlands/010/09		Erasmus Medical Center
EPI541895		Netherlands	2008-Feb-18	EPI_ISL_166361	A/Netherlands/177/08		Erasmus Medical Center
EPI541896	HA	Netherlands	2008-Feb-18	EPI_ISL_166361	A/Netherlands/177/08		Erasmus Medical Center
EPI541893		Netherlands	2008-Sep-27	EPI_ISL_166360	A/Netherlands/377/08		Erasmus Medical Center
EPI541894	HA	Netherlands	2008-Sep-27	EPI_ISL_166360	A/Netherlands/377/08		Erasmus Medical Center
EPI541892	HA	Netherlands	2007-Jan-23	EPI_ISL_166359	A/Netherlands/038/07	National Institute for Public Health and the Environment (RIVM)	Erasmus Medical Center
EPI541891		Netherlands	2007-Jan-23	EPI_ISL_166359	A/Netherlands/038/07	National Institute for Public Health and the Environment (RIVM)	Erasmus Medical Center
EPI541889		Netherlands	2007-Jan-20	EPI_ISL_166358	A/Netherlands/004/07		Erasmus Medical Center
EPI541890	HA	Netherlands	2007-Jan-20	EPI_ISL_166358	A/Netherlands/004/07		Erasmus Medical Center
EPI541887		Netherlands	2006-Feb-18	EPI_ISL_166357	A/Netherlands/041/06		Erasmus Medical Center
EPI541888	HA	Netherlands	2006-Feb-18	EPI_ISL_166357	A/Netherlands/041/06		Erasmus Medical Center
EPI541885		Netherlands	2006-Mar-21	EPI_ISL_166356	A/Netherlands/182/06		Erasmus Medical Center
EPI541886	HA	Netherlands	2006-Mar-21	EPI_ISL_166356	A/Netherlands/182/06		Erasmus Medical Center
EPI541879		Netherlands	2005-Jan-31	EPI_ISL_166353	A/Netherlands/093/05		Erasmus Medical Center
EPI541880	HA	Netherlands	2005-Jan-31	EPI_ISL_166353	A/Netherlands/093/05		Erasmus Medical Center
EPI599003		India	2009-Aug-12	EPI_ISL_165169	A/Mumbai/2349/2009		Import from public-domain	Gohil,D.; Kothari,S.; Shinde,P.; Meharunkar,R.; Warke,R.; Deshmukh,R.; Chowdhary,A.
EPI538954	HA	India	2009-Aug-12	EPI_ISL_165169	A/Mumbai/2349/2009		Import from public-domain	Gohil,D.; Kothari,S.; Shinde,P.; Meharunkar,R.; Warke,R.; Deshmukh,R.; Chowdhary,A.
EPI598987	MP	India	2009-Aug-12	EPI_ISL_165169	A/Mumbai/2349/2009		Import from public-domain	Gohil,D.; Kothari,S.; Shinde,P.; Meharunkar,R.; Warke,R.; Deshmukh,R.; Chowdhary,A.
EPI598986	MP	India	2009-Aug-14	EPI_ISL_165168	A/Mumbai/2559/2009		Import from public-domain	Gohil,D.; Kothari,S.; Shinde,P.; Meharunkar,R.; Warke,R.; Deshmukh,R.; Chowdhary,A.
EPI538953	HA	India	2009-Aug-14	EPI_ISL_165168	A/Mumbai/2559/2009		Import from public-domain	Gohil,D.; Kothari,S.; Shinde,P.; Meharunkar,R.; Warke,R.; Deshmukh,R.; Chowdhary,A.
EPI599002		India	2009-Aug-14	EPI_ISL_165168	A/Mumbai/2559/2009		Import from public-domain	Gohil,D.; Kothari,S.; Shinde,P.; Meharunkar,R.; Warke,R.; Deshmukh,R.; Chowdhary,A.
EPI538952	HA	India	2009-Aug-13	EPI_ISL_165167	A/Mumbai/2516/2009		Import from public-domain	Gohil,D.; Kothari,S.; Shinde,P.; Meharunkar,R.; Warke,R.; Deshmukh,R.; Chowdhary,A.
EPI598985	MP	India	2009-Aug-13	EPI_ISL_165167	A/Mumbai/2516/2009		Import from public-domain	Gohil,D.; Kothari,S.; Shinde,P.; Meharunkar,R.; Warke,R.; Deshmukh,R.; Chowdhary,A.
EPI599001		India	2009-Aug-13	EPI_ISL_165167	A/Mumbai/2516/2009		Import from public-domain	Gohil,D.; Kothari,S.; Shinde,P.; Meharunkar,R.; Warke,R.; Deshmukh,R.; Chowdhary,A.
EPI599000		India	2009-Aug-14	EPI_ISL_165166	A/Mumbai/2832/2009		Import from public-domain	Gohil,D.; Kothari,S.; Shinde,P.; Meharunkar,R.; Warke,R.; Deshmukh,R.; Chowdhary,A.
EPI538951	HA	India	2009-Aug-14	EPI_ISL_165166	A/Mumbai/2832/2009		Import from public-domain	Gohil,D.; Kothari,S.; Shinde,P.; Meharunkar,R.; Warke,R.; Deshmukh,R.; Chowdhary,A.
EPI598984	MP	India	2009-Aug-14	EPI_ISL_165166	A/Mumbai/2832/2009		Import from public-domain	Gohil,D.; Kothari,S.; Shinde,P.; Meharunkar,R.; Warke,R.; Deshmukh,R.; Chowdhary,A.
EPI598999		India	2009-Sep-04	EPI_ISL_165165	A/Mumbai/3021/2009		Import from public-domain	Gohil,D.; Kothari,S.; Shinde,P.; Meharunkar,R.; Warke,R.; Deshmukh,R.; Chowdhary,A.
EPI538950	HA	India	2009-Sep-04	EPI_ISL_165165	A/Mumbai/3021/2009		Import from public-domain	Gohil,D.; Kothari,S.; Shinde,P.; Meharunkar,R.; Warke,R.; Deshmukh,R.; Chowdhary,A.
EPI598983	MP	India	2009-Sep-04	EPI_ISL_165165	A/Mumbai/3021/2009		Import from public-domain	Gohil,D.; Kothari,S.; Shinde,P.; Meharunkar,R.; Warke,R.; Deshmukh,R.; Chowdhary,A.
EPI598998		India	2009-Sep-07	EPI_ISL_165164	A/Mumbai/3067/2009		Import from public-domain	Gohil,D.; Kothari,S.; Shinde,P.; Meharunkar,R.; Warke,R.; Deshmukh,R.; Chowdhary,A.
EPI598982	MP	India	2009-Sep-07	EPI_ISL_165164	A/Mumbai/3067/2009		Import from public-domain	Gohil,D.; Kothari,S.; Shinde,P.; Meharunkar,R.; Warke,R.; Deshmukh,R.; Chowdhary,A.
EPI538949	HA	India	2009-Sep-07	EPI_ISL_165164	A/Mumbai/3067/2009		Import from public-domain	Gohil,D.; Kothari,S.; Shinde,P.; Meharunkar,R.; Warke,R.; Deshmukh,R.; Chowdhary,A.
EPI598997		India	2009-Sep-09	EPI_ISL_165163	A/Mumbai/3103/2009		Import from public-domain	Gohil,D.; Kothari,S.; Shinde,P.; Meharunkar,R.; Warke,R.; Deshmukh,R.; Chowdhary,A.
EPI538948	HA	India	2009-Sep-09	EPI_ISL_165163	A/Mumbai/3103/2009		Import from public-domain	Gohil,D.; Kothari,S.; Shinde,P.; Meharunkar,R.; Warke,R.; Deshmukh,R.; Chowdhary,A.
EPI598981	MP	India	2009-Sep-09	EPI_ISL_165163	A/Mumbai/3103/2009		Import from public-domain	Gohil,D.; Kothari,S.; Shinde,P.; Meharunkar,R.; Warke,R.; Deshmukh,R.; Chowdhary,A.
EPI538947	HA	India	2009-Sep-11	EPI_ISL_165162	A/Mumbai/3150/2009		Import from public-domain	Gohil,D.; Kothari,S.; Shinde,P.; Meharunkar,R.; Warke,R.; Deshmukh,R.; Chowdhary,A.
EPI598980	MP	India	2009-Sep-11	EPI_ISL_165162	A/Mumbai/3150/2009		Import from public-domain	Gohil,D.; Kothari,S.; Shinde,P.; Meharunkar,R.; Warke,R.; Deshmukh,R.; Chowdhary,A.
EPI598996		India	2009-Sep-11	EPI_ISL_165162	A/Mumbai/3150/2009		Import from public-domain	Gohil,D.; Kothari,S.; Shinde,P.; Meharunkar,R.; Warke,R.; Deshmukh,R.; Chowdhary,A.
EPI538946	HA	India	2009-Sep-13	EPI_ISL_165161	A/Mumbai/3196/2009		Import from public-domain	Gohil,D.; Kothari,S.; Shinde,P.; Meharunkar,R.; Warke,R.; Deshmukh,R.; Chowdhary,A.
EPI598995		India	2009-Sep-13	EPI_ISL_165161	A/Mumbai/3196/2009		Import from public-domain	Gohil,D.; Kothari,S.; Shinde,P.; Meharunkar,R.; Warke,R.; Deshmukh,R.; Chowdhary,A.
EPI598979	MP	India	2009-Sep-13	EPI_ISL_165161	A/Mumbai/3196/2009		Import from public-domain	Gohil,D.; Kothari,S.; Shinde,P.; Meharunkar,R.; Warke,R.; Deshmukh,R.; Chowdhary,A.
EPI538945	HA	India	2009-Sep-15	EPI_ISL_165160	A/Mumbai/3258/2009		Import from public-domain	Gohil,D.; Kothari,S.; Shinde,P.; Meharunkar,R.; Warke,R.; Deshmukh,R.; Chowdhary,A.
EPI598994		India	2009-Sep-15	EPI_ISL_165160	A/Mumbai/3258/2009		Import from public-domain	Gohil,D.; Kothari,S.; Shinde,P.; Meharunkar,R.; Warke,R.; Deshmukh,R.; Chowdhary,A.
EPI598978	MP	India	2009-Sep-15	EPI_ISL_165160	A/Mumbai/3258/2009		Import from public-domain	Gohil,D.; Kothari,S.; Shinde,P.; Meharunkar,R.; Warke,R.; Deshmukh,R.; Chowdhary,A.
EPI538944	HA	India	2009-Aug-09	EPI_ISL_165159	A/Mumbai/261/2009		Import from public-domain	Gohil,D.; Kothari,S.; Shinde,P.; Meharunkar,R.; Warke,R.; Deshmukh,R.; Chowdhary,A.
EPI598977	MP	India	2009-Aug-09	EPI_ISL_165159	A/Mumbai/261/2009		Import from public-domain	Gohil,D.; Kothari,S.; Shinde,P.; Meharunkar,R.; Warke,R.; Deshmukh,R.; Chowdhary,A.
EPI598993		India	2009-Aug-09	EPI_ISL_165159	A/Mumbai/261/2009		Import from public-domain	Gohil,D.; Kothari,S.; Shinde,P.; Meharunkar,R.; Warke,R.; Deshmukh,R.; Chowdhary,A.
EPI598992		India	2009-Oct-09	EPI_ISL_165158	A/Mumbai/3983/2009		Import from public-domain	Gohil,D.; Kothari,S.; Shinde,P.; Meharunkar,R.; Warke,R.; Deshmukh,R.; Chowdhary,A.
EPI538943	HA	India	2009-Oct-09	EPI_ISL_165158	A/Mumbai/3983/2009		Import from public-domain	Gohil,D.; Kothari,S.; Shinde,P.; Meharunkar,R.; Warke,R.; Deshmukh,R.; Chowdhary,A.
EPI598976	MP	India	2009-Oct-09	EPI_ISL_165158	A/Mumbai/3983/2009		Import from public-domain	Gohil,D.; Kothari,S.; Shinde,P.; Meharunkar,R.; Warke,R.; Deshmukh,R.; Chowdhary,A.
EPI487018		Finland	2009-Jan-01	EPI_ISL_150396	A/Finland/584/2009		Import from public-domain
EPI487019	HA	Finland	2009-Jan-01	EPI_ISL_150396	A/Finland/584/2009		Import from public-domain
EPI487020	HA	Finland	2009-Jan-01	EPI_ISL_150395	A/Finland/636/2009		Import from public-domain
EPI487017		Finland	2009-Jan-01	EPI_ISL_150395	A/Finland/636/2009		Import from public-domain
EPI487010	HA	United States	2009-Apr-01	EPI_ISL_150394	A/Texas/90/2009		Import from public-domain
EPI486998		United States	2009-Apr-01	EPI_ISL_150394	A/Texas/90/2009		Import from public-domain
EPI487006	HA	Finland	2009-Jan-01	EPI_ISL_150392	A/Finland/97/2009		Import from public-domain
EPI486996		Finland	2009-Jan-01	EPI_ISL_150392	A/Finland/97/2009		Import from public-domain
EPI486992		Finland	2009-Jan-01	EPI_ISL_150388	A/Finland/98/2009		Import from public-domain
EPI487000	HA	Finland	2009-Jan-01	EPI_ISL_150388	A/Finland/98/2009		Import from public-domain
EPI485297	HA	Tunisia	2009-Nov-01	EPI_ISL_149842	A/Tunisia/1704/2009		Import from public-domain	El Moussi,A.; Ben Hadj Kacem,M.A.; Ledesma,J.; Pozo,F.; Cuevas,M.T.; Casas,I.; Slim,A.
EPI485296	HA	Tunisia	2009-Nov-01	EPI_ISL_149841	A/Tunisia/1164/2009		Import from public-domain	El Moussi,A.; Ben Hadj Kacem,M.A.; Ledesma,J.; Pozo,F.; Cuevas,M.T.; Casas,I.; Slim,A.
EPI485295	HA	Tunisia	2009-Nov-01	EPI_ISL_149840	A/Tunisia/937/2009		Import from public-domain	El Moussi,A.; Ben Hadj Kacem,M.A.; Ledesma,J.; Pozo,F.; Cuevas,M.T.; Casas,I.; Slim,A.
EPI484684	NP	Sweden	2009-Sep-02	EPI_ISL_149719	A/Umea/4/2009/		Swedish National Institute for Communicable Disease Control
EPI484685	NS	Sweden	2009-Sep-02	EPI_ISL_149719	A/Umea/4/2009/		Swedish National Institute for Communicable Disease Control
EPI484686	MP	Sweden	2009-Sep-02	EPI_ISL_149719	A/Umea/4/2009/		Swedish National Institute for Communicable Disease Control
EPI484687	PA	Sweden	2009-Sep-02	EPI_ISL_149719	A/Umea/4/2009/		Swedish National Institute for Communicable Disease Control
EPI484688	PB2	Sweden	2009-Sep-02	EPI_ISL_149719	A/Umea/4/2009/		Swedish National Institute for Communicable Disease Control
EPI484689	PB1	Sweden	2009-Sep-02	EPI_ISL_149719	A/Umea/4/2009/		Swedish National Institute for Communicable Disease Control
EPI484690		Sweden	2009-Sep-02	EPI_ISL_149719	A/Umea/4/2009/		Swedish National Institute for Communicable Disease Control
EPI484691	HA	Sweden	2009-Sep-02	EPI_ISL_149719	A/Umea/4/2009/		Swedish National Institute for Communicable Disease Control
EPI406831	PB2	Mexico	2006-Jan-16	EPI_ISL_132415	A/Mexico/InDRE29/2006		Import from public-domain	Isa,P.; Escalera-Zamudio,M.; Cobian Guemes,A.G.; Arias,C.F.
EPI406832	PB1	Mexico	2006-Jan-16	EPI_ISL_132415	A/Mexico/InDRE29/2006		Import from public-domain	Isa,P.; Escalera-Zamudio,M.; Cobian Guemes,A.G.; Arias,C.F.
EPI406833	PA	Mexico	2006-Jan-16	EPI_ISL_132415	A/Mexico/InDRE29/2006		Import from public-domain	Isa,P.; Escalera-Zamudio,M.; Cobian Guemes,A.G.; Arias,C.F.
EPI406834	HA	Mexico	2006-Jan-16	EPI_ISL_132415	A/Mexico/InDRE29/2006		Import from public-domain	Isa,P.; Escalera-Zamudio,M.; Cobian Guemes,A.G.; Arias,C.F.
EPI406835	NP	Mexico	2006-Jan-16	EPI_ISL_132415	A/Mexico/InDRE29/2006		Import from public-domain	Isa,P.; Escalera-Zamudio,M.; Cobian Guemes,A.G.; Arias,C.F.
EPI406836		Mexico	2006-Jan-16	EPI_ISL_132415	A/Mexico/InDRE29/2006		Import from public-domain	Isa,P.; Escalera-Zamudio,M.; Cobian Guemes,A.G.; Arias,C.F.
EPI406837	MP	Mexico	2006-Jan-16	EPI_ISL_132415	A/Mexico/InDRE29/2006		Import from public-domain	Isa,P.; Escalera-Zamudio,M.; Cobian Guemes,A.G.; Arias,C.F.
EPI406838	NS	Mexico	2006-Jan-16	EPI_ISL_132415	A/Mexico/InDRE29/2006		Import from public-domain	Isa,P.; Escalera-Zamudio,M.; Cobian Guemes,A.G.; Arias,C.F.
EPI406807	PB2	Mexico	2005-Sep-11	EPI_ISL_132412	A/Mexico/InDRE2246/2005		Import from public-domain	Isa,P.; Escalera-Zamudio,M.; Cobian Guemes,A.G.; Arias,C.F.
EPI406808	PB1	Mexico	2005-Sep-11	EPI_ISL_132412	A/Mexico/InDRE2246/2005		Import from public-domain	Isa,P.; Escalera-Zamudio,M.; Cobian Guemes,A.G.; Arias,C.F.
EPI406809	PA	Mexico	2005-Sep-11	EPI_ISL_132412	A/Mexico/InDRE2246/2005		Import from public-domain	Isa,P.; Escalera-Zamudio,M.; Cobian Guemes,A.G.; Arias,C.F.
EPI406810	HA	Mexico	2005-Sep-11	EPI_ISL_132412	A/Mexico/InDRE2246/2005		Import from public-domain	Isa,P.; Escalera-Zamudio,M.; Cobian Guemes,A.G.; Arias,C.F.
EPI406811	NP	Mexico	2005-Sep-11	EPI_ISL_132412	A/Mexico/InDRE2246/2005		Import from public-domain	Isa,P.; Escalera-Zamudio,M.; Cobian Guemes,A.G.; Arias,C.F.
EPI406812		Mexico	2005-Sep-11	EPI_ISL_132412	A/Mexico/InDRE2246/2005		Import from public-domain	Isa,P.; Escalera-Zamudio,M.; Cobian Guemes,A.G.; Arias,C.F.
EPI406813	MP	Mexico	2005-Sep-11	EPI_ISL_132412	A/Mexico/InDRE2246/2005		Import from public-domain	Isa,P.; Escalera-Zamudio,M.; Cobian Guemes,A.G.; Arias,C.F.
EPI406814	NS	Mexico	2005-Sep-11	EPI_ISL_132412	A/Mexico/InDRE2246/2005		Import from public-domain	Isa,P.; Escalera-Zamudio,M.; Cobian Guemes,A.G.; Arias,C.F.
EPI406805	MP	Mexico	2005-Sep-11	EPI_ISL_132411	A/Mexico/InDRE2227/2005		Import from public-domain	Isa,P.; Escalera-Zamudio,M.; Cobian Guemes,A.G.; Arias,C.F.
EPI406806	NS	Mexico	2005-Sep-11	EPI_ISL_132411	A/Mexico/InDRE2227/2005		Import from public-domain	Isa,P.; Escalera-Zamudio,M.; Cobian Guemes,A.G.; Arias,C.F.
EPI406799	PB2	Mexico	2005-Sep-11	EPI_ISL_132411	A/Mexico/InDRE2227/2005		Import from public-domain	Isa,P.; Escalera-Zamudio,M.; Cobian Guemes,A.G.; Arias,C.F.
EPI406800	PB1	Mexico	2005-Sep-11	EPI_ISL_132411	A/Mexico/InDRE2227/2005		Import from public-domain	Isa,P.; Escalera-Zamudio,M.; Cobian Guemes,A.G.; Arias,C.F.
EPI406801	PA	Mexico	2005-Sep-11	EPI_ISL_132411	A/Mexico/InDRE2227/2005		Import from public-domain	Isa,P.; Escalera-Zamudio,M.; Cobian Guemes,A.G.; Arias,C.F.
EPI406802	HA	Mexico	2005-Sep-11	EPI_ISL_132411	A/Mexico/InDRE2227/2005		Import from public-domain	Isa,P.; Escalera-Zamudio,M.; Cobian Guemes,A.G.; Arias,C.F.
EPI406803	NP	Mexico	2005-Sep-11	EPI_ISL_132411	A/Mexico/InDRE2227/2005		Import from public-domain	Isa,P.; Escalera-Zamudio,M.; Cobian Guemes,A.G.; Arias,C.F.
EPI406804		Mexico	2005-Sep-11	EPI_ISL_132411	A/Mexico/InDRE2227/2005		Import from public-domain	Isa,P.; Escalera-Zamudio,M.; Cobian Guemes,A.G.; Arias,C.F.
EPI406791	PB2	Mexico	2005-Dec-01	EPI_ISL_132410	A/Mexico/InDRE2160/2005		Import from public-domain	Isa,P.; Escalera-Zamudio,M.; Cobian Guemes,A.G.; Arias,C.F.
EPI406792	PB1	Mexico	2005-Dec-01	EPI_ISL_132410	A/Mexico/InDRE2160/2005		Import from public-domain	Isa,P.; Escalera-Zamudio,M.; Cobian Guemes,A.G.; Arias,C.F.
EPI406793	PA	Mexico	2005-Dec-01	EPI_ISL_132410	A/Mexico/InDRE2160/2005		Import from public-domain	Isa,P.; Escalera-Zamudio,M.; Cobian Guemes,A.G.; Arias,C.F.
EPI406794	HA	Mexico	2005-Dec-01	EPI_ISL_132410	A/Mexico/InDRE2160/2005		Import from public-domain	Isa,P.; Escalera-Zamudio,M.; Cobian Guemes,A.G.; Arias,C.F.
EPI406795	NP	Mexico	2005-Dec-01	EPI_ISL_132410	A/Mexico/InDRE2160/2005		Import from public-domain	Isa,P.; Escalera-Zamudio,M.; Cobian Guemes,A.G.; Arias,C.F.
EPI406796		Mexico	2005-Dec-01	EPI_ISL_132410	A/Mexico/InDRE2160/2005		Import from public-domain	Isa,P.; Escalera-Zamudio,M.; Cobian Guemes,A.G.; Arias,C.F.
EPI406797	MP	Mexico	2005-Dec-01	EPI_ISL_132410	A/Mexico/InDRE2160/2005		Import from public-domain	Isa,P.; Escalera-Zamudio,M.; Cobian Guemes,A.G.; Arias,C.F.
EPI406798	NS	Mexico	2005-Dec-01	EPI_ISL_132410	A/Mexico/InDRE2160/2005		Import from public-domain	Isa,P.; Escalera-Zamudio,M.; Cobian Guemes,A.G.; Arias,C.F.
EPI406783	PB2	Mexico	2005-Dec-01	EPI_ISL_132409	A/Mexico/InDRE2118/2005		Import from public-domain	Isa,P.; Escalera-Zamudio,M.; Cobian Guemes,A.G.; Arias,C.F.
EPI406784	PB1	Mexico	2005-Dec-01	EPI_ISL_132409	A/Mexico/InDRE2118/2005		Import from public-domain	Isa,P.; Escalera-Zamudio,M.; Cobian Guemes,A.G.; Arias,C.F.
EPI406785	PA	Mexico	2005-Dec-01	EPI_ISL_132409	A/Mexico/InDRE2118/2005		Import from public-domain	Isa,P.; Escalera-Zamudio,M.; Cobian Guemes,A.G.; Arias,C.F.
EPI406786	HA	Mexico	2005-Dec-01	EPI_ISL_132409	A/Mexico/InDRE2118/2005		Import from public-domain	Isa,P.; Escalera-Zamudio,M.; Cobian Guemes,A.G.; Arias,C.F.
EPI406787	NP	Mexico	2005-Dec-01	EPI_ISL_132409	A/Mexico/InDRE2118/2005		Import from public-domain	Isa,P.; Escalera-Zamudio,M.; Cobian Guemes,A.G.; Arias,C.F.
EPI406788		Mexico	2005-Dec-01	EPI_ISL_132409	A/Mexico/InDRE2118/2005		Import from public-domain	Isa,P.; Escalera-Zamudio,M.; Cobian Guemes,A.G.; Arias,C.F.
EPI406789	MP	Mexico	2005-Dec-01	EPI_ISL_132409	A/Mexico/InDRE2118/2005		Import from public-domain	Isa,P.; Escalera-Zamudio,M.; Cobian Guemes,A.G.; Arias,C.F.
EPI406790	NS	Mexico	2005-Dec-01	EPI_ISL_132409	A/Mexico/InDRE2118/2005		Import from public-domain	Isa,P.; Escalera-Zamudio,M.; Cobian Guemes,A.G.; Arias,C.F.
EPI406778	HA	Mexico	2005-Jan-11	EPI_ISL_132408	A/Mexico/InDRE2112/2005		Import from public-domain	Isa,P.; Escalera-Zamudio,M.; Cobian Guemes,A.G.; Arias,C.F.
EPI406779	NP	Mexico	2005-Jan-11	EPI_ISL_132408	A/Mexico/InDRE2112/2005		Import from public-domain	Isa,P.; Escalera-Zamudio,M.; Cobian Guemes,A.G.; Arias,C.F.
EPI406780		Mexico	2005-Jan-11	EPI_ISL_132408	A/Mexico/InDRE2112/2005		Import from public-domain	Isa,P.; Escalera-Zamudio,M.; Cobian Guemes,A.G.; Arias,C.F.
EPI406781	MP	Mexico	2005-Jan-11	EPI_ISL_132408	A/Mexico/InDRE2112/2005		Import from public-domain	Isa,P.; Escalera-Zamudio,M.; Cobian Guemes,A.G.; Arias,C.F.
EPI406782	NS	Mexico	2005-Jan-11	EPI_ISL_132408	A/Mexico/InDRE2112/2005		Import from public-domain	Isa,P.; Escalera-Zamudio,M.; Cobian Guemes,A.G.; Arias,C.F.
EPI406775	PB2	Mexico	2005-Jan-11	EPI_ISL_132408	A/Mexico/InDRE2112/2005		Import from public-domain	Isa,P.; Escalera-Zamudio,M.; Cobian Guemes,A.G.; Arias,C.F.
EPI406776	PB1	Mexico	2005-Jan-11	EPI_ISL_132408	A/Mexico/InDRE2112/2005		Import from public-domain	Isa,P.; Escalera-Zamudio,M.; Cobian Guemes,A.G.; Arias,C.F.
EPI406777	PA	Mexico	2005-Jan-11	EPI_ISL_132408	A/Mexico/InDRE2112/2005		Import from public-domain	Isa,P.; Escalera-Zamudio,M.; Cobian Guemes,A.G.; Arias,C.F.
EPI406672	HA	United States	2005-Aug-21	EPI_ISL_132393	A/Wisconsin/67/2005		Import from public-domain	Qiu,Y.; van der Meulen,K.; Van Reeth,K.
EPI368232	HA	Hong Kong (SAR)	2009-Aug-03	EPI_ISL_116899	A/Hong Kong/H090-770-V10/2009		Import from public-domain	Wentworth,D.E.; Dugan,V.; Halpin,R.; Lin,X.; Bera,J.; Ghedin,E.; Fedorova,N.; Overton,L.; Tsitrin,T.; Stockwell,T.; Amedeo,P.; Bishop,B.; Chen,H.; Edworthy,P.; Gupta,N.; Katzel,D.; Li,K.; Schobel,S.; Shrivastava,S.; Thovarai,V.; Wang,S.; Poon,L.; Chan,K.H.; Cowling,B.J.; Peiris,M.; Bao,Y.; Sanders,R.; Dernovoy,D.; Kiryutin,B.; Lipman,D.J.; Tatusova,T.
EPI368236	NS	Hong Kong (SAR)	2009-Aug-03	EPI_ISL_116899	A/Hong Kong/H090-770-V10/2009		Import from public-domain	Wentworth,D.E.; Dugan,V.; Halpin,R.; Lin,X.; Bera,J.; Ghedin,E.; Fedorova,N.; Overton,L.; Tsitrin,T.; Stockwell,T.; Amedeo,P.; Bishop,B.; Chen,H.; Edworthy,P.; Gupta,N.; Katzel,D.; Li,K.; Schobel,S.; Shrivastava,S.; Thovarai,V.; Wang,S.; Poon,L.; Chan,K.H.; Cowling,B.J.; Peiris,M.; Bao,Y.; Sanders,R.; Dernovoy,D.; Kiryutin,B.; Lipman,D.J.; Tatusova,T.
EPI368237	PA	Hong Kong (SAR)	2009-Aug-03	EPI_ISL_116899	A/Hong Kong/H090-770-V10/2009		Import from public-domain	Wentworth,D.E.; Dugan,V.; Halpin,R.; Lin,X.; Bera,J.; Ghedin,E.; Fedorova,N.; Overton,L.; Tsitrin,T.; Stockwell,T.; Amedeo,P.; Bishop,B.; Chen,H.; Edworthy,P.; Gupta,N.; Katzel,D.; Li,K.; Schobel,S.; Shrivastava,S.; Thovarai,V.; Wang,S.; Poon,L.; Chan,K.H.; Cowling,B.J.; Peiris,M.; Bao,Y.; Sanders,R.; Dernovoy,D.; Kiryutin,B.; Lipman,D.J.; Tatusova,T.
EPI368234		Hong Kong (SAR)	2009-Aug-03	EPI_ISL_116899	A/Hong Kong/H090-770-V10/2009		Import from public-domain	Wentworth,D.E.; Dugan,V.; Halpin,R.; Lin,X.; Bera,J.; Ghedin,E.; Fedorova,N.; Overton,L.; Tsitrin,T.; Stockwell,T.; Amedeo,P.; Bishop,B.; Chen,H.; Edworthy,P.; Gupta,N.; Katzel,D.; Li,K.; Schobel,S.; Shrivastava,S.; Thovarai,V.; Wang,S.; Poon,L.; Chan,K.H.; Cowling,B.J.; Peiris,M.; Bao,Y.; Sanders,R.; Dernovoy,D.; Kiryutin,B.; Lipman,D.J.; Tatusova,T.
EPI368239	PB2	Hong Kong (SAR)	2009-Aug-03	EPI_ISL_116899	A/Hong Kong/H090-770-V10/2009		Import from public-domain	Wentworth,D.E.; Dugan,V.; Halpin,R.; Lin,X.; Bera,J.; Ghedin,E.; Fedorova,N.; Overton,L.; Tsitrin,T.; Stockwell,T.; Amedeo,P.; Bishop,B.; Chen,H.; Edworthy,P.; Gupta,N.; Katzel,D.; Li,K.; Schobel,S.; Shrivastava,S.; Thovarai,V.; Wang,S.; Poon,L.; Chan,K.H.; Cowling,B.J.; Peiris,M.; Bao,Y.; Sanders,R.; Dernovoy,D.; Kiryutin,B.; Lipman,D.J.; Tatusova,T.
EPI368233	MP	Hong Kong (SAR)	2009-Aug-03	EPI_ISL_116899	A/Hong Kong/H090-770-V10/2009		Import from public-domain	Wentworth,D.E.; Dugan,V.; Halpin,R.; Lin,X.; Bera,J.; Ghedin,E.; Fedorova,N.; Overton,L.; Tsitrin,T.; Stockwell,T.; Amedeo,P.; Bishop,B.; Chen,H.; Edworthy,P.; Gupta,N.; Katzel,D.; Li,K.; Schobel,S.; Shrivastava,S.; Thovarai,V.; Wang,S.; Poon,L.; Chan,K.H.; Cowling,B.J.; Peiris,M.; Bao,Y.; Sanders,R.; Dernovoy,D.; Kiryutin,B.; Lipman,D.J.; Tatusova,T.
EPI368235	NP	Hong Kong (SAR)	2009-Aug-03	EPI_ISL_116899	A/Hong Kong/H090-770-V10/2009		Import from public-domain	Wentworth,D.E.; Dugan,V.; Halpin,R.; Lin,X.; Bera,J.; Ghedin,E.; Fedorova,N.; Overton,L.; Tsitrin,T.; Stockwell,T.; Amedeo,P.; Bishop,B.; Chen,H.; Edworthy,P.; Gupta,N.; Katzel,D.; Li,K.; Schobel,S.; Shrivastava,S.; Thovarai,V.; Wang,S.; Poon,L.; Chan,K.H.; Cowling,B.J.; Peiris,M.; Bao,Y.; Sanders,R.; Dernovoy,D.; Kiryutin,B.; Lipman,D.J.; Tatusova,T.
EPI368238	PB1	Hong Kong (SAR)	2009-Aug-03	EPI_ISL_116899	A/Hong Kong/H090-770-V10/2009		Import from public-domain	Wentworth,D.E.; Dugan,V.; Halpin,R.; Lin,X.; Bera,J.; Ghedin,E.; Fedorova,N.; Overton,L.; Tsitrin,T.; Stockwell,T.; Amedeo,P.; Bishop,B.; Chen,H.; Edworthy,P.; Gupta,N.; Katzel,D.; Li,K.; Schobel,S.; Shrivastava,S.; Thovarai,V.; Wang,S.; Poon,L.; Chan,K.H.; Cowling,B.J.; Peiris,M.; Bao,Y.; Sanders,R.; Dernovoy,D.; Kiryutin,B.; Lipman,D.J.; Tatusova,T.
EPI368228	NS	Hong Kong (SAR)	2009-Aug-03	EPI_ISL_116898	A/Hong Kong/H090-769-V10/2009		Import from public-domain	Wentworth,D.E.; Dugan,V.; Halpin,R.; Lin,X.; Bera,J.; Ghedin,E.; Fedorova,N.; Overton,L.; Tsitrin,T.; Stockwell,T.; Amedeo,P.; Bishop,B.; Chen,H.; Edworthy,P.; Gupta,N.; Katzel,D.; Li,K.; Schobel,S.; Shrivastava,S.; Thovarai,V.; Wang,S.; Poon,L.; Chan,K.H.; Cowling,B.J.; Peiris,M.; Bao,Y.; Sanders,R.; Dernovoy,D.; Kiryutin,B.; Lipman,D.J.; Tatusova,T.
EPI368225	MP	Hong Kong (SAR)	2009-Aug-03	EPI_ISL_116898	A/Hong Kong/H090-769-V10/2009		Import from public-domain	Wentworth,D.E.; Dugan,V.; Halpin,R.; Lin,X.; Bera,J.; Ghedin,E.; Fedorova,N.; Overton,L.; Tsitrin,T.; Stockwell,T.; Amedeo,P.; Bishop,B.; Chen,H.; Edworthy,P.; Gupta,N.; Katzel,D.; Li,K.; Schobel,S.; Shrivastava,S.; Thovarai,V.; Wang,S.; Poon,L.; Chan,K.H.; Cowling,B.J.; Peiris,M.; Bao,Y.; Sanders,R.; Dernovoy,D.; Kiryutin,B.; Lipman,D.J.; Tatusova,T.
EPI368230	PB1	Hong Kong (SAR)	2009-Aug-03	EPI_ISL_116898	A/Hong Kong/H090-769-V10/2009		Import from public-domain	Wentworth,D.E.; Dugan,V.; Halpin,R.; Lin,X.; Bera,J.; Ghedin,E.; Fedorova,N.; Overton,L.; Tsitrin,T.; Stockwell,T.; Amedeo,P.; Bishop,B.; Chen,H.; Edworthy,P.; Gupta,N.; Katzel,D.; Li,K.; Schobel,S.; Shrivastava,S.; Thovarai,V.; Wang,S.; Poon,L.; Chan,K.H.; Cowling,B.J.; Peiris,M.; Bao,Y.; Sanders,R.; Dernovoy,D.; Kiryutin,B.; Lipman,D.J.; Tatusova,T.
EPI368224	HA	Hong Kong (SAR)	2009-Aug-03	EPI_ISL_116898	A/Hong Kong/H090-769-V10/2009		Import from public-domain	Wentworth,D.E.; Dugan,V.; Halpin,R.; Lin,X.; Bera,J.; Ghedin,E.; Fedorova,N.; Overton,L.; Tsitrin,T.; Stockwell,T.; Amedeo,P.; Bishop,B.; Chen,H.; Edworthy,P.; Gupta,N.; Katzel,D.; Li,K.; Schobel,S.; Shrivastava,S.; Thovarai,V.; Wang,S.; Poon,L.; Chan,K.H.; Cowling,B.J.; Peiris,M.; Bao,Y.; Sanders,R.; Dernovoy,D.; Kiryutin,B.; Lipman,D.J.; Tatusova,T.
EPI368226		Hong Kong (SAR)	2009-Aug-03	EPI_ISL_116898	A/Hong Kong/H090-769-V10/2009		Import from public-domain	Wentworth,D.E.; Dugan,V.; Halpin,R.; Lin,X.; Bera,J.; Ghedin,E.; Fedorova,N.; Overton,L.; Tsitrin,T.; Stockwell,T.; Amedeo,P.; Bishop,B.; Chen,H.; Edworthy,P.; Gupta,N.; Katzel,D.; Li,K.; Schobel,S.; Shrivastava,S.; Thovarai,V.; Wang,S.; Poon,L.; Chan,K.H.; Cowling,B.J.; Peiris,M.; Bao,Y.; Sanders,R.; Dernovoy,D.; Kiryutin,B.; Lipman,D.J.; Tatusova,T.
EPI368229	PA	Hong Kong (SAR)	2009-Aug-03	EPI_ISL_116898	A/Hong Kong/H090-769-V10/2009		Import from public-domain	Wentworth,D.E.; Dugan,V.; Halpin,R.; Lin,X.; Bera,J.; Ghedin,E.; Fedorova,N.; Overton,L.; Tsitrin,T.; Stockwell,T.; Amedeo,P.; Bishop,B.; Chen,H.; Edworthy,P.; Gupta,N.; Katzel,D.; Li,K.; Schobel,S.; Shrivastava,S.; Thovarai,V.; Wang,S.; Poon,L.; Chan,K.H.; Cowling,B.J.; Peiris,M.; Bao,Y.; Sanders,R.; Dernovoy,D.; Kiryutin,B.; Lipman,D.J.; Tatusova,T.
EPI368227	NP	Hong Kong (SAR)	2009-Aug-03	EPI_ISL_116898	A/Hong Kong/H090-769-V10/2009		Import from public-domain	Wentworth,D.E.; Dugan,V.; Halpin,R.; Lin,X.; Bera,J.; Ghedin,E.; Fedorova,N.; Overton,L.; Tsitrin,T.; Stockwell,T.; Amedeo,P.; Bishop,B.; Chen,H.; Edworthy,P.; Gupta,N.; Katzel,D.; Li,K.; Schobel,S.; Shrivastava,S.; Thovarai,V.; Wang,S.; Poon,L.; Chan,K.H.; Cowling,B.J.; Peiris,M.; Bao,Y.; Sanders,R.; Dernovoy,D.; Kiryutin,B.; Lipman,D.J.; Tatusova,T.
EPI368231	PB2	Hong Kong (SAR)	2009-Aug-03	EPI_ISL_116898	A/Hong Kong/H090-769-V10/2009		Import from public-domain	Wentworth,D.E.; Dugan,V.; Halpin,R.; Lin,X.; Bera,J.; Ghedin,E.; Fedorova,N.; Overton,L.; Tsitrin,T.; Stockwell,T.; Amedeo,P.; Bishop,B.; Chen,H.; Edworthy,P.; Gupta,N.; Katzel,D.; Li,K.; Schobel,S.; Shrivastava,S.; Thovarai,V.; Wang,S.; Poon,L.; Chan,K.H.; Cowling,B.J.; Peiris,M.; Bao,Y.; Sanders,R.; Dernovoy,D.; Kiryutin,B.; Lipman,D.J.; Tatusova,T.
EPI368216	HA	Hong Kong (SAR)	2009-Jul-31	EPI_ISL_116897	A/Hong Kong/H090-764-V10/2009		Import from public-domain	Wentworth,D.E.; Dugan,V.; Halpin,R.; Lin,X.; Bera,J.; Ghedin,E.; Fedorova,N.; Overton,L.; Tsitrin,T.; Stockwell,T.; Amedeo,P.; Bishop,B.; Chen,H.; Edworthy,P.; Gupta,N.; Katzel,D.; Li,K.; Schobel,S.; Shrivastava,S.; Thovarai,V.; Wang,S.; Poon,L.; Chan,K.H.; Cowling,B.J.; Peiris,M.; Bao,Y.; Sanders,R.; Dernovoy,D.; Kiryutin,B.; Lipman,D.J.; Tatusova,T.
EPI368219	NP	Hong Kong (SAR)	2009-Jul-31	EPI_ISL_116897	A/Hong Kong/H090-764-V10/2009		Import from public-domain	Wentworth,D.E.; Dugan,V.; Halpin,R.; Lin,X.; Bera,J.; Ghedin,E.; Fedorova,N.; Overton,L.; Tsitrin,T.; Stockwell,T.; Amedeo,P.; Bishop,B.; Chen,H.; Edworthy,P.; Gupta,N.; Katzel,D.; Li,K.; Schobel,S.; Shrivastava,S.; Thovarai,V.; Wang,S.; Poon,L.; Chan,K.H.; Cowling,B.J.; Peiris,M.; Bao,Y.; Sanders,R.; Dernovoy,D.; Kiryutin,B.; Lipman,D.J.; Tatusova,T.
EPI368223	PB2	Hong Kong (SAR)	2009-Jul-31	EPI_ISL_116897	A/Hong Kong/H090-764-V10/2009		Import from public-domain	Wentworth,D.E.; Dugan,V.; Halpin,R.; Lin,X.; Bera,J.; Ghedin,E.; Fedorova,N.; Overton,L.; Tsitrin,T.; Stockwell,T.; Amedeo,P.; Bishop,B.; Chen,H.; Edworthy,P.; Gupta,N.; Katzel,D.; Li,K.; Schobel,S.; Shrivastava,S.; Thovarai,V.; Wang,S.; Poon,L.; Chan,K.H.; Cowling,B.J.; Peiris,M.; Bao,Y.; Sanders,R.; Dernovoy,D.; Kiryutin,B.; Lipman,D.J.; Tatusova,T.
EPI368221	PA	Hong Kong (SAR)	2009-Jul-31	EPI_ISL_116897	A/Hong Kong/H090-764-V10/2009		Import from public-domain	Wentworth,D.E.; Dugan,V.; Halpin,R.; Lin,X.; Bera,J.; Ghedin,E.; Fedorova,N.; Overton,L.; Tsitrin,T.; Stockwell,T.; Amedeo,P.; Bishop,B.; Chen,H.; Edworthy,P.; Gupta,N.; Katzel,D.; Li,K.; Schobel,S.; Shrivastava,S.; Thovarai,V.; Wang,S.; Poon,L.; Chan,K.H.; Cowling,B.J.; Peiris,M.; Bao,Y.; Sanders,R.; Dernovoy,D.; Kiryutin,B.; Lipman,D.J.; Tatusova,T.
EPI368218		Hong Kong (SAR)	2009-Jul-31	EPI_ISL_116897	A/Hong Kong/H090-764-V10/2009		Import from public-domain	Wentworth,D.E.; Dugan,V.; Halpin,R.; Lin,X.; Bera,J.; Ghedin,E.; Fedorova,N.; Overton,L.; Tsitrin,T.; Stockwell,T.; Amedeo,P.; Bishop,B.; Chen,H.; Edworthy,P.; Gupta,N.; Katzel,D.; Li,K.; Schobel,S.; Shrivastava,S.; Thovarai,V.; Wang,S.; Poon,L.; Chan,K.H.; Cowling,B.J.; Peiris,M.; Bao,Y.; Sanders,R.; Dernovoy,D.; Kiryutin,B.; Lipman,D.J.; Tatusova,T.
EPI368217	MP	Hong Kong (SAR)	2009-Jul-31	EPI_ISL_116897	A/Hong Kong/H090-764-V10/2009		Import from public-domain	Wentworth,D.E.; Dugan,V.; Halpin,R.; Lin,X.; Bera,J.; Ghedin,E.; Fedorova,N.; Overton,L.; Tsitrin,T.; Stockwell,T.; Amedeo,P.; Bishop,B.; Chen,H.; Edworthy,P.; Gupta,N.; Katzel,D.; Li,K.; Schobel,S.; Shrivastava,S.; Thovarai,V.; Wang,S.; Poon,L.; Chan,K.H.; Cowling,B.J.; Peiris,M.; Bao,Y.; Sanders,R.; Dernovoy,D.; Kiryutin,B.; Lipman,D.J.; Tatusova,T.
EPI368220	NS	Hong Kong (SAR)	2009-Jul-31	EPI_ISL_116897	A/Hong Kong/H090-764-V10/2009		Import from public-domain	Wentworth,D.E.; Dugan,V.; Halpin,R.; Lin,X.; Bera,J.; Ghedin,E.; Fedorova,N.; Overton,L.; Tsitrin,T.; Stockwell,T.; Amedeo,P.; Bishop,B.; Chen,H.; Edworthy,P.; Gupta,N.; Katzel,D.; Li,K.; Schobel,S.; Shrivastava,S.; Thovarai,V.; Wang,S.; Poon,L.; Chan,K.H.; Cowling,B.J.; Peiris,M.; Bao,Y.; Sanders,R.; Dernovoy,D.; Kiryutin,B.; Lipman,D.J.; Tatusova,T.
EPI368222	PB1	Hong Kong (SAR)	2009-Jul-31	EPI_ISL_116897	A/Hong Kong/H090-764-V10/2009		Import from public-domain	Wentworth,D.E.; Dugan,V.; Halpin,R.; Lin,X.; Bera,J.; Ghedin,E.; Fedorova,N.; Overton,L.; Tsitrin,T.; Stockwell,T.; Amedeo,P.; Bishop,B.; Chen,H.; Edworthy,P.; Gupta,N.; Katzel,D.; Li,K.; Schobel,S.; Shrivastava,S.; Thovarai,V.; Wang,S.; Poon,L.; Chan,K.H.; Cowling,B.J.; Peiris,M.; Bao,Y.; Sanders,R.; Dernovoy,D.; Kiryutin,B.; Lipman,D.J.; Tatusova,T.
EPI368212	NS	Hong Kong (SAR)	2009-Aug-03	EPI_ISL_116896	A/Hong Kong/H090-763-V23/2009		Import from public-domain	Wentworth,D.E.; Dugan,V.; Halpin,R.; Lin,X.; Bera,J.; Ghedin,E.; Fedorova,N.; Overton,L.; Tsitrin,T.; Stockwell,T.; Amedeo,P.; Bishop,B.; Chen,H.; Edworthy,P.; Gupta,N.; Katzel,D.; Li,K.; Schobel,S.; Shrivastava,S.; Thovarai,V.; Wang,S.; Poon,L.; Chan,K.H.; Cowling,B.J.; Peiris,M.; Bao,Y.; Sanders,R.; Dernovoy,D.; Kiryutin,B.; Lipman,D.J.; Tatusova,T.
EPI368214	PB1	Hong Kong (SAR)	2009-Aug-03	EPI_ISL_116896	A/Hong Kong/H090-763-V23/2009		Import from public-domain	Wentworth,D.E.; Dugan,V.; Halpin,R.; Lin,X.; Bera,J.; Ghedin,E.; Fedorova,N.; Overton,L.; Tsitrin,T.; Stockwell,T.; Amedeo,P.; Bishop,B.; Chen,H.; Edworthy,P.; Gupta,N.; Katzel,D.; Li,K.; Schobel,S.; Shrivastava,S.; Thovarai,V.; Wang,S.; Poon,L.; Chan,K.H.; Cowling,B.J.; Peiris,M.; Bao,Y.; Sanders,R.; Dernovoy,D.; Kiryutin,B.; Lipman,D.J.; Tatusova,T.
EPI368209	MP	Hong Kong (SAR)	2009-Aug-03	EPI_ISL_116896	A/Hong Kong/H090-763-V23/2009		Import from public-domain	Wentworth,D.E.; Dugan,V.; Halpin,R.; Lin,X.; Bera,J.; Ghedin,E.; Fedorova,N.; Overton,L.; Tsitrin,T.; Stockwell,T.; Amedeo,P.; Bishop,B.; Chen,H.; Edworthy,P.; Gupta,N.; Katzel,D.; Li,K.; Schobel,S.; Shrivastava,S.; Thovarai,V.; Wang,S.; Poon,L.; Chan,K.H.; Cowling,B.J.; Peiris,M.; Bao,Y.; Sanders,R.; Dernovoy,D.; Kiryutin,B.; Lipman,D.J.; Tatusova,T.
EPI368208	HA	Hong Kong (SAR)	2009-Aug-03	EPI_ISL_116896	A/Hong Kong/H090-763-V23/2009		Import from public-domain	Wentworth,D.E.; Dugan,V.; Halpin,R.; Lin,X.; Bera,J.; Ghedin,E.; Fedorova,N.; Overton,L.; Tsitrin,T.; Stockwell,T.; Amedeo,P.; Bishop,B.; Chen,H.; Edworthy,P.; Gupta,N.; Katzel,D.; Li,K.; Schobel,S.; Shrivastava,S.; Thovarai,V.; Wang,S.; Poon,L.; Chan,K.H.; Cowling,B.J.; Peiris,M.; Bao,Y.; Sanders,R.; Dernovoy,D.; Kiryutin,B.; Lipman,D.J.; Tatusova,T.
EPI368211	NP	Hong Kong (SAR)	2009-Aug-03	EPI_ISL_116896	A/Hong Kong/H090-763-V23/2009		Import from public-domain	Wentworth,D.E.; Dugan,V.; Halpin,R.; Lin,X.; Bera,J.; Ghedin,E.; Fedorova,N.; Overton,L.; Tsitrin,T.; Stockwell,T.; Amedeo,P.; Bishop,B.; Chen,H.; Edworthy,P.; Gupta,N.; Katzel,D.; Li,K.; Schobel,S.; Shrivastava,S.; Thovarai,V.; Wang,S.; Poon,L.; Chan,K.H.; Cowling,B.J.; Peiris,M.; Bao,Y.; Sanders,R.; Dernovoy,D.; Kiryutin,B.; Lipman,D.J.; Tatusova,T.
EPI368210		Hong Kong (SAR)	2009-Aug-03	EPI_ISL_116896	A/Hong Kong/H090-763-V23/2009		Import from public-domain	Wentworth,D.E.; Dugan,V.; Halpin,R.; Lin,X.; Bera,J.; Ghedin,E.; Fedorova,N.; Overton,L.; Tsitrin,T.; Stockwell,T.; Amedeo,P.; Bishop,B.; Chen,H.; Edworthy,P.; Gupta,N.; Katzel,D.; Li,K.; Schobel,S.; Shrivastava,S.; Thovarai,V.; Wang,S.; Poon,L.; Chan,K.H.; Cowling,B.J.; Peiris,M.; Bao,Y.; Sanders,R.; Dernovoy,D.; Kiryutin,B.; Lipman,D.J.; Tatusova,T.
EPI368213	PA	Hong Kong (SAR)	2009-Aug-03	EPI_ISL_116896	A/Hong Kong/H090-763-V23/2009		Import from public-domain	Wentworth,D.E.; Dugan,V.; Halpin,R.; Lin,X.; Bera,J.; Ghedin,E.; Fedorova,N.; Overton,L.; Tsitrin,T.; Stockwell,T.; Amedeo,P.; Bishop,B.; Chen,H.; Edworthy,P.; Gupta,N.; Katzel,D.; Li,K.; Schobel,S.; Shrivastava,S.; Thovarai,V.; Wang,S.; Poon,L.; Chan,K.H.; Cowling,B.J.; Peiris,M.; Bao,Y.; Sanders,R.; Dernovoy,D.; Kiryutin,B.; Lipman,D.J.; Tatusova,T.
EPI368215	PB2	Hong Kong (SAR)	2009-Aug-03	EPI_ISL_116896	A/Hong Kong/H090-763-V23/2009		Import from public-domain	Wentworth,D.E.; Dugan,V.; Halpin,R.; Lin,X.; Bera,J.; Ghedin,E.; Fedorova,N.; Overton,L.; Tsitrin,T.; Stockwell,T.; Amedeo,P.; Bishop,B.; Chen,H.; Edworthy,P.; Gupta,N.; Katzel,D.; Li,K.; Schobel,S.; Shrivastava,S.; Thovarai,V.; Wang,S.; Poon,L.; Chan,K.H.; Cowling,B.J.; Peiris,M.; Bao,Y.; Sanders,R.; Dernovoy,D.; Kiryutin,B.; Lipman,D.J.; Tatusova,T.
EPI368200	HA	Hong Kong (SAR)	2009-Jul-31	EPI_ISL_116833	A/Hong Kong/H090-763-V10/2009		Import from public-domain	Wentworth,D.E.; Dugan,V.; Halpin,R.; Lin,X.; Bera,J.; Ghedin,E.; Fedorova,N.; Overton,L.; Tsitrin,T.; Stockwell,T.; Amedeo,P.; Bishop,B.; Chen,H.; Edworthy,P.; Gupta,N.; Katzel,D.; Li,K.; Schobel,S.; Shrivastava,S.; Thovarai,V.; Wang,S.; Poon,L.; Chan,K.H.; Cowling,B.J.; Peiris,M.; Bao,Y.; Sanders,R.; Dernovoy,D.; Kiryutin,B.; Lipman,D.J.; Tatusova,T.
EPI368204	NS	Hong Kong (SAR)	2009-Jul-31	EPI_ISL_116833	A/Hong Kong/H090-763-V10/2009		Import from public-domain	Wentworth,D.E.; Dugan,V.; Halpin,R.; Lin,X.; Bera,J.; Ghedin,E.; Fedorova,N.; Overton,L.; Tsitrin,T.; Stockwell,T.; Amedeo,P.; Bishop,B.; Chen,H.; Edworthy,P.; Gupta,N.; Katzel,D.; Li,K.; Schobel,S.; Shrivastava,S.; Thovarai,V.; Wang,S.; Poon,L.; Chan,K.H.; Cowling,B.J.; Peiris,M.; Bao,Y.; Sanders,R.; Dernovoy,D.; Kiryutin,B.; Lipman,D.J.; Tatusova,T.
EPI368205	PA	Hong Kong (SAR)	2009-Jul-31	EPI_ISL_116833	A/Hong Kong/H090-763-V10/2009		Import from public-domain	Wentworth,D.E.; Dugan,V.; Halpin,R.; Lin,X.; Bera,J.; Ghedin,E.; Fedorova,N.; Overton,L.; Tsitrin,T.; Stockwell,T.; Amedeo,P.; Bishop,B.; Chen,H.; Edworthy,P.; Gupta,N.; Katzel,D.; Li,K.; Schobel,S.; Shrivastava,S.; Thovarai,V.; Wang,S.; Poon,L.; Chan,K.H.; Cowling,B.J.; Peiris,M.; Bao,Y.; Sanders,R.; Dernovoy,D.; Kiryutin,B.; Lipman,D.J.; Tatusova,T.
EPI368202		Hong Kong (SAR)	2009-Jul-31	EPI_ISL_116833	A/Hong Kong/H090-763-V10/2009		Import from public-domain	Wentworth,D.E.; Dugan,V.; Halpin,R.; Lin,X.; Bera,J.; Ghedin,E.; Fedorova,N.; Overton,L.; Tsitrin,T.; Stockwell,T.; Amedeo,P.; Bishop,B.; Chen,H.; Edworthy,P.; Gupta,N.; Katzel,D.; Li,K.; Schobel,S.; Shrivastava,S.; Thovarai,V.; Wang,S.; Poon,L.; Chan,K.H.; Cowling,B.J.; Peiris,M.; Bao,Y.; Sanders,R.; Dernovoy,D.; Kiryutin,B.; Lipman,D.J.; Tatusova,T.
EPI368207	PB2	Hong Kong (SAR)	2009-Jul-31	EPI_ISL_116833	A/Hong Kong/H090-763-V10/2009		Import from public-domain	Wentworth,D.E.; Dugan,V.; Halpin,R.; Lin,X.; Bera,J.; Ghedin,E.; Fedorova,N.; Overton,L.; Tsitrin,T.; Stockwell,T.; Amedeo,P.; Bishop,B.; Chen,H.; Edworthy,P.; Gupta,N.; Katzel,D.; Li,K.; Schobel,S.; Shrivastava,S.; Thovarai,V.; Wang,S.; Poon,L.; Chan,K.H.; Cowling,B.J.; Peiris,M.; Bao,Y.; Sanders,R.; Dernovoy,D.; Kiryutin,B.; Lipman,D.J.; Tatusova,T.
EPI368201	MP	Hong Kong (SAR)	2009-Jul-31	EPI_ISL_116833	A/Hong Kong/H090-763-V10/2009		Import from public-domain	Wentworth,D.E.; Dugan,V.; Halpin,R.; Lin,X.; Bera,J.; Ghedin,E.; Fedorova,N.; Overton,L.; Tsitrin,T.; Stockwell,T.; Amedeo,P.; Bishop,B.; Chen,H.; Edworthy,P.; Gupta,N.; Katzel,D.; Li,K.; Schobel,S.; Shrivastava,S.; Thovarai,V.; Wang,S.; Poon,L.; Chan,K.H.; Cowling,B.J.; Peiris,M.; Bao,Y.; Sanders,R.; Dernovoy,D.; Kiryutin,B.; Lipman,D.J.; Tatusova,T.
EPI368203	NP	Hong Kong (SAR)	2009-Jul-31	EPI_ISL_116833	A/Hong Kong/H090-763-V10/2009		Import from public-domain	Wentworth,D.E.; Dugan,V.; Halpin,R.; Lin,X.; Bera,J.; Ghedin,E.; Fedorova,N.; Overton,L.; Tsitrin,T.; Stockwell,T.; Amedeo,P.; Bishop,B.; Chen,H.; Edworthy,P.; Gupta,N.; Katzel,D.; Li,K.; Schobel,S.; Shrivastava,S.; Thovarai,V.; Wang,S.; Poon,L.; Chan,K.H.; Cowling,B.J.; Peiris,M.; Bao,Y.; Sanders,R.; Dernovoy,D.; Kiryutin,B.; Lipman,D.J.; Tatusova,T.
EPI368206	PB1	Hong Kong (SAR)	2009-Jul-31	EPI_ISL_116833	A/Hong Kong/H090-763-V10/2009		Import from public-domain	Wentworth,D.E.; Dugan,V.; Halpin,R.; Lin,X.; Bera,J.; Ghedin,E.; Fedorova,N.; Overton,L.; Tsitrin,T.; Stockwell,T.; Amedeo,P.; Bishop,B.; Chen,H.; Edworthy,P.; Gupta,N.; Katzel,D.; Li,K.; Schobel,S.; Shrivastava,S.; Thovarai,V.; Wang,S.; Poon,L.; Chan,K.H.; Cowling,B.J.; Peiris,M.; Bao,Y.; Sanders,R.; Dernovoy,D.; Kiryutin,B.; Lipman,D.J.; Tatusova,T.
EPI368199	PB2	Hong Kong (SAR)	2009-Jul-30	EPI_ISL_116832	A/Hong Kong/H090-756-V10/2009		Import from public-domain	Wentworth,D.E.; Dugan,V.; Halpin,R.; Lin,X.; Bera,J.; Ghedin,E.; Fedorova,N.; Overton,L.; Tsitrin,T.; Stockwell,T.; Amedeo,P.; Bishop,B.; Chen,H.; Edworthy,P.; Gupta,N.; Katzel,D.; Li,K.; Schobel,S.; Shrivastava,S.; Thovarai,V.; Wang,S.; Poon,L.; Chan,K.H.; Cowling,B.J.; Peiris,M.; Bao,Y.; Sanders,R.; Dernovoy,D.; Kiryutin,B.; Lipman,D.J.; Tatusova,T.
EPI368195	NP	Hong Kong (SAR)	2009-Jul-30	EPI_ISL_116832	A/Hong Kong/H090-756-V10/2009		Import from public-domain	Wentworth,D.E.; Dugan,V.; Halpin,R.; Lin,X.; Bera,J.; Ghedin,E.; Fedorova,N.; Overton,L.; Tsitrin,T.; Stockwell,T.; Amedeo,P.; Bishop,B.; Chen,H.; Edworthy,P.; Gupta,N.; Katzel,D.; Li,K.; Schobel,S.; Shrivastava,S.; Thovarai,V.; Wang,S.; Poon,L.; Chan,K.H.; Cowling,B.J.; Peiris,M.; Bao,Y.; Sanders,R.; Dernovoy,D.; Kiryutin,B.; Lipman,D.J.; Tatusova,T.
EPI368192	HA	Hong Kong (SAR)	2009-Jul-30	EPI_ISL_116832	A/Hong Kong/H090-756-V10/2009		Import from public-domain	Wentworth,D.E.; Dugan,V.; Halpin,R.; Lin,X.; Bera,J.; Ghedin,E.; Fedorova,N.; Overton,L.; Tsitrin,T.; Stockwell,T.; Amedeo,P.; Bishop,B.; Chen,H.; Edworthy,P.; Gupta,N.; Katzel,D.; Li,K.; Schobel,S.; Shrivastava,S.; Thovarai,V.; Wang,S.; Poon,L.; Chan,K.H.; Cowling,B.J.; Peiris,M.; Bao,Y.; Sanders,R.; Dernovoy,D.; Kiryutin,B.; Lipman,D.J.; Tatusova,T.
EPI368197	PA	Hong Kong (SAR)	2009-Jul-30	EPI_ISL_116832	A/Hong Kong/H090-756-V10/2009		Import from public-domain	Wentworth,D.E.; Dugan,V.; Halpin,R.; Lin,X.; Bera,J.; Ghedin,E.; Fedorova,N.; Overton,L.; Tsitrin,T.; Stockwell,T.; Amedeo,P.; Bishop,B.; Chen,H.; Edworthy,P.; Gupta,N.; Katzel,D.; Li,K.; Schobel,S.; Shrivastava,S.; Thovarai,V.; Wang,S.; Poon,L.; Chan,K.H.; Cowling,B.J.; Peiris,M.; Bao,Y.; Sanders,R.; Dernovoy,D.; Kiryutin,B.; Lipman,D.J.; Tatusova,T.
EPI368194		Hong Kong (SAR)	2009-Jul-30	EPI_ISL_116832	A/Hong Kong/H090-756-V10/2009		Import from public-domain	Wentworth,D.E.; Dugan,V.; Halpin,R.; Lin,X.; Bera,J.; Ghedin,E.; Fedorova,N.; Overton,L.; Tsitrin,T.; Stockwell,T.; Amedeo,P.; Bishop,B.; Chen,H.; Edworthy,P.; Gupta,N.; Katzel,D.; Li,K.; Schobel,S.; Shrivastava,S.; Thovarai,V.; Wang,S.; Poon,L.; Chan,K.H.; Cowling,B.J.; Peiris,M.; Bao,Y.; Sanders,R.; Dernovoy,D.; Kiryutin,B.; Lipman,D.J.; Tatusova,T.
EPI368193	MP	Hong Kong (SAR)	2009-Jul-30	EPI_ISL_116832	A/Hong Kong/H090-756-V10/2009		Import from public-domain	Wentworth,D.E.; Dugan,V.; Halpin,R.; Lin,X.; Bera,J.; Ghedin,E.; Fedorova,N.; Overton,L.; Tsitrin,T.; Stockwell,T.; Amedeo,P.; Bishop,B.; Chen,H.; Edworthy,P.; Gupta,N.; Katzel,D.; Li,K.; Schobel,S.; Shrivastava,S.; Thovarai,V.; Wang,S.; Poon,L.; Chan,K.H.; Cowling,B.J.; Peiris,M.; Bao,Y.; Sanders,R.; Dernovoy,D.; Kiryutin,B.; Lipman,D.J.; Tatusova,T.
EPI368196	NS	Hong Kong (SAR)	2009-Jul-30	EPI_ISL_116832	A/Hong Kong/H090-756-V10/2009		Import from public-domain	Wentworth,D.E.; Dugan,V.; Halpin,R.; Lin,X.; Bera,J.; Ghedin,E.; Fedorova,N.; Overton,L.; Tsitrin,T.; Stockwell,T.; Amedeo,P.; Bishop,B.; Chen,H.; Edworthy,P.; Gupta,N.; Katzel,D.; Li,K.; Schobel,S.; Shrivastava,S.; Thovarai,V.; Wang,S.; Poon,L.; Chan,K.H.; Cowling,B.J.; Peiris,M.; Bao,Y.; Sanders,R.; Dernovoy,D.; Kiryutin,B.; Lipman,D.J.; Tatusova,T.
EPI368198	PB1	Hong Kong (SAR)	2009-Jul-30	EPI_ISL_116832	A/Hong Kong/H090-756-V10/2009		Import from public-domain	Wentworth,D.E.; Dugan,V.; Halpin,R.; Lin,X.; Bera,J.; Ghedin,E.; Fedorova,N.; Overton,L.; Tsitrin,T.; Stockwell,T.; Amedeo,P.; Bishop,B.; Chen,H.; Edworthy,P.; Gupta,N.; Katzel,D.; Li,K.; Schobel,S.; Shrivastava,S.; Thovarai,V.; Wang,S.; Poon,L.; Chan,K.H.; Cowling,B.J.; Peiris,M.; Bao,Y.; Sanders,R.; Dernovoy,D.; Kiryutin,B.; Lipman,D.J.; Tatusova,T.
EPI368190	PB1	Hong Kong (SAR)	2009-Aug-05	EPI_ISL_116831	A/Hong Kong/H090-755-V31/2009		Import from public-domain	Wentworth,D.E.; Dugan,V.; Halpin,R.; Lin,X.; Bera,J.; Ghedin,E.; Fedorova,N.; Overton,L.; Tsitrin,T.; Stockwell,T.; Amedeo,P.; Bishop,B.; Chen,H.; Edworthy,P.; Gupta,N.; Katzel,D.; Li,K.; Schobel,S.; Shrivastava,S.; Thovarai,V.; Wang,S.; Poon,L.; Chan,K.H.; Cowling,B.J.; Peiris,M.; Bao,Y.; Sanders,R.; Dernovoy,D.; Kiryutin,B.; Lipman,D.J.; Tatusova,T.
EPI368191	PB2	Hong Kong (SAR)	2009-Aug-05	EPI_ISL_116831	A/Hong Kong/H090-755-V31/2009		Import from public-domain	Wentworth,D.E.; Dugan,V.; Halpin,R.; Lin,X.; Bera,J.; Ghedin,E.; Fedorova,N.; Overton,L.; Tsitrin,T.; Stockwell,T.; Amedeo,P.; Bishop,B.; Chen,H.; Edworthy,P.; Gupta,N.; Katzel,D.; Li,K.; Schobel,S.; Shrivastava,S.; Thovarai,V.; Wang,S.; Poon,L.; Chan,K.H.; Cowling,B.J.; Peiris,M.; Bao,Y.; Sanders,R.; Dernovoy,D.; Kiryutin,B.; Lipman,D.J.; Tatusova,T.
EPI368186		Hong Kong (SAR)	2009-Aug-05	EPI_ISL_116831	A/Hong Kong/H090-755-V31/2009		Import from public-domain	Wentworth,D.E.; Dugan,V.; Halpin,R.; Lin,X.; Bera,J.; Ghedin,E.; Fedorova,N.; Overton,L.; Tsitrin,T.; Stockwell,T.; Amedeo,P.; Bishop,B.; Chen,H.; Edworthy,P.; Gupta,N.; Katzel,D.; Li,K.; Schobel,S.; Shrivastava,S.; Thovarai,V.; Wang,S.; Poon,L.; Chan,K.H.; Cowling,B.J.; Peiris,M.; Bao,Y.; Sanders,R.; Dernovoy,D.; Kiryutin,B.; Lipman,D.J.; Tatusova,T.
EPI368185	MP	Hong Kong (SAR)	2009-Aug-05	EPI_ISL_116831	A/Hong Kong/H090-755-V31/2009		Import from public-domain	Wentworth,D.E.; Dugan,V.; Halpin,R.; Lin,X.; Bera,J.; Ghedin,E.; Fedorova,N.; Overton,L.; Tsitrin,T.; Stockwell,T.; Amedeo,P.; Bishop,B.; Chen,H.; Edworthy,P.; Gupta,N.; Katzel,D.; Li,K.; Schobel,S.; Shrivastava,S.; Thovarai,V.; Wang,S.; Poon,L.; Chan,K.H.; Cowling,B.J.; Peiris,M.; Bao,Y.; Sanders,R.; Dernovoy,D.; Kiryutin,B.; Lipman,D.J.; Tatusova,T.
EPI368188	NS	Hong Kong (SAR)	2009-Aug-05	EPI_ISL_116831	A/Hong Kong/H090-755-V31/2009		Import from public-domain	Wentworth,D.E.; Dugan,V.; Halpin,R.; Lin,X.; Bera,J.; Ghedin,E.; Fedorova,N.; Overton,L.; Tsitrin,T.; Stockwell,T.; Amedeo,P.; Bishop,B.; Chen,H.; Edworthy,P.; Gupta,N.; Katzel,D.; Li,K.; Schobel,S.; Shrivastava,S.; Thovarai,V.; Wang,S.; Poon,L.; Chan,K.H.; Cowling,B.J.; Peiris,M.; Bao,Y.; Sanders,R.; Dernovoy,D.; Kiryutin,B.; Lipman,D.J.; Tatusova,T.
EPI368184	HA	Hong Kong (SAR)	2009-Aug-05	EPI_ISL_116831	A/Hong Kong/H090-755-V31/2009		Import from public-domain	Wentworth,D.E.; Dugan,V.; Halpin,R.; Lin,X.; Bera,J.; Ghedin,E.; Fedorova,N.; Overton,L.; Tsitrin,T.; Stockwell,T.; Amedeo,P.; Bishop,B.; Chen,H.; Edworthy,P.; Gupta,N.; Katzel,D.; Li,K.; Schobel,S.; Shrivastava,S.; Thovarai,V.; Wang,S.; Poon,L.; Chan,K.H.; Cowling,B.J.; Peiris,M.; Bao,Y.; Sanders,R.; Dernovoy,D.; Kiryutin,B.; Lipman,D.J.; Tatusova,T.
EPI368187	NP	Hong Kong (SAR)	2009-Aug-05	EPI_ISL_116831	A/Hong Kong/H090-755-V31/2009		Import from public-domain	Wentworth,D.E.; Dugan,V.; Halpin,R.; Lin,X.; Bera,J.; Ghedin,E.; Fedorova,N.; Overton,L.; Tsitrin,T.; Stockwell,T.; Amedeo,P.; Bishop,B.; Chen,H.; Edworthy,P.; Gupta,N.; Katzel,D.; Li,K.; Schobel,S.; Shrivastava,S.; Thovarai,V.; Wang,S.; Poon,L.; Chan,K.H.; Cowling,B.J.; Peiris,M.; Bao,Y.; Sanders,R.; Dernovoy,D.; Kiryutin,B.; Lipman,D.J.; Tatusova,T.
EPI368189	PA	Hong Kong (SAR)	2009-Aug-05	EPI_ISL_116831	A/Hong Kong/H090-755-V31/2009		Import from public-domain	Wentworth,D.E.; Dugan,V.; Halpin,R.; Lin,X.; Bera,J.; Ghedin,E.; Fedorova,N.; Overton,L.; Tsitrin,T.; Stockwell,T.; Amedeo,P.; Bishop,B.; Chen,H.; Edworthy,P.; Gupta,N.; Katzel,D.; Li,K.; Schobel,S.; Shrivastava,S.; Thovarai,V.; Wang,S.; Poon,L.; Chan,K.H.; Cowling,B.J.; Peiris,M.; Bao,Y.; Sanders,R.; Dernovoy,D.; Kiryutin,B.; Lipman,D.J.; Tatusova,T.
EPI368182	PB1	Hong Kong (SAR)	2009-Jul-29	EPI_ISL_116830	A/Hong Kong/H090-752-V10/2009		Import from public-domain	Wentworth,D.E.; Dugan,V.; Halpin,R.; Lin,X.; Bera,J.; Ghedin,E.; Fedorova,N.; Overton,L.; Tsitrin,T.; Stockwell,T.; Amedeo,P.; Bishop,B.; Chen,H.; Edworthy,P.; Gupta,N.; Katzel,D.; Li,K.; Schobel,S.; Shrivastava,S.; Thovarai,V.; Wang,S.; Poon,L.; Chan,K.H.; Cowling,B.J.; Peiris,M.; Bao,Y.; Sanders,R.; Dernovoy,D.; Kiryutin,B.; Lipman,D.J.; Tatusova,T.
EPI368183	PB2	Hong Kong (SAR)	2009-Jul-29	EPI_ISL_116830	A/Hong Kong/H090-752-V10/2009		Import from public-domain	Wentworth,D.E.; Dugan,V.; Halpin,R.; Lin,X.; Bera,J.; Ghedin,E.; Fedorova,N.; Overton,L.; Tsitrin,T.; Stockwell,T.; Amedeo,P.; Bishop,B.; Chen,H.; Edworthy,P.; Gupta,N.; Katzel,D.; Li,K.; Schobel,S.; Shrivastava,S.; Thovarai,V.; Wang,S.; Poon,L.; Chan,K.H.; Cowling,B.J.; Peiris,M.; Bao,Y.; Sanders,R.; Dernovoy,D.; Kiryutin,B.; Lipman,D.J.; Tatusova,T.
EPI368178		Hong Kong (SAR)	2009-Jul-29	EPI_ISL_116830	A/Hong Kong/H090-752-V10/2009		Import from public-domain	Wentworth,D.E.; Dugan,V.; Halpin,R.; Lin,X.; Bera,J.; Ghedin,E.; Fedorova,N.; Overton,L.; Tsitrin,T.; Stockwell,T.; Amedeo,P.; Bishop,B.; Chen,H.; Edworthy,P.; Gupta,N.; Katzel,D.; Li,K.; Schobel,S.; Shrivastava,S.; Thovarai,V.; Wang,S.; Poon,L.; Chan,K.H.; Cowling,B.J.; Peiris,M.; Bao,Y.; Sanders,R.; Dernovoy,D.; Kiryutin,B.; Lipman,D.J.; Tatusova,T.
EPI368180	NS	Hong Kong (SAR)	2009-Jul-29	EPI_ISL_116830	A/Hong Kong/H090-752-V10/2009		Import from public-domain	Wentworth,D.E.; Dugan,V.; Halpin,R.; Lin,X.; Bera,J.; Ghedin,E.; Fedorova,N.; Overton,L.; Tsitrin,T.; Stockwell,T.; Amedeo,P.; Bishop,B.; Chen,H.; Edworthy,P.; Gupta,N.; Katzel,D.; Li,K.; Schobel,S.; Shrivastava,S.; Thovarai,V.; Wang,S.; Poon,L.; Chan,K.H.; Cowling,B.J.; Peiris,M.; Bao,Y.; Sanders,R.; Dernovoy,D.; Kiryutin,B.; Lipman,D.J.; Tatusova,T.
EPI368179	NP	Hong Kong (SAR)	2009-Jul-29	EPI_ISL_116830	A/Hong Kong/H090-752-V10/2009		Import from public-domain	Wentworth,D.E.; Dugan,V.; Halpin,R.; Lin,X.; Bera,J.; Ghedin,E.; Fedorova,N.; Overton,L.; Tsitrin,T.; Stockwell,T.; Amedeo,P.; Bishop,B.; Chen,H.; Edworthy,P.; Gupta,N.; Katzel,D.; Li,K.; Schobel,S.; Shrivastava,S.; Thovarai,V.; Wang,S.; Poon,L.; Chan,K.H.; Cowling,B.J.; Peiris,M.; Bao,Y.; Sanders,R.; Dernovoy,D.; Kiryutin,B.; Lipman,D.J.; Tatusova,T.
EPI368177	MP	Hong Kong (SAR)	2009-Jul-29	EPI_ISL_116830	A/Hong Kong/H090-752-V10/2009		Import from public-domain	Wentworth,D.E.; Dugan,V.; Halpin,R.; Lin,X.; Bera,J.; Ghedin,E.; Fedorova,N.; Overton,L.; Tsitrin,T.; Stockwell,T.; Amedeo,P.; Bishop,B.; Chen,H.; Edworthy,P.; Gupta,N.; Katzel,D.; Li,K.; Schobel,S.; Shrivastava,S.; Thovarai,V.; Wang,S.; Poon,L.; Chan,K.H.; Cowling,B.J.; Peiris,M.; Bao,Y.; Sanders,R.; Dernovoy,D.; Kiryutin,B.; Lipman,D.J.; Tatusova,T.
EPI368176	HA	Hong Kong (SAR)	2009-Jul-29	EPI_ISL_116830	A/Hong Kong/H090-752-V10/2009		Import from public-domain	Wentworth,D.E.; Dugan,V.; Halpin,R.; Lin,X.; Bera,J.; Ghedin,E.; Fedorova,N.; Overton,L.; Tsitrin,T.; Stockwell,T.; Amedeo,P.; Bishop,B.; Chen,H.; Edworthy,P.; Gupta,N.; Katzel,D.; Li,K.; Schobel,S.; Shrivastava,S.; Thovarai,V.; Wang,S.; Poon,L.; Chan,K.H.; Cowling,B.J.; Peiris,M.; Bao,Y.; Sanders,R.; Dernovoy,D.; Kiryutin,B.; Lipman,D.J.; Tatusova,T.
EPI368181	PA	Hong Kong (SAR)	2009-Jul-29	EPI_ISL_116830	A/Hong Kong/H090-752-V10/2009		Import from public-domain	Wentworth,D.E.; Dugan,V.; Halpin,R.; Lin,X.; Bera,J.; Ghedin,E.; Fedorova,N.; Overton,L.; Tsitrin,T.; Stockwell,T.; Amedeo,P.; Bishop,B.; Chen,H.; Edworthy,P.; Gupta,N.; Katzel,D.; Li,K.; Schobel,S.; Shrivastava,S.; Thovarai,V.; Wang,S.; Poon,L.; Chan,K.H.; Cowling,B.J.; Peiris,M.; Bao,Y.; Sanders,R.; Dernovoy,D.; Kiryutin,B.; Lipman,D.J.; Tatusova,T.
EPI368169	MP	Hong Kong (SAR)	2009-Jul-29	EPI_ISL_116829	A/Hong Kong/H090-750-V10/2009		Import from public-domain	Wentworth,D.E.; Dugan,V.; Halpin,R.; Lin,X.; Bera,J.; Ghedin,E.; Fedorova,N.; Overton,L.; Tsitrin,T.; Stockwell,T.; Amedeo,P.; Bishop,B.; Chen,H.; Edworthy,P.; Gupta,N.; Katzel,D.; Li,K.; Schobel,S.; Shrivastava,S.; Thovarai,V.; Wang,S.; Poon,L.; Chan,K.H.; Cowling,B.J.; Peiris,M.; Bao,Y.; Sanders,R.; Dernovoy,D.; Kiryutin,B.; Lipman,D.J.; Tatusova,T.
EPI368173	PA	Hong Kong (SAR)	2009-Jul-29	EPI_ISL_116829	A/Hong Kong/H090-750-V10/2009		Import from public-domain	Wentworth,D.E.; Dugan,V.; Halpin,R.; Lin,X.; Bera,J.; Ghedin,E.; Fedorova,N.; Overton,L.; Tsitrin,T.; Stockwell,T.; Amedeo,P.; Bishop,B.; Chen,H.; Edworthy,P.; Gupta,N.; Katzel,D.; Li,K.; Schobel,S.; Shrivastava,S.; Thovarai,V.; Wang,S.; Poon,L.; Chan,K.H.; Cowling,B.J.; Peiris,M.; Bao,Y.; Sanders,R.; Dernovoy,D.; Kiryutin,B.; Lipman,D.J.; Tatusova,T.
EPI368174	PB1	Hong Kong (SAR)	2009-Jul-29	EPI_ISL_116829	A/Hong Kong/H090-750-V10/2009		Import from public-domain	Wentworth,D.E.; Dugan,V.; Halpin,R.; Lin,X.; Bera,J.; Ghedin,E.; Fedorova,N.; Overton,L.; Tsitrin,T.; Stockwell,T.; Amedeo,P.; Bishop,B.; Chen,H.; Edworthy,P.; Gupta,N.; Katzel,D.; Li,K.; Schobel,S.; Shrivastava,S.; Thovarai,V.; Wang,S.; Poon,L.; Chan,K.H.; Cowling,B.J.; Peiris,M.; Bao,Y.; Sanders,R.; Dernovoy,D.; Kiryutin,B.; Lipman,D.J.; Tatusova,T.
EPI368171	NP	Hong Kong (SAR)	2009-Jul-29	EPI_ISL_116829	A/Hong Kong/H090-750-V10/2009		Import from public-domain	Wentworth,D.E.; Dugan,V.; Halpin,R.; Lin,X.; Bera,J.; Ghedin,E.; Fedorova,N.; Overton,L.; Tsitrin,T.; Stockwell,T.; Amedeo,P.; Bishop,B.; Chen,H.; Edworthy,P.; Gupta,N.; Katzel,D.; Li,K.; Schobel,S.; Shrivastava,S.; Thovarai,V.; Wang,S.; Poon,L.; Chan,K.H.; Cowling,B.J.; Peiris,M.; Bao,Y.; Sanders,R.; Dernovoy,D.; Kiryutin,B.; Lipman,D.J.; Tatusova,T.
EPI368170		Hong Kong (SAR)	2009-Jul-29	EPI_ISL_116829	A/Hong Kong/H090-750-V10/2009		Import from public-domain	Wentworth,D.E.; Dugan,V.; Halpin,R.; Lin,X.; Bera,J.; Ghedin,E.; Fedorova,N.; Overton,L.; Tsitrin,T.; Stockwell,T.; Amedeo,P.; Bishop,B.; Chen,H.; Edworthy,P.; Gupta,N.; Katzel,D.; Li,K.; Schobel,S.; Shrivastava,S.; Thovarai,V.; Wang,S.; Poon,L.; Chan,K.H.; Cowling,B.J.; Peiris,M.; Bao,Y.; Sanders,R.; Dernovoy,D.; Kiryutin,B.; Lipman,D.J.; Tatusova,T.
EPI368168	HA	Hong Kong (SAR)	2009-Jul-29	EPI_ISL_116829	A/Hong Kong/H090-750-V10/2009		Import from public-domain	Wentworth,D.E.; Dugan,V.; Halpin,R.; Lin,X.; Bera,J.; Ghedin,E.; Fedorova,N.; Overton,L.; Tsitrin,T.; Stockwell,T.; Amedeo,P.; Bishop,B.; Chen,H.; Edworthy,P.; Gupta,N.; Katzel,D.; Li,K.; Schobel,S.; Shrivastava,S.; Thovarai,V.; Wang,S.; Poon,L.; Chan,K.H.; Cowling,B.J.; Peiris,M.; Bao,Y.; Sanders,R.; Dernovoy,D.; Kiryutin,B.; Lipman,D.J.; Tatusova,T.
EPI368175	PB2	Hong Kong (SAR)	2009-Jul-29	EPI_ISL_116829	A/Hong Kong/H090-750-V10/2009		Import from public-domain	Wentworth,D.E.; Dugan,V.; Halpin,R.; Lin,X.; Bera,J.; Ghedin,E.; Fedorova,N.; Overton,L.; Tsitrin,T.; Stockwell,T.; Amedeo,P.; Bishop,B.; Chen,H.; Edworthy,P.; Gupta,N.; Katzel,D.; Li,K.; Schobel,S.; Shrivastava,S.; Thovarai,V.; Wang,S.; Poon,L.; Chan,K.H.; Cowling,B.J.; Peiris,M.; Bao,Y.; Sanders,R.; Dernovoy,D.; Kiryutin,B.; Lipman,D.J.; Tatusova,T.
EPI368172	NS	Hong Kong (SAR)	2009-Jul-29	EPI_ISL_116829	A/Hong Kong/H090-750-V10/2009		Import from public-domain	Wentworth,D.E.; Dugan,V.; Halpin,R.; Lin,X.; Bera,J.; Ghedin,E.; Fedorova,N.; Overton,L.; Tsitrin,T.; Stockwell,T.; Amedeo,P.; Bishop,B.; Chen,H.; Edworthy,P.; Gupta,N.; Katzel,D.; Li,K.; Schobel,S.; Shrivastava,S.; Thovarai,V.; Wang,S.; Poon,L.; Chan,K.H.; Cowling,B.J.; Peiris,M.; Bao,Y.; Sanders,R.; Dernovoy,D.; Kiryutin,B.; Lipman,D.J.; Tatusova,T.
EPI368161	MP	Hong Kong (SAR)	2009-Jul-30	EPI_ISL_116828	A/Hong Kong/H090-747-V22/2009		Import from public-domain	Wentworth,D.E.; Dugan,V.; Halpin,R.; Lin,X.; Bera,J.; Ghedin,E.; Fedorova,N.; Overton,L.; Tsitrin,T.; Stockwell,T.; Amedeo,P.; Bishop,B.; Chen,H.; Edworthy,P.; Gupta,N.; Katzel,D.; Li,K.; Schobel,S.; Shrivastava,S.; Thovarai,V.; Wang,S.; Poon,L.; Chan,K.H.; Cowling,B.J.; Peiris,M.; Bao,Y.; Sanders,R.; Dernovoy,D.; Kiryutin,B.; Lipman,D.J.; Tatusova,T.
EPI368164	NS	Hong Kong (SAR)	2009-Jul-30	EPI_ISL_116828	A/Hong Kong/H090-747-V22/2009		Import from public-domain	Wentworth,D.E.; Dugan,V.; Halpin,R.; Lin,X.; Bera,J.; Ghedin,E.; Fedorova,N.; Overton,L.; Tsitrin,T.; Stockwell,T.; Amedeo,P.; Bishop,B.; Chen,H.; Edworthy,P.; Gupta,N.; Katzel,D.; Li,K.; Schobel,S.; Shrivastava,S.; Thovarai,V.; Wang,S.; Poon,L.; Chan,K.H.; Cowling,B.J.; Peiris,M.; Bao,Y.; Sanders,R.; Dernovoy,D.; Kiryutin,B.; Lipman,D.J.; Tatusova,T.
EPI368166	PB1	Hong Kong (SAR)	2009-Jul-30	EPI_ISL_116828	A/Hong Kong/H090-747-V22/2009		Import from public-domain	Wentworth,D.E.; Dugan,V.; Halpin,R.; Lin,X.; Bera,J.; Ghedin,E.; Fedorova,N.; Overton,L.; Tsitrin,T.; Stockwell,T.; Amedeo,P.; Bishop,B.; Chen,H.; Edworthy,P.; Gupta,N.; Katzel,D.; Li,K.; Schobel,S.; Shrivastava,S.; Thovarai,V.; Wang,S.; Poon,L.; Chan,K.H.; Cowling,B.J.; Peiris,M.; Bao,Y.; Sanders,R.; Dernovoy,D.; Kiryutin,B.; Lipman,D.J.; Tatusova,T.
EPI368160	HA	Hong Kong (SAR)	2009-Jul-30	EPI_ISL_116828	A/Hong Kong/H090-747-V22/2009		Import from public-domain	Wentworth,D.E.; Dugan,V.; Halpin,R.; Lin,X.; Bera,J.; Ghedin,E.; Fedorova,N.; Overton,L.; Tsitrin,T.; Stockwell,T.; Amedeo,P.; Bishop,B.; Chen,H.; Edworthy,P.; Gupta,N.; Katzel,D.; Li,K.; Schobel,S.; Shrivastava,S.; Thovarai,V.; Wang,S.; Poon,L.; Chan,K.H.; Cowling,B.J.; Peiris,M.; Bao,Y.; Sanders,R.; Dernovoy,D.; Kiryutin,B.; Lipman,D.J.; Tatusova,T.
EPI368163		Hong Kong (SAR)	2009-Jul-30	EPI_ISL_116828	A/Hong Kong/H090-747-V22/2009		Import from public-domain	Wentworth,D.E.; Dugan,V.; Halpin,R.; Lin,X.; Bera,J.; Ghedin,E.; Fedorova,N.; Overton,L.; Tsitrin,T.; Stockwell,T.; Amedeo,P.; Bishop,B.; Chen,H.; Edworthy,P.; Gupta,N.; Katzel,D.; Li,K.; Schobel,S.; Shrivastava,S.; Thovarai,V.; Wang,S.; Poon,L.; Chan,K.H.; Cowling,B.J.; Peiris,M.; Bao,Y.; Sanders,R.; Dernovoy,D.; Kiryutin,B.; Lipman,D.J.; Tatusova,T.
EPI368162	NP	Hong Kong (SAR)	2009-Jul-30	EPI_ISL_116828	A/Hong Kong/H090-747-V22/2009		Import from public-domain	Wentworth,D.E.; Dugan,V.; Halpin,R.; Lin,X.; Bera,J.; Ghedin,E.; Fedorova,N.; Overton,L.; Tsitrin,T.; Stockwell,T.; Amedeo,P.; Bishop,B.; Chen,H.; Edworthy,P.; Gupta,N.; Katzel,D.; Li,K.; Schobel,S.; Shrivastava,S.; Thovarai,V.; Wang,S.; Poon,L.; Chan,K.H.; Cowling,B.J.; Peiris,M.; Bao,Y.; Sanders,R.; Dernovoy,D.; Kiryutin,B.; Lipman,D.J.; Tatusova,T.
EPI368165	PA	Hong Kong (SAR)	2009-Jul-30	EPI_ISL_116828	A/Hong Kong/H090-747-V22/2009		Import from public-domain	Wentworth,D.E.; Dugan,V.; Halpin,R.; Lin,X.; Bera,J.; Ghedin,E.; Fedorova,N.; Overton,L.; Tsitrin,T.; Stockwell,T.; Amedeo,P.; Bishop,B.; Chen,H.; Edworthy,P.; Gupta,N.; Katzel,D.; Li,K.; Schobel,S.; Shrivastava,S.; Thovarai,V.; Wang,S.; Poon,L.; Chan,K.H.; Cowling,B.J.; Peiris,M.; Bao,Y.; Sanders,R.; Dernovoy,D.; Kiryutin,B.; Lipman,D.J.; Tatusova,T.
EPI368167	PB2	Hong Kong (SAR)	2009-Jul-30	EPI_ISL_116828	A/Hong Kong/H090-747-V22/2009		Import from public-domain	Wentworth,D.E.; Dugan,V.; Halpin,R.; Lin,X.; Bera,J.; Ghedin,E.; Fedorova,N.; Overton,L.; Tsitrin,T.; Stockwell,T.; Amedeo,P.; Bishop,B.; Chen,H.; Edworthy,P.; Gupta,N.; Katzel,D.; Li,K.; Schobel,S.; Shrivastava,S.; Thovarai,V.; Wang,S.; Poon,L.; Chan,K.H.; Cowling,B.J.; Peiris,M.; Bao,Y.; Sanders,R.; Dernovoy,D.; Kiryutin,B.; Lipman,D.J.; Tatusova,T.
EPI368157	PB1	Hong Kong (SAR)	2009-Jul-28	EPI_ISL_116731	A/Hong Kong/H090-747-V10/2009		Import from public-domain	Wentworth,D.E.; Dugan,V.; Halpin,R.; Lin,X.; Bera,J.; Ghedin,E.; Fedorova,N.; Overton,L.; Tsitrin,T.; Stockwell,T.; Amedeo,P.; Bishop,B.; Chen,H.; Edworthy,P.; Gupta,N.; Katzel,D.; Li,K.; Schobel,S.; Shrivastava,S.; Thovarai,V.; Wang,S.; Poon,L.; Chan,K.H.; Cowling,B.J.; Peiris,M.; Bao,Y.; Sanders,R.; Dernovoy,D.; Kiryutin,B.; Lipman,D.J.; Tatusova,T.
EPI368152	MP	Hong Kong (SAR)	2009-Jul-28	EPI_ISL_116731	A/Hong Kong/H090-747-V10/2009		Import from public-domain	Wentworth,D.E.; Dugan,V.; Halpin,R.; Lin,X.; Bera,J.; Ghedin,E.; Fedorova,N.; Overton,L.; Tsitrin,T.; Stockwell,T.; Amedeo,P.; Bishop,B.; Chen,H.; Edworthy,P.; Gupta,N.; Katzel,D.; Li,K.; Schobel,S.; Shrivastava,S.; Thovarai,V.; Wang,S.; Poon,L.; Chan,K.H.; Cowling,B.J.; Peiris,M.; Bao,Y.; Sanders,R.; Dernovoy,D.; Kiryutin,B.; Lipman,D.J.; Tatusova,T.
EPI368156	PA	Hong Kong (SAR)	2009-Jul-28	EPI_ISL_116731	A/Hong Kong/H090-747-V10/2009		Import from public-domain	Wentworth,D.E.; Dugan,V.; Halpin,R.; Lin,X.; Bera,J.; Ghedin,E.; Fedorova,N.; Overton,L.; Tsitrin,T.; Stockwell,T.; Amedeo,P.; Bishop,B.; Chen,H.; Edworthy,P.; Gupta,N.; Katzel,D.; Li,K.; Schobel,S.; Shrivastava,S.; Thovarai,V.; Wang,S.; Poon,L.; Chan,K.H.; Cowling,B.J.; Peiris,M.; Bao,Y.; Sanders,R.; Dernovoy,D.; Kiryutin,B.; Lipman,D.J.; Tatusova,T.
EPI368159	PB2	Hong Kong (SAR)	2009-Jul-28	EPI_ISL_116731	A/Hong Kong/H090-747-V10/2009		Import from public-domain	Wentworth,D.E.; Dugan,V.; Halpin,R.; Lin,X.; Bera,J.; Ghedin,E.; Fedorova,N.; Overton,L.; Tsitrin,T.; Stockwell,T.; Amedeo,P.; Bishop,B.; Chen,H.; Edworthy,P.; Gupta,N.; Katzel,D.; Li,K.; Schobel,S.; Shrivastava,S.; Thovarai,V.; Wang,S.; Poon,L.; Chan,K.H.; Cowling,B.J.; Peiris,M.; Bao,Y.; Sanders,R.; Dernovoy,D.; Kiryutin,B.; Lipman,D.J.; Tatusova,T.
EPI368155	NP	Hong Kong (SAR)	2009-Jul-28	EPI_ISL_116731	A/Hong Kong/H090-747-V10/2009		Import from public-domain	Wentworth,D.E.; Dugan,V.; Halpin,R.; Lin,X.; Bera,J.; Ghedin,E.; Fedorova,N.; Overton,L.; Tsitrin,T.; Stockwell,T.; Amedeo,P.; Bishop,B.; Chen,H.; Edworthy,P.; Gupta,N.; Katzel,D.; Li,K.; Schobel,S.; Shrivastava,S.; Thovarai,V.; Wang,S.; Poon,L.; Chan,K.H.; Cowling,B.J.; Peiris,M.; Bao,Y.; Sanders,R.; Dernovoy,D.; Kiryutin,B.; Lipman,D.J.; Tatusova,T.
EPI368153		Hong Kong (SAR)	2009-Jul-28	EPI_ISL_116731	A/Hong Kong/H090-747-V10/2009		Import from public-domain	Wentworth,D.E.; Dugan,V.; Halpin,R.; Lin,X.; Bera,J.; Ghedin,E.; Fedorova,N.; Overton,L.; Tsitrin,T.; Stockwell,T.; Amedeo,P.; Bishop,B.; Chen,H.; Edworthy,P.; Gupta,N.; Katzel,D.; Li,K.; Schobel,S.; Shrivastava,S.; Thovarai,V.; Wang,S.; Poon,L.; Chan,K.H.; Cowling,B.J.; Peiris,M.; Bao,Y.; Sanders,R.; Dernovoy,D.; Kiryutin,B.; Lipman,D.J.; Tatusova,T.
EPI368151	HA	Hong Kong (SAR)	2009-Jul-28	EPI_ISL_116731	A/Hong Kong/H090-747-V10/2009		Import from public-domain	Wentworth,D.E.; Dugan,V.; Halpin,R.; Lin,X.; Bera,J.; Ghedin,E.; Fedorova,N.; Overton,L.; Tsitrin,T.; Stockwell,T.; Amedeo,P.; Bishop,B.; Chen,H.; Edworthy,P.; Gupta,N.; Katzel,D.; Li,K.; Schobel,S.; Shrivastava,S.; Thovarai,V.; Wang,S.; Poon,L.; Chan,K.H.; Cowling,B.J.; Peiris,M.; Bao,Y.; Sanders,R.; Dernovoy,D.; Kiryutin,B.; Lipman,D.J.; Tatusova,T.
EPI368158	NS	Hong Kong (SAR)	2009-Jul-28	EPI_ISL_116731	A/Hong Kong/H090-747-V10/2009		Import from public-domain	Wentworth,D.E.; Dugan,V.; Halpin,R.; Lin,X.; Bera,J.; Ghedin,E.; Fedorova,N.; Overton,L.; Tsitrin,T.; Stockwell,T.; Amedeo,P.; Bishop,B.; Chen,H.; Edworthy,P.; Gupta,N.; Katzel,D.; Li,K.; Schobel,S.; Shrivastava,S.; Thovarai,V.; Wang,S.; Poon,L.; Chan,K.H.; Cowling,B.J.; Peiris,M.; Bao,Y.; Sanders,R.; Dernovoy,D.; Kiryutin,B.; Lipman,D.J.; Tatusova,T.
EPI368145		Hong Kong (SAR)	2009-Jul-24	EPI_ISL_116730	A/Hong Kong/H090-741-V10/2009		Import from public-domain	Wentworth,D.E.; Dugan,V.; Halpin,R.; Lin,X.; Bera,J.; Ghedin,E.; Fedorova,N.; Overton,L.; Tsitrin,T.; Stockwell,T.; Amedeo,P.; Bishop,B.; Chen,H.; Edworthy,P.; Gupta,N.; Katzel,D.; Li,K.; Schobel,S.; Shrivastava,S.; Thovarai,V.; Wang,S.; Poon,L.; Chan,K.H.; Cowling,B.J.; Peiris,M.; Bao,Y.; Sanders,R.; Dernovoy,D.; Kiryutin,B.; Lipman,D.J.; Tatusova,T.
EPI368148	PA	Hong Kong (SAR)	2009-Jul-24	EPI_ISL_116730	A/Hong Kong/H090-741-V10/2009		Import from public-domain	Wentworth,D.E.; Dugan,V.; Halpin,R.; Lin,X.; Bera,J.; Ghedin,E.; Fedorova,N.; Overton,L.; Tsitrin,T.; Stockwell,T.; Amedeo,P.; Bishop,B.; Chen,H.; Edworthy,P.; Gupta,N.; Katzel,D.; Li,K.; Schobel,S.; Shrivastava,S.; Thovarai,V.; Wang,S.; Poon,L.; Chan,K.H.; Cowling,B.J.; Peiris,M.; Bao,Y.; Sanders,R.; Dernovoy,D.; Kiryutin,B.; Lipman,D.J.; Tatusova,T.
EPI368144	MP	Hong Kong (SAR)	2009-Jul-24	EPI_ISL_116730	A/Hong Kong/H090-741-V10/2009		Import from public-domain	Wentworth,D.E.; Dugan,V.; Halpin,R.; Lin,X.; Bera,J.; Ghedin,E.; Fedorova,N.; Overton,L.; Tsitrin,T.; Stockwell,T.; Amedeo,P.; Bishop,B.; Chen,H.; Edworthy,P.; Gupta,N.; Katzel,D.; Li,K.; Schobel,S.; Shrivastava,S.; Thovarai,V.; Wang,S.; Poon,L.; Chan,K.H.; Cowling,B.J.; Peiris,M.; Bao,Y.; Sanders,R.; Dernovoy,D.; Kiryutin,B.; Lipman,D.J.; Tatusova,T.
EPI368147	NS	Hong Kong (SAR)	2009-Jul-24	EPI_ISL_116730	A/Hong Kong/H090-741-V10/2009		Import from public-domain	Wentworth,D.E.; Dugan,V.; Halpin,R.; Lin,X.; Bera,J.; Ghedin,E.; Fedorova,N.; Overton,L.; Tsitrin,T.; Stockwell,T.; Amedeo,P.; Bishop,B.; Chen,H.; Edworthy,P.; Gupta,N.; Katzel,D.; Li,K.; Schobel,S.; Shrivastava,S.; Thovarai,V.; Wang,S.; Poon,L.; Chan,K.H.; Cowling,B.J.; Peiris,M.; Bao,Y.; Sanders,R.; Dernovoy,D.; Kiryutin,B.; Lipman,D.J.; Tatusova,T.
EPI368146	NP	Hong Kong (SAR)	2009-Jul-24	EPI_ISL_116730	A/Hong Kong/H090-741-V10/2009		Import from public-domain	Wentworth,D.E.; Dugan,V.; Halpin,R.; Lin,X.; Bera,J.; Ghedin,E.; Fedorova,N.; Overton,L.; Tsitrin,T.; Stockwell,T.; Amedeo,P.; Bishop,B.; Chen,H.; Edworthy,P.; Gupta,N.; Katzel,D.; Li,K.; Schobel,S.; Shrivastava,S.; Thovarai,V.; Wang,S.; Poon,L.; Chan,K.H.; Cowling,B.J.; Peiris,M.; Bao,Y.; Sanders,R.; Dernovoy,D.; Kiryutin,B.; Lipman,D.J.; Tatusova,T.
EPI368149	PB1	Hong Kong (SAR)	2009-Jul-24	EPI_ISL_116730	A/Hong Kong/H090-741-V10/2009		Import from public-domain	Wentworth,D.E.; Dugan,V.; Halpin,R.; Lin,X.; Bera,J.; Ghedin,E.; Fedorova,N.; Overton,L.; Tsitrin,T.; Stockwell,T.; Amedeo,P.; Bishop,B.; Chen,H.; Edworthy,P.; Gupta,N.; Katzel,D.; Li,K.; Schobel,S.; Shrivastava,S.; Thovarai,V.; Wang,S.; Poon,L.; Chan,K.H.; Cowling,B.J.; Peiris,M.; Bao,Y.; Sanders,R.; Dernovoy,D.; Kiryutin,B.; Lipman,D.J.; Tatusova,T.
EPI368143	HA	Hong Kong (SAR)	2009-Jul-24	EPI_ISL_116730	A/Hong Kong/H090-741-V10/2009		Import from public-domain	Wentworth,D.E.; Dugan,V.; Halpin,R.; Lin,X.; Bera,J.; Ghedin,E.; Fedorova,N.; Overton,L.; Tsitrin,T.; Stockwell,T.; Amedeo,P.; Bishop,B.; Chen,H.; Edworthy,P.; Gupta,N.; Katzel,D.; Li,K.; Schobel,S.; Shrivastava,S.; Thovarai,V.; Wang,S.; Poon,L.; Chan,K.H.; Cowling,B.J.; Peiris,M.; Bao,Y.; Sanders,R.; Dernovoy,D.; Kiryutin,B.; Lipman,D.J.; Tatusova,T.
EPI368150	PB2	Hong Kong (SAR)	2009-Jul-24	EPI_ISL_116730	A/Hong Kong/H090-741-V10/2009		Import from public-domain	Wentworth,D.E.; Dugan,V.; Halpin,R.; Lin,X.; Bera,J.; Ghedin,E.; Fedorova,N.; Overton,L.; Tsitrin,T.; Stockwell,T.; Amedeo,P.; Bishop,B.; Chen,H.; Edworthy,P.; Gupta,N.; Katzel,D.; Li,K.; Schobel,S.; Shrivastava,S.; Thovarai,V.; Wang,S.; Poon,L.; Chan,K.H.; Cowling,B.J.; Peiris,M.; Bao,Y.; Sanders,R.; Dernovoy,D.; Kiryutin,B.; Lipman,D.J.; Tatusova,T.
EPI368136	MP	Hong Kong (SAR)	2009-Jul-29	EPI_ISL_116729	A/Hong Kong/H090-739-V33/2009		Import from public-domain	Wentworth,D.E.; Dugan,V.; Halpin,R.; Lin,X.; Bera,J.; Ghedin,E.; Fedorova,N.; Overton,L.; Tsitrin,T.; Stockwell,T.; Amedeo,P.; Bishop,B.; Chen,H.; Edworthy,P.; Gupta,N.; Katzel,D.; Li,K.; Schobel,S.; Shrivastava,S.; Thovarai,V.; Wang,S.; Poon,L.; Chan,K.H.; Cowling,B.J.; Peiris,M.; Bao,Y.; Sanders,R.; Dernovoy,D.; Kiryutin,B.; Lipman,D.J.; Tatusova,T.
EPI368140	PA	Hong Kong (SAR)	2009-Jul-29	EPI_ISL_116729	A/Hong Kong/H090-739-V33/2009		Import from public-domain	Wentworth,D.E.; Dugan,V.; Halpin,R.; Lin,X.; Bera,J.; Ghedin,E.; Fedorova,N.; Overton,L.; Tsitrin,T.; Stockwell,T.; Amedeo,P.; Bishop,B.; Chen,H.; Edworthy,P.; Gupta,N.; Katzel,D.; Li,K.; Schobel,S.; Shrivastava,S.; Thovarai,V.; Wang,S.; Poon,L.; Chan,K.H.; Cowling,B.J.; Peiris,M.; Bao,Y.; Sanders,R.; Dernovoy,D.; Kiryutin,B.; Lipman,D.J.; Tatusova,T.
EPI368141	PB1	Hong Kong (SAR)	2009-Jul-29	EPI_ISL_116729	A/Hong Kong/H090-739-V33/2009		Import from public-domain	Wentworth,D.E.; Dugan,V.; Halpin,R.; Lin,X.; Bera,J.; Ghedin,E.; Fedorova,N.; Overton,L.; Tsitrin,T.; Stockwell,T.; Amedeo,P.; Bishop,B.; Chen,H.; Edworthy,P.; Gupta,N.; Katzel,D.; Li,K.; Schobel,S.; Shrivastava,S.; Thovarai,V.; Wang,S.; Poon,L.; Chan,K.H.; Cowling,B.J.; Peiris,M.; Bao,Y.; Sanders,R.; Dernovoy,D.; Kiryutin,B.; Lipman,D.J.; Tatusova,T.
EPI368142	PB2	Hong Kong (SAR)	2009-Jul-29	EPI_ISL_116729	A/Hong Kong/H090-739-V33/2009		Import from public-domain	Wentworth,D.E.; Dugan,V.; Halpin,R.; Lin,X.; Bera,J.; Ghedin,E.; Fedorova,N.; Overton,L.; Tsitrin,T.; Stockwell,T.; Amedeo,P.; Bishop,B.; Chen,H.; Edworthy,P.; Gupta,N.; Katzel,D.; Li,K.; Schobel,S.; Shrivastava,S.; Thovarai,V.; Wang,S.; Poon,L.; Chan,K.H.; Cowling,B.J.; Peiris,M.; Bao,Y.; Sanders,R.; Dernovoy,D.; Kiryutin,B.; Lipman,D.J.; Tatusova,T.
EPI368137		Hong Kong (SAR)	2009-Jul-29	EPI_ISL_116729	A/Hong Kong/H090-739-V33/2009		Import from public-domain	Wentworth,D.E.; Dugan,V.; Halpin,R.; Lin,X.; Bera,J.; Ghedin,E.; Fedorova,N.; Overton,L.; Tsitrin,T.; Stockwell,T.; Amedeo,P.; Bishop,B.; Chen,H.; Edworthy,P.; Gupta,N.; Katzel,D.; Li,K.; Schobel,S.; Shrivastava,S.; Thovarai,V.; Wang,S.; Poon,L.; Chan,K.H.; Cowling,B.J.; Peiris,M.; Bao,Y.; Sanders,R.; Dernovoy,D.; Kiryutin,B.; Lipman,D.J.; Tatusova,T.
EPI368138	NP	Hong Kong (SAR)	2009-Jul-29	EPI_ISL_116729	A/Hong Kong/H090-739-V33/2009		Import from public-domain	Wentworth,D.E.; Dugan,V.; Halpin,R.; Lin,X.; Bera,J.; Ghedin,E.; Fedorova,N.; Overton,L.; Tsitrin,T.; Stockwell,T.; Amedeo,P.; Bishop,B.; Chen,H.; Edworthy,P.; Gupta,N.; Katzel,D.; Li,K.; Schobel,S.; Shrivastava,S.; Thovarai,V.; Wang,S.; Poon,L.; Chan,K.H.; Cowling,B.J.; Peiris,M.; Bao,Y.; Sanders,R.; Dernovoy,D.; Kiryutin,B.; Lipman,D.J.; Tatusova,T.
EPI368135	HA	Hong Kong (SAR)	2009-Jul-29	EPI_ISL_116729	A/Hong Kong/H090-739-V33/2009		Import from public-domain	Wentworth,D.E.; Dugan,V.; Halpin,R.; Lin,X.; Bera,J.; Ghedin,E.; Fedorova,N.; Overton,L.; Tsitrin,T.; Stockwell,T.; Amedeo,P.; Bishop,B.; Chen,H.; Edworthy,P.; Gupta,N.; Katzel,D.; Li,K.; Schobel,S.; Shrivastava,S.; Thovarai,V.; Wang,S.; Poon,L.; Chan,K.H.; Cowling,B.J.; Peiris,M.; Bao,Y.; Sanders,R.; Dernovoy,D.; Kiryutin,B.; Lipman,D.J.; Tatusova,T.
EPI368139	NS	Hong Kong (SAR)	2009-Jul-29	EPI_ISL_116729	A/Hong Kong/H090-739-V33/2009		Import from public-domain	Wentworth,D.E.; Dugan,V.; Halpin,R.; Lin,X.; Bera,J.; Ghedin,E.; Fedorova,N.; Overton,L.; Tsitrin,T.; Stockwell,T.; Amedeo,P.; Bishop,B.; Chen,H.; Edworthy,P.; Gupta,N.; Katzel,D.; Li,K.; Schobel,S.; Shrivastava,S.; Thovarai,V.; Wang,S.; Poon,L.; Chan,K.H.; Cowling,B.J.; Peiris,M.; Bao,Y.; Sanders,R.; Dernovoy,D.; Kiryutin,B.; Lipman,D.J.; Tatusova,T.
EPI368127	HA	Hong Kong (SAR)	2009-Jul-27	EPI_ISL_116728	A/Hong Kong/H090-739-V23/2009		Import from public-domain	Wentworth,D.E.; Dugan,V.; Halpin,R.; Lin,X.; Bera,J.; Ghedin,E.; Fedorova,N.; Overton,L.; Tsitrin,T.; Stockwell,T.; Amedeo,P.; Bishop,B.; Chen,H.; Edworthy,P.; Gupta,N.; Katzel,D.; Li,K.; Schobel,S.; Shrivastava,S.; Thovarai,V.; Wang,S.; Poon,L.; Chan,K.H.; Cowling,B.J.; Peiris,M.; Bao,Y.; Sanders,R.; Dernovoy,D.; Kiryutin,B.; Lipman,D.J.; Tatusova,T.
EPI368131	NS	Hong Kong (SAR)	2009-Jul-27	EPI_ISL_116728	A/Hong Kong/H090-739-V23/2009		Import from public-domain	Wentworth,D.E.; Dugan,V.; Halpin,R.; Lin,X.; Bera,J.; Ghedin,E.; Fedorova,N.; Overton,L.; Tsitrin,T.; Stockwell,T.; Amedeo,P.; Bishop,B.; Chen,H.; Edworthy,P.; Gupta,N.; Katzel,D.; Li,K.; Schobel,S.; Shrivastava,S.; Thovarai,V.; Wang,S.; Poon,L.; Chan,K.H.; Cowling,B.J.; Peiris,M.; Bao,Y.; Sanders,R.; Dernovoy,D.; Kiryutin,B.; Lipman,D.J.; Tatusova,T.
EPI368132	PA	Hong Kong (SAR)	2009-Jul-27	EPI_ISL_116728	A/Hong Kong/H090-739-V23/2009		Import from public-domain	Wentworth,D.E.; Dugan,V.; Halpin,R.; Lin,X.; Bera,J.; Ghedin,E.; Fedorova,N.; Overton,L.; Tsitrin,T.; Stockwell,T.; Amedeo,P.; Bishop,B.; Chen,H.; Edworthy,P.; Gupta,N.; Katzel,D.; Li,K.; Schobel,S.; Shrivastava,S.; Thovarai,V.; Wang,S.; Poon,L.; Chan,K.H.; Cowling,B.J.; Peiris,M.; Bao,Y.; Sanders,R.; Dernovoy,D.; Kiryutin,B.; Lipman,D.J.; Tatusova,T.
EPI368133	PB1	Hong Kong (SAR)	2009-Jul-27	EPI_ISL_116728	A/Hong Kong/H090-739-V23/2009		Import from public-domain	Wentworth,D.E.; Dugan,V.; Halpin,R.; Lin,X.; Bera,J.; Ghedin,E.; Fedorova,N.; Overton,L.; Tsitrin,T.; Stockwell,T.; Amedeo,P.; Bishop,B.; Chen,H.; Edworthy,P.; Gupta,N.; Katzel,D.; Li,K.; Schobel,S.; Shrivastava,S.; Thovarai,V.; Wang,S.; Poon,L.; Chan,K.H.; Cowling,B.J.; Peiris,M.; Bao,Y.; Sanders,R.; Dernovoy,D.; Kiryutin,B.; Lipman,D.J.; Tatusova,T.
EPI368128	MP	Hong Kong (SAR)	2009-Jul-27	EPI_ISL_116728	A/Hong Kong/H090-739-V23/2009		Import from public-domain	Wentworth,D.E.; Dugan,V.; Halpin,R.; Lin,X.; Bera,J.; Ghedin,E.; Fedorova,N.; Overton,L.; Tsitrin,T.; Stockwell,T.; Amedeo,P.; Bishop,B.; Chen,H.; Edworthy,P.; Gupta,N.; Katzel,D.; Li,K.; Schobel,S.; Shrivastava,S.; Thovarai,V.; Wang,S.; Poon,L.; Chan,K.H.; Cowling,B.J.; Peiris,M.; Bao,Y.; Sanders,R.; Dernovoy,D.; Kiryutin,B.; Lipman,D.J.; Tatusova,T.
EPI368129		Hong Kong (SAR)	2009-Jul-27	EPI_ISL_116728	A/Hong Kong/H090-739-V23/2009		Import from public-domain	Wentworth,D.E.; Dugan,V.; Halpin,R.; Lin,X.; Bera,J.; Ghedin,E.; Fedorova,N.; Overton,L.; Tsitrin,T.; Stockwell,T.; Amedeo,P.; Bishop,B.; Chen,H.; Edworthy,P.; Gupta,N.; Katzel,D.; Li,K.; Schobel,S.; Shrivastava,S.; Thovarai,V.; Wang,S.; Poon,L.; Chan,K.H.; Cowling,B.J.; Peiris,M.; Bao,Y.; Sanders,R.; Dernovoy,D.; Kiryutin,B.; Lipman,D.J.; Tatusova,T.
EPI368134	PB2	Hong Kong (SAR)	2009-Jul-27	EPI_ISL_116728	A/Hong Kong/H090-739-V23/2009		Import from public-domain	Wentworth,D.E.; Dugan,V.; Halpin,R.; Lin,X.; Bera,J.; Ghedin,E.; Fedorova,N.; Overton,L.; Tsitrin,T.; Stockwell,T.; Amedeo,P.; Bishop,B.; Chen,H.; Edworthy,P.; Gupta,N.; Katzel,D.; Li,K.; Schobel,S.; Shrivastava,S.; Thovarai,V.; Wang,S.; Poon,L.; Chan,K.H.; Cowling,B.J.; Peiris,M.; Bao,Y.; Sanders,R.; Dernovoy,D.; Kiryutin,B.; Lipman,D.J.; Tatusova,T.
EPI368130	NP	Hong Kong (SAR)	2009-Jul-27	EPI_ISL_116728	A/Hong Kong/H090-739-V23/2009		Import from public-domain	Wentworth,D.E.; Dugan,V.; Halpin,R.; Lin,X.; Bera,J.; Ghedin,E.; Fedorova,N.; Overton,L.; Tsitrin,T.; Stockwell,T.; Amedeo,P.; Bishop,B.; Chen,H.; Edworthy,P.; Gupta,N.; Katzel,D.; Li,K.; Schobel,S.; Shrivastava,S.; Thovarai,V.; Wang,S.; Poon,L.; Chan,K.H.; Cowling,B.J.; Peiris,M.; Bao,Y.; Sanders,R.; Dernovoy,D.; Kiryutin,B.; Lipman,D.J.; Tatusova,T.
EPI368122	NP	Hong Kong (SAR)	2009-Jul-27	EPI_ISL_116727	A/Hong Kong/H090-739-V22/2009		Import from public-domain	Wentworth,D.E.; Dugan,V.; Halpin,R.; Lin,X.; Bera,J.; Ghedin,E.; Fedorova,N.; Overton,L.; Tsitrin,T.; Stockwell,T.; Amedeo,P.; Bishop,B.; Chen,H.; Edworthy,P.; Gupta,N.; Katzel,D.; Li,K.; Schobel,S.; Shrivastava,S.; Thovarai,V.; Wang,S.; Poon,L.; Chan,K.H.; Cowling,B.J.; Peiris,M.; Bao,Y.; Sanders,R.; Dernovoy,D.; Kiryutin,B.; Lipman,D.J.; Tatusova,T.
EPI368126	PB2	Hong Kong (SAR)	2009-Jul-27	EPI_ISL_116727	A/Hong Kong/H090-739-V22/2009		Import from public-domain	Wentworth,D.E.; Dugan,V.; Halpin,R.; Lin,X.; Bera,J.; Ghedin,E.; Fedorova,N.; Overton,L.; Tsitrin,T.; Stockwell,T.; Amedeo,P.; Bishop,B.; Chen,H.; Edworthy,P.; Gupta,N.; Katzel,D.; Li,K.; Schobel,S.; Shrivastava,S.; Thovarai,V.; Wang,S.; Poon,L.; Chan,K.H.; Cowling,B.J.; Peiris,M.; Bao,Y.; Sanders,R.; Dernovoy,D.; Kiryutin,B.; Lipman,D.J.; Tatusova,T.
EPI368123	NS	Hong Kong (SAR)	2009-Jul-27	EPI_ISL_116727	A/Hong Kong/H090-739-V22/2009		Import from public-domain	Wentworth,D.E.; Dugan,V.; Halpin,R.; Lin,X.; Bera,J.; Ghedin,E.; Fedorova,N.; Overton,L.; Tsitrin,T.; Stockwell,T.; Amedeo,P.; Bishop,B.; Chen,H.; Edworthy,P.; Gupta,N.; Katzel,D.; Li,K.; Schobel,S.; Shrivastava,S.; Thovarai,V.; Wang,S.; Poon,L.; Chan,K.H.; Cowling,B.J.; Peiris,M.; Bao,Y.; Sanders,R.; Dernovoy,D.; Kiryutin,B.; Lipman,D.J.; Tatusova,T.
EPI368119	HA	Hong Kong (SAR)	2009-Jul-27	EPI_ISL_116727	A/Hong Kong/H090-739-V22/2009		Import from public-domain	Wentworth,D.E.; Dugan,V.; Halpin,R.; Lin,X.; Bera,J.; Ghedin,E.; Fedorova,N.; Overton,L.; Tsitrin,T.; Stockwell,T.; Amedeo,P.; Bishop,B.; Chen,H.; Edworthy,P.; Gupta,N.; Katzel,D.; Li,K.; Schobel,S.; Shrivastava,S.; Thovarai,V.; Wang,S.; Poon,L.; Chan,K.H.; Cowling,B.J.; Peiris,M.; Bao,Y.; Sanders,R.; Dernovoy,D.; Kiryutin,B.; Lipman,D.J.; Tatusova,T.
EPI368121		Hong Kong (SAR)	2009-Jul-27	EPI_ISL_116727	A/Hong Kong/H090-739-V22/2009		Import from public-domain	Wentworth,D.E.; Dugan,V.; Halpin,R.; Lin,X.; Bera,J.; Ghedin,E.; Fedorova,N.; Overton,L.; Tsitrin,T.; Stockwell,T.; Amedeo,P.; Bishop,B.; Chen,H.; Edworthy,P.; Gupta,N.; Katzel,D.; Li,K.; Schobel,S.; Shrivastava,S.; Thovarai,V.; Wang,S.; Poon,L.; Chan,K.H.; Cowling,B.J.; Peiris,M.; Bao,Y.; Sanders,R.; Dernovoy,D.; Kiryutin,B.; Lipman,D.J.; Tatusova,T.
EPI368124	PA	Hong Kong (SAR)	2009-Jul-27	EPI_ISL_116727	A/Hong Kong/H090-739-V22/2009		Import from public-domain	Wentworth,D.E.; Dugan,V.; Halpin,R.; Lin,X.; Bera,J.; Ghedin,E.; Fedorova,N.; Overton,L.; Tsitrin,T.; Stockwell,T.; Amedeo,P.; Bishop,B.; Chen,H.; Edworthy,P.; Gupta,N.; Katzel,D.; Li,K.; Schobel,S.; Shrivastava,S.; Thovarai,V.; Wang,S.; Poon,L.; Chan,K.H.; Cowling,B.J.; Peiris,M.; Bao,Y.; Sanders,R.; Dernovoy,D.; Kiryutin,B.; Lipman,D.J.; Tatusova,T.
EPI368120	MP	Hong Kong (SAR)	2009-Jul-27	EPI_ISL_116727	A/Hong Kong/H090-739-V22/2009		Import from public-domain	Wentworth,D.E.; Dugan,V.; Halpin,R.; Lin,X.; Bera,J.; Ghedin,E.; Fedorova,N.; Overton,L.; Tsitrin,T.; Stockwell,T.; Amedeo,P.; Bishop,B.; Chen,H.; Edworthy,P.; Gupta,N.; Katzel,D.; Li,K.; Schobel,S.; Shrivastava,S.; Thovarai,V.; Wang,S.; Poon,L.; Chan,K.H.; Cowling,B.J.; Peiris,M.; Bao,Y.; Sanders,R.; Dernovoy,D.; Kiryutin,B.; Lipman,D.J.; Tatusova,T.
EPI368125	PB1	Hong Kong (SAR)	2009-Jul-27	EPI_ISL_116727	A/Hong Kong/H090-739-V22/2009		Import from public-domain	Wentworth,D.E.; Dugan,V.; Halpin,R.; Lin,X.; Bera,J.; Ghedin,E.; Fedorova,N.; Overton,L.; Tsitrin,T.; Stockwell,T.; Amedeo,P.; Bishop,B.; Chen,H.; Edworthy,P.; Gupta,N.; Katzel,D.; Li,K.; Schobel,S.; Shrivastava,S.; Thovarai,V.; Wang,S.; Poon,L.; Chan,K.H.; Cowling,B.J.; Peiris,M.; Bao,Y.; Sanders,R.; Dernovoy,D.; Kiryutin,B.; Lipman,D.J.; Tatusova,T.
EPI368115	NS	Hong Kong (SAR)	2009-Jul-23	EPI_ISL_116726	A/Hong Kong/H090-739-V10/2009		Import from public-domain	Wentworth,D.E.; Dugan,V.; Halpin,R.; Lin,X.; Bera,J.; Ghedin,E.; Fedorova,N.; Overton,L.; Tsitrin,T.; Stockwell,T.; Amedeo,P.; Bishop,B.; Chen,H.; Edworthy,P.; Gupta,N.; Katzel,D.; Li,K.; Schobel,S.; Shrivastava,S.; Thovarai,V.; Wang,S.; Poon,L.; Chan,K.H.; Cowling,B.J.; Peiris,M.; Bao,Y.; Sanders,R.; Dernovoy,D.; Kiryutin,B.; Lipman,D.J.; Tatusova,T.
EPI368116	PA	Hong Kong (SAR)	2009-Jul-23	EPI_ISL_116726	A/Hong Kong/H090-739-V10/2009		Import from public-domain	Wentworth,D.E.; Dugan,V.; Halpin,R.; Lin,X.; Bera,J.; Ghedin,E.; Fedorova,N.; Overton,L.; Tsitrin,T.; Stockwell,T.; Amedeo,P.; Bishop,B.; Chen,H.; Edworthy,P.; Gupta,N.; Katzel,D.; Li,K.; Schobel,S.; Shrivastava,S.; Thovarai,V.; Wang,S.; Poon,L.; Chan,K.H.; Cowling,B.J.; Peiris,M.; Bao,Y.; Sanders,R.; Dernovoy,D.; Kiryutin,B.; Lipman,D.J.; Tatusova,T.
EPI368118	PB2	Hong Kong (SAR)	2009-Jul-23	EPI_ISL_116726	A/Hong Kong/H090-739-V10/2009		Import from public-domain	Wentworth,D.E.; Dugan,V.; Halpin,R.; Lin,X.; Bera,J.; Ghedin,E.; Fedorova,N.; Overton,L.; Tsitrin,T.; Stockwell,T.; Amedeo,P.; Bishop,B.; Chen,H.; Edworthy,P.; Gupta,N.; Katzel,D.; Li,K.; Schobel,S.; Shrivastava,S.; Thovarai,V.; Wang,S.; Poon,L.; Chan,K.H.; Cowling,B.J.; Peiris,M.; Bao,Y.; Sanders,R.; Dernovoy,D.; Kiryutin,B.; Lipman,D.J.; Tatusova,T.
EPI368112	MP	Hong Kong (SAR)	2009-Jul-23	EPI_ISL_116726	A/Hong Kong/H090-739-V10/2009		Import from public-domain	Wentworth,D.E.; Dugan,V.; Halpin,R.; Lin,X.; Bera,J.; Ghedin,E.; Fedorova,N.; Overton,L.; Tsitrin,T.; Stockwell,T.; Amedeo,P.; Bishop,B.; Chen,H.; Edworthy,P.; Gupta,N.; Katzel,D.; Li,K.; Schobel,S.; Shrivastava,S.; Thovarai,V.; Wang,S.; Poon,L.; Chan,K.H.; Cowling,B.J.; Peiris,M.; Bao,Y.; Sanders,R.; Dernovoy,D.; Kiryutin,B.; Lipman,D.J.; Tatusova,T.
EPI368113		Hong Kong (SAR)	2009-Jul-23	EPI_ISL_116726	A/Hong Kong/H090-739-V10/2009		Import from public-domain	Wentworth,D.E.; Dugan,V.; Halpin,R.; Lin,X.; Bera,J.; Ghedin,E.; Fedorova,N.; Overton,L.; Tsitrin,T.; Stockwell,T.; Amedeo,P.; Bishop,B.; Chen,H.; Edworthy,P.; Gupta,N.; Katzel,D.; Li,K.; Schobel,S.; Shrivastava,S.; Thovarai,V.; Wang,S.; Poon,L.; Chan,K.H.; Cowling,B.J.; Peiris,M.; Bao,Y.; Sanders,R.; Dernovoy,D.; Kiryutin,B.; Lipman,D.J.; Tatusova,T.
EPI368111	HA	Hong Kong (SAR)	2009-Jul-23	EPI_ISL_116726	A/Hong Kong/H090-739-V10/2009		Import from public-domain	Wentworth,D.E.; Dugan,V.; Halpin,R.; Lin,X.; Bera,J.; Ghedin,E.; Fedorova,N.; Overton,L.; Tsitrin,T.; Stockwell,T.; Amedeo,P.; Bishop,B.; Chen,H.; Edworthy,P.; Gupta,N.; Katzel,D.; Li,K.; Schobel,S.; Shrivastava,S.; Thovarai,V.; Wang,S.; Poon,L.; Chan,K.H.; Cowling,B.J.; Peiris,M.; Bao,Y.; Sanders,R.; Dernovoy,D.; Kiryutin,B.; Lipman,D.J.; Tatusova,T.
EPI368114	NP	Hong Kong (SAR)	2009-Jul-23	EPI_ISL_116726	A/Hong Kong/H090-739-V10/2009		Import from public-domain	Wentworth,D.E.; Dugan,V.; Halpin,R.; Lin,X.; Bera,J.; Ghedin,E.; Fedorova,N.; Overton,L.; Tsitrin,T.; Stockwell,T.; Amedeo,P.; Bishop,B.; Chen,H.; Edworthy,P.; Gupta,N.; Katzel,D.; Li,K.; Schobel,S.; Shrivastava,S.; Thovarai,V.; Wang,S.; Poon,L.; Chan,K.H.; Cowling,B.J.; Peiris,M.; Bao,Y.; Sanders,R.; Dernovoy,D.; Kiryutin,B.; Lipman,D.J.; Tatusova,T.
EPI368117	PB1	Hong Kong (SAR)	2009-Jul-23	EPI_ISL_116726	A/Hong Kong/H090-739-V10/2009		Import from public-domain	Wentworth,D.E.; Dugan,V.; Halpin,R.; Lin,X.; Bera,J.; Ghedin,E.; Fedorova,N.; Overton,L.; Tsitrin,T.; Stockwell,T.; Amedeo,P.; Bishop,B.; Chen,H.; Edworthy,P.; Gupta,N.; Katzel,D.; Li,K.; Schobel,S.; Shrivastava,S.; Thovarai,V.; Wang,S.; Poon,L.; Chan,K.H.; Cowling,B.J.; Peiris,M.; Bao,Y.; Sanders,R.; Dernovoy,D.; Kiryutin,B.; Lipman,D.J.; Tatusova,T.
EPI368102		Hong Kong (SAR)	2009-Jul-23	EPI_ISL_116678	A/Hong Kong/H090-737-V10/2009		Import from public-domain	Wentworth,D.E.; Dugan,V.; Halpin,R.; Lin,X.; Bera,J.; Ghedin,E.; Fedorova,N.; Overton,L.; Tsitrin,T.; Stockwell,T.; Amedeo,P.; Bishop,B.; Chen,H.; Edworthy,P.; Gupta,N.; Katzel,D.; Li,K.; Schobel,S.; Shrivastava,S.; Thovarai,V.; Wang,S.; Poon,L.; Chan,K.H.; Cowling,B.J.; Peiris,M.; Bao,Y.; Sanders,R.; Dernovoy,D.; Kiryutin,B.; Lipman,D.J.; Tatusova,T.
EPI368108	NS	Hong Kong (SAR)	2009-Jul-23	EPI_ISL_116678	A/Hong Kong/H090-737-V10/2009		Import from public-domain	Wentworth,D.E.; Dugan,V.; Halpin,R.; Lin,X.; Bera,J.; Ghedin,E.; Fedorova,N.; Overton,L.; Tsitrin,T.; Stockwell,T.; Amedeo,P.; Bishop,B.; Chen,H.; Edworthy,P.; Gupta,N.; Katzel,D.; Li,K.; Schobel,S.; Shrivastava,S.; Thovarai,V.; Wang,S.; Poon,L.; Chan,K.H.; Cowling,B.J.; Peiris,M.; Bao,Y.; Sanders,R.; Dernovoy,D.; Kiryutin,B.; Lipman,D.J.; Tatusova,T.
EPI368154	PA	Hong Kong (SAR)	2009-Jul-23	EPI_ISL_116678	A/Hong Kong/H090-737-V10/2009		Import from public-domain	Wentworth,D.E.; Dugan,V.; Halpin,R.; Lin,X.; Bera,J.; Ghedin,E.; Fedorova,N.; Overton,L.; Tsitrin,T.; Stockwell,T.; Amedeo,P.; Bishop,B.; Chen,H.; Edworthy,P.; Gupta,N.; Katzel,D.; Li,K.; Schobel,S.; Shrivastava,S.; Thovarai,V.; Wang,S.; Poon,L.; Chan,K.H.; Cowling,B.J.; Peiris,M.; Bao,Y.; Sanders,R.; Dernovoy,D.; Kiryutin,B.; Lipman,D.J.; Tatusova,T.
EPI368101	HA	Hong Kong (SAR)	2009-Jul-23	EPI_ISL_116678	A/Hong Kong/H090-737-V10/2009		Import from public-domain	Wentworth,D.E.; Dugan,V.; Halpin,R.; Lin,X.; Bera,J.; Ghedin,E.; Fedorova,N.; Overton,L.; Tsitrin,T.; Stockwell,T.; Amedeo,P.; Bishop,B.; Chen,H.; Edworthy,P.; Gupta,N.; Katzel,D.; Li,K.; Schobel,S.; Shrivastava,S.; Thovarai,V.; Wang,S.; Poon,L.; Chan,K.H.; Cowling,B.J.; Peiris,M.; Bao,Y.; Sanders,R.; Dernovoy,D.; Kiryutin,B.; Lipman,D.J.; Tatusova,T.
EPI368106	MP	Hong Kong (SAR)	2009-Jul-23	EPI_ISL_116678	A/Hong Kong/H090-737-V10/2009		Import from public-domain	Wentworth,D.E.; Dugan,V.; Halpin,R.; Lin,X.; Bera,J.; Ghedin,E.; Fedorova,N.; Overton,L.; Tsitrin,T.; Stockwell,T.; Amedeo,P.; Bishop,B.; Chen,H.; Edworthy,P.; Gupta,N.; Katzel,D.; Li,K.; Schobel,S.; Shrivastava,S.; Thovarai,V.; Wang,S.; Poon,L.; Chan,K.H.; Cowling,B.J.; Peiris,M.; Bao,Y.; Sanders,R.; Dernovoy,D.; Kiryutin,B.; Lipman,D.J.; Tatusova,T.
EPI368109	PB1	Hong Kong (SAR)	2009-Jul-23	EPI_ISL_116678	A/Hong Kong/H090-737-V10/2009		Import from public-domain	Wentworth,D.E.; Dugan,V.; Halpin,R.; Lin,X.; Bera,J.; Ghedin,E.; Fedorova,N.; Overton,L.; Tsitrin,T.; Stockwell,T.; Amedeo,P.; Bishop,B.; Chen,H.; Edworthy,P.; Gupta,N.; Katzel,D.; Li,K.; Schobel,S.; Shrivastava,S.; Thovarai,V.; Wang,S.; Poon,L.; Chan,K.H.; Cowling,B.J.; Peiris,M.; Bao,Y.; Sanders,R.; Dernovoy,D.; Kiryutin,B.; Lipman,D.J.; Tatusova,T.
EPI368103	NP	Hong Kong (SAR)	2009-Jul-23	EPI_ISL_116678	A/Hong Kong/H090-737-V10/2009		Import from public-domain	Wentworth,D.E.; Dugan,V.; Halpin,R.; Lin,X.; Bera,J.; Ghedin,E.; Fedorova,N.; Overton,L.; Tsitrin,T.; Stockwell,T.; Amedeo,P.; Bishop,B.; Chen,H.; Edworthy,P.; Gupta,N.; Katzel,D.; Li,K.; Schobel,S.; Shrivastava,S.; Thovarai,V.; Wang,S.; Poon,L.; Chan,K.H.; Cowling,B.J.; Peiris,M.; Bao,Y.; Sanders,R.; Dernovoy,D.; Kiryutin,B.; Lipman,D.J.; Tatusova,T.
EPI368110	PB2	Hong Kong (SAR)	2009-Jul-23	EPI_ISL_116678	A/Hong Kong/H090-737-V10/2009		Import from public-domain	Wentworth,D.E.; Dugan,V.; Halpin,R.; Lin,X.; Bera,J.; Ghedin,E.; Fedorova,N.; Overton,L.; Tsitrin,T.; Stockwell,T.; Amedeo,P.; Bishop,B.; Chen,H.; Edworthy,P.; Gupta,N.; Katzel,D.; Li,K.; Schobel,S.; Shrivastava,S.; Thovarai,V.; Wang,S.; Poon,L.; Chan,K.H.; Cowling,B.J.; Peiris,M.; Bao,Y.; Sanders,R.; Dernovoy,D.; Kiryutin,B.; Lipman,D.J.; Tatusova,T.
EPI368098	PA	Hong Kong (SAR)	2009-Jul-23	EPI_ISL_116677	A/Hong Kong/H090-736-V10/2009		Import from public-domain	Wentworth,D.E.; Dugan,V.; Halpin,R.; Lin,X.; Bera,J.; Ghedin,E.; Fedorova,N.; Overton,L.; Tsitrin,T.; Stockwell,T.; Amedeo,P.; Bishop,B.; Chen,H.; Edworthy,P.; Gupta,N.; Katzel,D.; Li,K.; Schobel,S.; Shrivastava,S.; Thovarai,V.; Wang,S.; Poon,L.; Chan,K.H.; Cowling,B.J.; Peiris,M.; Bao,Y.; Sanders,R.; Dernovoy,D.; Kiryutin,B.; Lipman,D.J.; Tatusova,T.
EPI368099	PB1	Hong Kong (SAR)	2009-Jul-23	EPI_ISL_116677	A/Hong Kong/H090-736-V10/2009		Import from public-domain	Wentworth,D.E.; Dugan,V.; Halpin,R.; Lin,X.; Bera,J.; Ghedin,E.; Fedorova,N.; Overton,L.; Tsitrin,T.; Stockwell,T.; Amedeo,P.; Bishop,B.; Chen,H.; Edworthy,P.; Gupta,N.; Katzel,D.; Li,K.; Schobel,S.; Shrivastava,S.; Thovarai,V.; Wang,S.; Poon,L.; Chan,K.H.; Cowling,B.J.; Peiris,M.; Bao,Y.; Sanders,R.; Dernovoy,D.; Kiryutin,B.; Lipman,D.J.; Tatusova,T.
EPI368097	NS	Hong Kong (SAR)	2009-Jul-23	EPI_ISL_116677	A/Hong Kong/H090-736-V10/2009		Import from public-domain	Wentworth,D.E.; Dugan,V.; Halpin,R.; Lin,X.; Bera,J.; Ghedin,E.; Fedorova,N.; Overton,L.; Tsitrin,T.; Stockwell,T.; Amedeo,P.; Bishop,B.; Chen,H.; Edworthy,P.; Gupta,N.; Katzel,D.; Li,K.; Schobel,S.; Shrivastava,S.; Thovarai,V.; Wang,S.; Poon,L.; Chan,K.H.; Cowling,B.J.; Peiris,M.; Bao,Y.; Sanders,R.; Dernovoy,D.; Kiryutin,B.; Lipman,D.J.; Tatusova,T.
EPI368094	MP	Hong Kong (SAR)	2009-Jul-23	EPI_ISL_116677	A/Hong Kong/H090-736-V10/2009		Import from public-domain	Wentworth,D.E.; Dugan,V.; Halpin,R.; Lin,X.; Bera,J.; Ghedin,E.; Fedorova,N.; Overton,L.; Tsitrin,T.; Stockwell,T.; Amedeo,P.; Bishop,B.; Chen,H.; Edworthy,P.; Gupta,N.; Katzel,D.; Li,K.; Schobel,S.; Shrivastava,S.; Thovarai,V.; Wang,S.; Poon,L.; Chan,K.H.; Cowling,B.J.; Peiris,M.; Bao,Y.; Sanders,R.; Dernovoy,D.; Kiryutin,B.; Lipman,D.J.; Tatusova,T.
EPI368093	HA	Hong Kong (SAR)	2009-Jul-23	EPI_ISL_116677	A/Hong Kong/H090-736-V10/2009		Import from public-domain	Wentworth,D.E.; Dugan,V.; Halpin,R.; Lin,X.; Bera,J.; Ghedin,E.; Fedorova,N.; Overton,L.; Tsitrin,T.; Stockwell,T.; Amedeo,P.; Bishop,B.; Chen,H.; Edworthy,P.; Gupta,N.; Katzel,D.; Li,K.; Schobel,S.; Shrivastava,S.; Thovarai,V.; Wang,S.; Poon,L.; Chan,K.H.; Cowling,B.J.; Peiris,M.; Bao,Y.; Sanders,R.; Dernovoy,D.; Kiryutin,B.; Lipman,D.J.; Tatusova,T.
EPI368095		Hong Kong (SAR)	2009-Jul-23	EPI_ISL_116677	A/Hong Kong/H090-736-V10/2009		Import from public-domain	Wentworth,D.E.; Dugan,V.; Halpin,R.; Lin,X.; Bera,J.; Ghedin,E.; Fedorova,N.; Overton,L.; Tsitrin,T.; Stockwell,T.; Amedeo,P.; Bishop,B.; Chen,H.; Edworthy,P.; Gupta,N.; Katzel,D.; Li,K.; Schobel,S.; Shrivastava,S.; Thovarai,V.; Wang,S.; Poon,L.; Chan,K.H.; Cowling,B.J.; Peiris,M.; Bao,Y.; Sanders,R.; Dernovoy,D.; Kiryutin,B.; Lipman,D.J.; Tatusova,T.
EPI368096	NP	Hong Kong (SAR)	2009-Jul-23	EPI_ISL_116677	A/Hong Kong/H090-736-V10/2009		Import from public-domain	Wentworth,D.E.; Dugan,V.; Halpin,R.; Lin,X.; Bera,J.; Ghedin,E.; Fedorova,N.; Overton,L.; Tsitrin,T.; Stockwell,T.; Amedeo,P.; Bishop,B.; Chen,H.; Edworthy,P.; Gupta,N.; Katzel,D.; Li,K.; Schobel,S.; Shrivastava,S.; Thovarai,V.; Wang,S.; Poon,L.; Chan,K.H.; Cowling,B.J.; Peiris,M.; Bao,Y.; Sanders,R.; Dernovoy,D.; Kiryutin,B.; Lipman,D.J.; Tatusova,T.
EPI368100	PB2	Hong Kong (SAR)	2009-Jul-23	EPI_ISL_116677	A/Hong Kong/H090-736-V10/2009		Import from public-domain	Wentworth,D.E.; Dugan,V.; Halpin,R.; Lin,X.; Bera,J.; Ghedin,E.; Fedorova,N.; Overton,L.; Tsitrin,T.; Stockwell,T.; Amedeo,P.; Bishop,B.; Chen,H.; Edworthy,P.; Gupta,N.; Katzel,D.; Li,K.; Schobel,S.; Shrivastava,S.; Thovarai,V.; Wang,S.; Poon,L.; Chan,K.H.; Cowling,B.J.; Peiris,M.; Bao,Y.; Sanders,R.; Dernovoy,D.; Kiryutin,B.; Lipman,D.J.; Tatusova,T.
EPI368107	MP	Hong Kong (SAR)	2009-Jul-27	EPI_ISL_116676	A/Hong Kong/H090-734-V32/2009		Import from public-domain	Wentworth,D.E.; Dugan,V.; Halpin,R.; Lin,X.; Bera,J.; Ghedin,E.; Fedorova,N.; Overton,L.; Tsitrin,T.; Stockwell,T.; Amedeo,P.; Bishop,B.; Chen,H.; Edworthy,P.; Gupta,N.; Katzel,D.; Li,K.; Schobel,S.; Shrivastava,S.; Thovarai,V.; Wang,S.; Poon,L.; Chan,K.H.; Cowling,B.J.; Peiris,M.; Bao,Y.; Sanders,R.; Dernovoy,D.; Kiryutin,B.; Lipman,D.J.; Tatusova,T.
EPI368089	NS	Hong Kong (SAR)	2009-Jul-27	EPI_ISL_116676	A/Hong Kong/H090-734-V32/2009		Import from public-domain	Wentworth,D.E.; Dugan,V.; Halpin,R.; Lin,X.; Bera,J.; Ghedin,E.; Fedorova,N.; Overton,L.; Tsitrin,T.; Stockwell,T.; Amedeo,P.; Bishop,B.; Chen,H.; Edworthy,P.; Gupta,N.; Katzel,D.; Li,K.; Schobel,S.; Shrivastava,S.; Thovarai,V.; Wang,S.; Poon,L.; Chan,K.H.; Cowling,B.J.; Peiris,M.; Bao,Y.; Sanders,R.; Dernovoy,D.; Kiryutin,B.; Lipman,D.J.; Tatusova,T.
EPI368091	PB1	Hong Kong (SAR)	2009-Jul-27	EPI_ISL_116676	A/Hong Kong/H090-734-V32/2009		Import from public-domain	Wentworth,D.E.; Dugan,V.; Halpin,R.; Lin,X.; Bera,J.; Ghedin,E.; Fedorova,N.; Overton,L.; Tsitrin,T.; Stockwell,T.; Amedeo,P.; Bishop,B.; Chen,H.; Edworthy,P.; Gupta,N.; Katzel,D.; Li,K.; Schobel,S.; Shrivastava,S.; Thovarai,V.; Wang,S.; Poon,L.; Chan,K.H.; Cowling,B.J.; Peiris,M.; Bao,Y.; Sanders,R.; Dernovoy,D.; Kiryutin,B.; Lipman,D.J.; Tatusova,T.
EPI368087	HA	Hong Kong (SAR)	2009-Jul-27	EPI_ISL_116676	A/Hong Kong/H090-734-V32/2009		Import from public-domain	Wentworth,D.E.; Dugan,V.; Halpin,R.; Lin,X.; Bera,J.; Ghedin,E.; Fedorova,N.; Overton,L.; Tsitrin,T.; Stockwell,T.; Amedeo,P.; Bishop,B.; Chen,H.; Edworthy,P.; Gupta,N.; Katzel,D.; Li,K.; Schobel,S.; Shrivastava,S.; Thovarai,V.; Wang,S.; Poon,L.; Chan,K.H.; Cowling,B.J.; Peiris,M.; Bao,Y.; Sanders,R.; Dernovoy,D.; Kiryutin,B.; Lipman,D.J.; Tatusova,T.
EPI368088		Hong Kong (SAR)	2009-Jul-27	EPI_ISL_116676	A/Hong Kong/H090-734-V32/2009		Import from public-domain	Wentworth,D.E.; Dugan,V.; Halpin,R.; Lin,X.; Bera,J.; Ghedin,E.; Fedorova,N.; Overton,L.; Tsitrin,T.; Stockwell,T.; Amedeo,P.; Bishop,B.; Chen,H.; Edworthy,P.; Gupta,N.; Katzel,D.; Li,K.; Schobel,S.; Shrivastava,S.; Thovarai,V.; Wang,S.; Poon,L.; Chan,K.H.; Cowling,B.J.; Peiris,M.; Bao,Y.; Sanders,R.; Dernovoy,D.; Kiryutin,B.; Lipman,D.J.; Tatusova,T.
EPI368092	PB2	Hong Kong (SAR)	2009-Jul-27	EPI_ISL_116676	A/Hong Kong/H090-734-V32/2009		Import from public-domain	Wentworth,D.E.; Dugan,V.; Halpin,R.; Lin,X.; Bera,J.; Ghedin,E.; Fedorova,N.; Overton,L.; Tsitrin,T.; Stockwell,T.; Amedeo,P.; Bishop,B.; Chen,H.; Edworthy,P.; Gupta,N.; Katzel,D.; Li,K.; Schobel,S.; Shrivastava,S.; Thovarai,V.; Wang,S.; Poon,L.; Chan,K.H.; Cowling,B.J.; Peiris,M.; Bao,Y.; Sanders,R.; Dernovoy,D.; Kiryutin,B.; Lipman,D.J.; Tatusova,T.
EPI368105	NP	Hong Kong (SAR)	2009-Jul-27	EPI_ISL_116676	A/Hong Kong/H090-734-V32/2009		Import from public-domain	Wentworth,D.E.; Dugan,V.; Halpin,R.; Lin,X.; Bera,J.; Ghedin,E.; Fedorova,N.; Overton,L.; Tsitrin,T.; Stockwell,T.; Amedeo,P.; Bishop,B.; Chen,H.; Edworthy,P.; Gupta,N.; Katzel,D.; Li,K.; Schobel,S.; Shrivastava,S.; Thovarai,V.; Wang,S.; Poon,L.; Chan,K.H.; Cowling,B.J.; Peiris,M.; Bao,Y.; Sanders,R.; Dernovoy,D.; Kiryutin,B.; Lipman,D.J.; Tatusova,T.
EPI368090	PA	Hong Kong (SAR)	2009-Jul-27	EPI_ISL_116676	A/Hong Kong/H090-734-V32/2009		Import from public-domain	Wentworth,D.E.; Dugan,V.; Halpin,R.; Lin,X.; Bera,J.; Ghedin,E.; Fedorova,N.; Overton,L.; Tsitrin,T.; Stockwell,T.; Amedeo,P.; Bishop,B.; Chen,H.; Edworthy,P.; Gupta,N.; Katzel,D.; Li,K.; Schobel,S.; Shrivastava,S.; Thovarai,V.; Wang,S.; Poon,L.; Chan,K.H.; Cowling,B.J.; Peiris,M.; Bao,Y.; Sanders,R.; Dernovoy,D.; Kiryutin,B.; Lipman,D.J.; Tatusova,T.
EPI368081		Hong Kong (SAR)	2009-Jul-24	EPI_ISL_116675	A/Hong Kong/H090-734-V20/2009		Import from public-domain	Wentworth,D.E.; Dugan,V.; Halpin,R.; Lin,X.; Bera,J.; Ghedin,E.; Fedorova,N.; Overton,L.; Tsitrin,T.; Stockwell,T.; Amedeo,P.; Bishop,B.; Chen,H.; Edworthy,P.; Gupta,N.; Katzel,D.; Li,K.; Schobel,S.; Shrivastava,S.; Thovarai,V.; Wang,S.; Poon,L.; Chan,K.H.; Cowling,B.J.; Peiris,M.; Bao,Y.; Sanders,R.; Dernovoy,D.; Kiryutin,B.; Lipman,D.J.; Tatusova,T.
EPI368080	MP	Hong Kong (SAR)	2009-Jul-24	EPI_ISL_116675	A/Hong Kong/H090-734-V20/2009		Import from public-domain	Wentworth,D.E.; Dugan,V.; Halpin,R.; Lin,X.; Bera,J.; Ghedin,E.; Fedorova,N.; Overton,L.; Tsitrin,T.; Stockwell,T.; Amedeo,P.; Bishop,B.; Chen,H.; Edworthy,P.; Gupta,N.; Katzel,D.; Li,K.; Schobel,S.; Shrivastava,S.; Thovarai,V.; Wang,S.; Poon,L.; Chan,K.H.; Cowling,B.J.; Peiris,M.; Bao,Y.; Sanders,R.; Dernovoy,D.; Kiryutin,B.; Lipman,D.J.; Tatusova,T.
EPI368085	PB1	Hong Kong (SAR)	2009-Jul-24	EPI_ISL_116675	A/Hong Kong/H090-734-V20/2009		Import from public-domain	Wentworth,D.E.; Dugan,V.; Halpin,R.; Lin,X.; Bera,J.; Ghedin,E.; Fedorova,N.; Overton,L.; Tsitrin,T.; Stockwell,T.; Amedeo,P.; Bishop,B.; Chen,H.; Edworthy,P.; Gupta,N.; Katzel,D.; Li,K.; Schobel,S.; Shrivastava,S.; Thovarai,V.; Wang,S.; Poon,L.; Chan,K.H.; Cowling,B.J.; Peiris,M.; Bao,Y.; Sanders,R.; Dernovoy,D.; Kiryutin,B.; Lipman,D.J.; Tatusova,T.
EPI368082	NP	Hong Kong (SAR)	2009-Jul-24	EPI_ISL_116675	A/Hong Kong/H090-734-V20/2009		Import from public-domain	Wentworth,D.E.; Dugan,V.; Halpin,R.; Lin,X.; Bera,J.; Ghedin,E.; Fedorova,N.; Overton,L.; Tsitrin,T.; Stockwell,T.; Amedeo,P.; Bishop,B.; Chen,H.; Edworthy,P.; Gupta,N.; Katzel,D.; Li,K.; Schobel,S.; Shrivastava,S.; Thovarai,V.; Wang,S.; Poon,L.; Chan,K.H.; Cowling,B.J.; Peiris,M.; Bao,Y.; Sanders,R.; Dernovoy,D.; Kiryutin,B.; Lipman,D.J.; Tatusova,T.
EPI368079	HA	Hong Kong (SAR)	2009-Jul-24	EPI_ISL_116675	A/Hong Kong/H090-734-V20/2009		Import from public-domain	Wentworth,D.E.; Dugan,V.; Halpin,R.; Lin,X.; Bera,J.; Ghedin,E.; Fedorova,N.; Overton,L.; Tsitrin,T.; Stockwell,T.; Amedeo,P.; Bishop,B.; Chen,H.; Edworthy,P.; Gupta,N.; Katzel,D.; Li,K.; Schobel,S.; Shrivastava,S.; Thovarai,V.; Wang,S.; Poon,L.; Chan,K.H.; Cowling,B.J.; Peiris,M.; Bao,Y.; Sanders,R.; Dernovoy,D.; Kiryutin,B.; Lipman,D.J.; Tatusova,T.
EPI368083	NS	Hong Kong (SAR)	2009-Jul-24	EPI_ISL_116675	A/Hong Kong/H090-734-V20/2009		Import from public-domain	Wentworth,D.E.; Dugan,V.; Halpin,R.; Lin,X.; Bera,J.; Ghedin,E.; Fedorova,N.; Overton,L.; Tsitrin,T.; Stockwell,T.; Amedeo,P.; Bishop,B.; Chen,H.; Edworthy,P.; Gupta,N.; Katzel,D.; Li,K.; Schobel,S.; Shrivastava,S.; Thovarai,V.; Wang,S.; Poon,L.; Chan,K.H.; Cowling,B.J.; Peiris,M.; Bao,Y.; Sanders,R.; Dernovoy,D.; Kiryutin,B.; Lipman,D.J.; Tatusova,T.
[truncated: 63,535 more rows]
