# Supplementary material for: Predicting Egg Passage Adaptations to Design Better Vaccines for the H3N2 Influenza Virus
Source: Viruses. 2022 Sep 17;14(9):2065. doi: 10.3390/v14092065 (PMC9501976; doi:10.3390/v14092065)
Supplement: Supplementary file 1 [file viruses-14-02065-s001.zip › Supplementary Table S2.xls]

## Sheet: Supplementary_Table2
Segment ID	Original Passage History	Revised Passage History
EPI1376		NA
EPI1378		NA
EPI1380		NA
EPI1382		NA
EPI1384		NA
EPI1388		NA
EPI1392		NA
EPI1624		NA
EPI1626		NA
EPI1628		NA
EPI1630		NA
EPI1632		NA
EPI1634		NA
EPI1636		NA
EPI1638		NA
EPI1640		NA
EPI1642		NA
EPI1664		NA
EPI1666		NA
EPI1922		MDCK
EPI1986		MDCK
EPI1996		MDCK
EPI1998		MDCK
EPI2000		MDCK
EPI2008		MDCK
EPI2030		MDCK
EPI2032		MDCK
EPI2034		MDCK
EPI2212		MDCK
EPI2214		MDCK
EPI2238		MDCK
EPI2248		MDCK
EPI2612		MDCK
EPI2619		MDCK
EPI2633		MDCK
EPI2640		MDCK
EPI2647		MDCK
EPI3029		NA
EPI3031		NA
EPI3033		NA
EPI3035		NA
EPI3037		NA
EPI3039		NA
EPI3041		NA
EPI28968	MDCK2	MDCK
EPI28987	MDCK2	MDCK
EPI29006	MDCK2	MDCK
EPI31095	MDCK2	MDCK
EPI31456	MDCK2	MDCK
EPI38835	original	Original Specimen
EPI38854	MDCK2	MDCK
EPI40177	original	Original Specimen
EPI40695	MEK	Others
EPI40714	MEK	Others
EPI40733	MEK	Others
EPI40752	MDCK	MDCK
EPI40771	MDCK	MDCK
EPI40790	MDCK	MDCK
EPI40809	MDCK2	MDCK
EPI40828	MDCK3	MDCK
EPI40847	MDCK	MDCK
EPI40866	MEK	Others
EPI40885	MDCK	MDCK
EPI40904	MDCK2	MDCK
EPI40923	MDCK	MDCK
EPI40942	MEK2	Others
EPI40961	MDCK2	MDCK
EPI40980	MDCK	MDCK
EPI41037	original	Original Specimen
EPI44328	MDCK	MDCK
EPI44347	MEK2	Others
EPI44366	MDCK2	MDCK
EPI44385	MDCK	MDCK
EPI44404	MDCK2	MDCK
EPI44423	MDCK5	MDCK
EPI44442	MDCK	MDCK
EPI45278	MDCK	MDCK
EPI45297	MDCK	MDCK
EPI45316	MDCK	MDCK
EPI45335	MDCK	MDCK
EPI45373	MDCK	MDCK
EPI45392	MDCK	MDCK
EPI46364	MEK	Others
EPI46383	MDCK2	MDCK
EPI47580	MDCK	MDCK
EPI47599	MDCK	MDCK
EPI47618	original	Original Specimen
EPI47865	MDCK	MDCK
EPI47884	MDCK	MDCK
EPI49081	MDCK_3	MDCK
EPI49100	MDCK_1	MDCK
EPI49960	MDCK_1	MDCK
EPI49979	MDCK_1	MDCK
EPI52200	MDCK	MDCK
EPI54781	MDCK_1	MDCK
EPI54800	MDCK_1	MDCK
EPI54819	MDCK_1	MDCK
EPI55199	pRhMK_3	RhMK
EPI55389	MDCK_1	MDCK
EPI55408	MDCK_3	MDCK
EPI55427	pRhMK_1	RhMK
EPI55446	pRhMK_3	RhMK
EPI55465	MDCK_1	MDCK
EPI55484	MDCK_3	MDCK
EPI55503	pRhMK_1	RhMK
EPI55522	pRhMK_3	RhMK
EPI55541	MDCK_1	MDCK
EPI56524	MDCK_2	MDCK
EPI56714	original	Original Specimen
EPI56733	pRhMK_1	RhMK
EPI56752	MDCK_3	MDCK
EPI56771	pRhMK_3	RhMK
EPI56790	pRhMK_1	RhMK
EPI56980	original	Original Specimen
EPI57137	MDCK	MDCK
EPI57251	original	Original Specimen
EPI57270	MDCK_1	MDCK
EPI57289	pRhMK_1	RhMK
EPI57308	pRhMK_3	RhMK
EPI57327	MDCK_1	MDCK
EPI57346	MDCK_3	MDCK
EPI57365	original	Original Specimen
EPI57384	pRhMK_1	RhMK
EPI57403	original	Original Specimen
EPI57422	MDCK_1	MDCK
EPI57441	pRhMK_3	RhMK
EPI57954	MDCK_3	MDCK
EPI57973	MDCK_3	MDCK
EPI58372	original	Original Specimen
EPI61688	MDCK3	MDCK
EPI63087	MDCK	MDCK
EPI63125	MDCK	MDCK
EPI63714	MDCK1	MDCK
EPI63716	MDCK1	MDCK
EPI63718	MDCK1	MDCK
EPI63720	MDCK1	MDCK
EPI63722	MDCK1	MDCK
EPI63724	MDCK1	MDCK
EPI63726	MDCK1	MDCK
EPI63728	MDCK1	MDCK
EPI63730	MDCK1	MDCK
EPI63732	MDCK1	MDCK
EPI63734	MDCK1	MDCK
EPI63736	MDCK1	MDCK
EPI63738	MDCK1	MDCK
EPI63740	MDCK1	MDCK
EPI63742	MDCK1	MDCK
EPI63744	MDCK1	MDCK
EPI63746	MDCK1	MDCK
EPI63748	MDCK1	MDCK
EPI63750	MDCK1	MDCK
EPI63752	MDCK1	MDCK
EPI63754	MDCK1	MDCK
EPI63756	MDCK1	MDCK
EPI63758	MDCK1	MDCK
EPI63760	MDCK1	MDCK
EPI63764	MDCK1	MDCK
EPI63768	MDCK1	MDCK
EPI63770	MDCK1	MDCK
EPI63772	MDCK1	MDCK
EPI63774	MDCK1	MDCK
EPI63776	MDCK1	MDCK
EPI63778	MDCK1	MDCK
EPI63780	MDCK1	MDCK
EPI63782	MDCK1	MDCK
EPI63784	MDCK1	MDCK
EPI63786	MDCK1	MDCK
EPI63788	MDCK1	MDCK
EPI63790	MDCK1	MDCK
EPI63792	MDCK1	MDCK
EPI63794	PMK1	RhMK
EPI63796	PMK1	RhMK
EPI63798	PMK1	RhMK
EPI63800	PMK1	RhMK
EPI63802	PMK1	RhMK
EPI63804	PMK1	RhMK
EPI63806	PMK1	RhMK
EPI63808	PMK1	RhMK
EPI63810	PMK1	RhMK
EPI63812	PMK1	RhMK
EPI63814	PMK1	RhMK
EPI63816	PMK1	RhMK
EPI63818	PMK1	RhMK
EPI63820	PMK1	RhMK
EPI63822		NA
EPI63824		NA
EPI63826		NA
EPI63828		NA
EPI63840	PMK1	RhMK
EPI63842	PMK1	RhMK
EPI63844	PMK1	RhMK
EPI63846	PMK1	RhMK
EPI63848	PMK1	RhMK
EPI63850	PMK1	RhMK
EPI63852	PMK1	RhMK
EPI63854	PMK1	RhMK
EPI63856	PMK1	RhMK
EPI63858	PMK1	RhMK
EPI63860	PMK1	RhMK
EPI63862	PMK1	RhMK
EPI63864	PMK1	RhMK
EPI63866	PMK1	RhMK
EPI63868	PMK1	RhMK
EPI63870	PMK1	RhMK
EPI63874	PMK1	RhMK
EPI63876	PMK1	RhMK
EPI63878	PMK1	RhMK
EPI64220	MDCK	MDCK
EPI69424	original	Original Specimen
EPI69576	original	Original Specimen
EPI69595	original	Original Specimen
EPI69747	original	Original Specimen
EPI69766	original	Original Specimen
EPI69899	original	Original Specimen
EPI69918	original	Original Specimen
EPI69956	original	Original Specimen
EPI70184	original	Original Specimen
EPI70203	original	Original Specimen
EPI70279	original	Original Specimen
EPI70431	original	Original Specimen
EPI70450	original	Original Specimen
EPI70469	original	Original Specimen
EPI70488	original	Original Specimen
EPI70507	original	Original Specimen
EPI70526	original	Original Specimen
EPI70545	original	Original Specimen
EPI70735	original	Original Specimen
EPI70754	original	Original Specimen
EPI70773	original	Original Specimen
EPI70792	original	Original Specimen
EPI70811	original	Original Specimen
EPI70830	original	Original Specimen
EPI70849	original	Original Specimen
EPI70887	original	Original Specimen
EPI70906	original	Original Specimen
EPI70963	original	Original Specimen
EPI71172	original	Original Specimen
EPI71191	original	Original Specimen
EPI71210	original	Original Specimen
EPI71305		NA
EPI71307		NA
EPI71309		NA
EPI71311		NA
EPI71313		NA
EPI71315		NA
EPI71317		NA
EPI71319		NA
EPI71321		NA
EPI71323		NA
EPI71325		NA
EPI71327		NA
EPI71329		NA
EPI71331		NA
EPI71333		NA
EPI71335		NA
EPI71337		NA
EPI71339		NA
EPI71341		NA
EPI71343		NA
EPI71345		NA
EPI71347		NA
EPI71349		NA
EPI71351		NA
EPI71353		NA
EPI71355		NA
EPI71357		NA
EPI71359		NA
EPI71361		NA
EPI71363		NA
EPI71365		NA
EPI71367		NA
EPI71369		NA
EPI71440	original	Original Specimen
EPI71478	original	Original Specimen
EPI71554	original	Original Specimen
EPI71668	original	Original Specimen
EPI71687	original	Original Specimen
EPI71706	original	Original Specimen
EPI71744	original	Original Specimen
EPI71820	original	Original Specimen
EPI72409	original	Original Specimen
EPI72523	original	Original Specimen
EPI72675	original	Original Specimen
EPI72770	original	Original Specimen
EPI72865	original	Original Specimen
EPI72922	original	Original Specimen
EPI72960	original	Original Specimen
EPI73055	original	Original Specimen
EPI73093	original	Original Specimen
EPI73188	original	Original Specimen
EPI73283	original	Original Specimen
EPI73644	original	Original Specimen
EPI73720	original	Original Specimen
EPI73758	original	Original Specimen
EPI73928	original	Original Specimen
EPI74650	original	Original Specimen
EPI74744	original	Original Specimen
EPI74763	original	Original Specimen
EPI74801	original	Original Specimen
EPI74820	original	Original Specimen
EPI74839	original	Original Specimen
EPI74858	original	Original Specimen
EPI75086	original	Original Specimen
EPI75162	original	Original Specimen
EPI75352	original	Original Specimen
EPI75523	original	Original Specimen
EPI76530	original	Original Specimen
EPI76701	original	Original Specimen
EPI76872	original	Original Specimen
EPI76948	original	Original Specimen
EPI77578	original	Original Specimen
EPI78856	RhMK_1	RhMK
EPI78875	RhMK_1	RhMK
EPI78894	RhMK_1	RhMK
EPI78932	RhMK_1	RhMK
EPI78989	RhMK_1	RhMK
EPI79027	RhMK_1	RhMK
EPI79293	RhMK_1	RhMK
EPI79331	RhMK_1	RhMK
EPI79426	RhMK_1	RhMK
EPI79483	RhMK_1	RhMK
EPI79901	RhMK_1	RhMK
EPI79920	RhMK_1	RhMK
EPI79939	RhMK_1	RhMK
EPI79977	RhMK_1	RhMK
EPI79996	RhMK_1	RhMK
EPI80547	RhMK_1	RhMK
EPI80585	RhMK_2	RhMK
EPI82830	RhMK_1	RhMK
EPI83267	RhMK_1	RhMK
EPI83286	RhMK_1	RhMK
EPI83970	RhMK_1	RhMK
EPI84654	R-Mix_1_RhMK_1	RhMK
EPI84673	R-Mix_1_RhMK_1	RhMK
EPI90480	R-Mix_1_RhMK_1	RhMK
EPI90499	R-Mix_1_RhMK_1	RhMK
EPI90592	RhMK_1	RhMK
EPI90611	RhMK_1	RhMK
EPI90630	RhMK_1	RhMK
EPI90649	RhMK_1	RhMK
EPI90668	RhMK_1	RhMK
EPI90991	R-Mix_1_RhMK_1	RhMK
EPI94525	MDCK2	MDCK
EPI94544	MDCK2	MDCK
EPI94563	MDCK2	MDCK
EPI94905	MDCK2	MDCK
EPI94924	MDCK2	MDCK
EPI95114	MDCK2	MDCK
EPI95133	MDCK2	MDCK
EPI95152	MDCK2	MDCK
EPI95171	MDCK2	MDCK
EPI95190	MDCK2	MDCK
EPI95209	MDCK2	MDCK
EPI95228	MDCK2	MDCK
EPI95247	MDCK2	MDCK
EPI95266	MDCK2	MDCK
EPI95801	MDCK2	MDCK
EPI95820	MDCK2	MDCK
EPI95839	MDCK2	MDCK
EPI95858	MDCK2	MDCK
EPI95877	MDCK2	MDCK
EPI95896	MDCK2	MDCK
EPI95915	MDCK2	MDCK
EPI95934	MDCK2	MDCK
EPI95953	MDCK2	MDCK
EPI95972	MDCK2	MDCK
EPI95991	MDCK2	MDCK
EPI96010	MDCK2	MDCK
EPI96029	MDCK2	MDCK
EPI96048	MDCK2	MDCK
EPI96314	MDCK2	MDCK
EPI96333	MDCK2	MDCK
EPI96352	MDCK2	MDCK
EPI96371	MDCK2	MDCK
EPI96390	MDCK2	MDCK
EPI96409	MDCK2	MDCK
EPI96428	MDCK2	MDCK
EPI96447	MDCK2	MDCK
EPI96466	MDCK2	MDCK
EPI96485	MDCK2	MDCK
EPI96504	MDCK2	MDCK
EPI96523	MDCK2	MDCK
EPI96542	MDCK2	MDCK
EPI98964		MDCK
EPI106420		NA
EPI106428		NA
EPI106432		NA
EPI106434		NA
EPI106436		NA
EPI106438	different_isolation_sources	Others
EPI106440		NA
EPI106444		NA
EPI106446		NA
EPI106448		NA
EPI106450		NA
EPI106458		NA
EPI106460		NA
EPI106464		NA
EPI106466		NA
EPI106468		NA
EPI106470		NA
EPI106472		NA
EPI106478		NA
EPI114766		NA
EPI114768		NA
EPI115293	RMKx2,MDCK	Mix
EPI115303	RMKx2,MDCK	Mix
EPI115305	RMKx2,MDCK	Mix
EPI115307	RMKx2,MDCK	Mix
EPI115309	RMK2,M2	Mix
EPI115311	RMK2,M2	Mix
EPI115313	RMK2,M2	Mix
EPI115315	RMK2,M2	Mix
EPI115627	spfCK2E3	Mix
EPI115651	X2/C2	Unknown Cell
EPI115681	M1/C2	Mix
EPI115683	M1/C2	Mix
EPI115729	C2/C1	Unknown Cell
EPI115741	spfCK3E2	Mix
EPI115743	M2/C1	Mix
EPI115747	X2/C1	Unknown Cell
EPI115815	M1/C1	Mix
EPI117169	MDCKX	MDCK
EPI117173	MDCKX	MDCK
EPI117179	MDCKX	MDCK
EPI117183	MDCK2	MDCK
EPI117185	MDCKX	MDCK
EPI117187	MDCK3	MDCK
EPI117203	MDCKX	MDCK
EPI117229	MDCKX	MDCK
EPI117233	E5	EGG
EPI117295	MDCKX	MDCK
EPI117315	MDCKX	MDCK
EPI117335	MDCKX	MDCK
EPI117337	MDCKX	MDCK
EPI117390	MDCK3	MDCK
EPI118881	MDCK	MDCK
EPI120088		NA
EPI120092		NA
EPI120096		NA
EPI120100		NA
EPI120104		NA
EPI120108		NA
EPI120112		NA
EPI120116		NA
EPI120120		NA
EPI120124		NA
EPI123028	m2/c1	Mix
EPI123030	m1/c1	Mix
EPI123199	C1/C1	Unknown Cell
EPI123229	RX/C2	Unknown Cell
EPI123231	RX/C2	Unknown Cell
EPI123249	C1/C1	Unknown Cell
EPI123251	X/C2	Unknown Cell
EPI123253	C1/C1	Unknown Cell
EPI123255	M2/C1	Mix
EPI123257	M2/C1	Mix
EPI123259	M1/C1	Mix
EPI123261	M1/C1	Mix
EPI123285	M1/C2	Mix
EPI123287	M1/C2	Mix
EPI123289	C1/C2	Unknown Cell
EPI123291	C1/C1	Unknown Cell
EPI123295	C1/C1	Unknown Cell
EPI123299	CX/C2	Unknown Cell
EPI123303	MX/C1	Mix
EPI123350		NA
EPI123352		NA
EPI123354		NA
EPI123556	MDCKX	MDCK
EPI123558	MDCKX	MDCK
EPI123560	HEPG,MDCK1	Mix
EPI123564	MDCKX	MDCK
EPI123566	MDCKX	MDCK
EPI123568	MDCKX	MDCK
EPI123570	MDCKX	MDCK
EPI123572	MDCKX	MDCK
EPI123580	MDCKX	MDCK
EPI123582	MDCKX	MDCK
EPI123702	MDCK4	MDCK
EPI123780	MDCK1	MDCK
EPI125219		NA
EPI125691	E2	EGG
EPI125695	MDCKx	MDCK
EPI125697	Spfck2E2	Mix
EPI125699	C1	Unknown Cell
EPI125703	M1/C1	Mix
EPI125707	M1/C2	Mix
EPI125709	M1/C1	Mix
EPI125711	M1/C1	Mix
EPI125713	M1/C1	Mix
EPI125715	M2/C1	Mix
EPI125717	M2/C1	Mix
EPI125721	M1/C1	Mix
EPI125723	M1/C1	Mix
EPI125725	M1/C1	Mix
EPI125727	M1/C1	Mix
EPI125729	M1/C2	Mix
EPI125733	C1/C1	Unknown Cell
EPI125735	C2/C2	Unknown Cell
EPI125737	C1	Unknown Cell
EPI125739	C1/C1	Unknown Cell
EPI125741	M2/C1	Mix
EPI125743	M2/C1	Mix
EPI125745	MX/C1	Mix
EPI125747	MX/C1	Mix
EPI125749	MX/C1	Mix
EPI125751	MX/C1	Mix
EPI125753	C2/C1	Unknown Cell
EPI125755	M1/C1	Mix
EPI125757	MX/C1	Mix
EPI125759	MX/C1	Mix
EPI125761	M1/C1	Mix
EPI125763	M1/C1	Mix
EPI125879	C1	Unknown Cell
EPI125881	M1/C1	Mix
EPI125883	C1/C2	Unknown Cell
EPI125885	C1/C2	Unknown Cell
EPI125887	M1/C1	Mix
EPI125907	X1/C1	Unknown Cell
EPI125909	MX/C1	Mix
EPI125911	C2	Unknown Cell
EPI125913	X1/C1	Unknown Cell
EPI125915	M2/C1	Mix
EPI125917	X/C2	Unknown Cell
EPI125919	MX/C1	Mix
EPI125921	M1/C2	Mix
EPI125923	MX/C1	Mix
EPI125925	E2/E1	EGG
EPI125927	M1/C1	Mix
EPI125929	M1/C2	Mix
EPI125931	MX/C2	Mix
EPI125933	C1	Unknown Cell
EPI125935	M1/C1	Mix
EPI125937	C2	Unknown Cell
EPI125939	X/C1	Unknown Cell
EPI125941	M1/C2	Mix
EPI125943	X1/C2	Unknown Cell
EPI125945	M2/C2	Mix
EPI125947	M1/C1	Mix
EPI125949	MX/C2	Mix
EPI125951	C2	Unknown Cell
EPI125953	MX/C1	Mix
EPI126063		MDCK
EPI126065		MDCK
EPI126067		MDCK
EPI126069		MDCK
EPI126071		MDCK
EPI126073		MDCK
EPI126075		MDCK
EPI126143		MDCK
EPI126805	Vero_cells	Others
EPI127309		NA
EPI127311		NA
EPI128344		NA
EPI132853		NA
EPI132855		NA
EPI132857		NA
EPI132859		NA
EPI132861		NA
EPI132863		NA
EPI132865		NA
EPI132867		NA
EPI132869		NA
EPI132871		NA
EPI132873		NA
EPI132875		NA
EPI132877		NA
EPI132879		NA
EPI132881		NA
EPI132883		NA
EPI132885		NA
EPI132887		NA
EPI132889		NA
EPI132891		NA
EPI132893		NA
EPI132895		NA
EPI132897		NA
EPI132899		NA
EPI132901		NA
EPI132903		NA
EPI132905		NA
EPI132907		NA
EPI132909		NA
EPI132911		NA
EPI132913		NA
EPI132915		NA
EPI132917		NA
EPI132919		NA
EPI132921		NA
EPI132923		NA
EPI132925		NA
EPI132927		NA
EPI132929		NA
EPI132931		NA
EPI132933		NA
EPI132935		NA
EPI132937		NA
EPI132939		NA
EPI132941		NA
EPI132943		NA
EPI132945		NA
EPI132947		NA
EPI132949		NA
EPI132951		NA
EPI132953		NA
EPI132971	original	Original Specimen
EPI133294	original	Original Specimen
EPI133313	original	Original Specimen
EPI133635		NA
EPI133637		NA
EPI133816	SPFCK3E3	Mix
EPI133818	X	Unknown Cell
EPI133820	C2	Unknown Cell
EPI133822	X1/C1	Unknown Cell
EPI133824	C1	Unknown Cell
EPI133826	M1/C1	Mix
EPI133828	M2/C1	Mix
EPI133830	M1/C2	Mix
EPI133834	C1/C1	Unknown Cell
EPI133842	MX	MDCK
EPI133844	M1	MDCK
EPI133846	M1/C1	Mix
EPI133848	M1	MDCK
EPI133850	M1	MDCK
EPI133852	Original	Original Specimen
EPI133854	M1	MDCK
EPI133856	M1	MDCK
EPI133858	X/C1	Unknown Cell
EPI133908	IR	Others
EPI133916	SPFCK3E3	Mix
EPI133928	X/C2	Unknown Cell
EPI134060	M1/C2	Mix
EPI134062	M1/C3	Mix
EPI134064	MX/C1	Mix
EPI134066	M1/C1	Mix
EPI134068	CX/C1	Unknown Cell
EPI134070	MX/C1	Mix
EPI134072	M1/C2	Mix
EPI134074	C2/C1	Unknown Cell
EPI134076	MX/C1	Mix
EPI134078	M1/C1	Mix
EPI134080	CX/C1	Unknown Cell
EPI134082	X/C2	Unknown Cell
EPI134084	MX/C1	Mix
EPI134086	MX/C1	Mix
EPI134088	M1/C1	Mix
EPI134559	X/C1	Unknown Cell
EPI134567	M1/C2	Mix
EPI134569	C2	Unknown Cell
EPI134571	M1/C1	Mix
EPI134573	X/C1	Unknown Cell
EPI134575	MX/C1	Mix
EPI134577	C1/C1	Unknown Cell
EPI134579	C1/C1	Unknown Cell
EPI134581	C1	Unknown Cell
EPI134583	X/C1	Unknown Cell
EPI134585	M1	MDCK
EPI134587	M1/C1	Mix
EPI134589	M1	MDCK
EPI134593	M1	MDCK
EPI134595	C1	Unknown Cell
EPI134597	C1	Unknown Cell
EPI134605	CX/C1	Unknown Cell
EPI134607	M2/C1	Mix
EPI134609	C2/C1	Unknown Cell
EPI137304		NA
EPI137306		NA
EPI137308		NA
EPI137310		NA
EPI137312		NA
EPI137314		NA
EPI137316		NA
EPI137318		NA
EPI137320		NA
EPI137324		NA
EPI137326		NA
EPI137328		NA
EPI137330		NA
EPI137332		NA
EPI137334		NA
EPI137336		NA
EPI137338		NA
EPI137340		NA
EPI138743	C1	Unknown Cell
EPI138749	C1	Unknown Cell
EPI138771	M1/C2	Mix
EPI138780	X/C2	Unknown Cell
EPI138784	C1	Unknown Cell
EPI138786	X/C1	Unknown Cell
EPI138788	MX/C2	Mix
EPI139123		NA
EPI139131		NA
EPI139132		NA
EPI139133		NA
EPI139134		NA
EPI139135		NA
EPI139136		NA
EPI139148		NA
EPI139152		NA
EPI139154		NA
EPI139156		NA
EPI139158		NA
EPI139174		NA
EPI139178		NA
EPI139180		NA
EPI139182		NA
EPI139183		NA
EPI139217		NA
EPI139218		NA
EPI139219		NA
EPI139237		NA
EPI139239		NA
EPI139241		NA
EPI139242		NA
EPI139243		NA
EPI139275		NA
EPI139276		NA
EPI139278		NA
EPI139279		NA
EPI139280		NA
EPI139281		NA
EPI139282		NA
EPI139283		NA
EPI139284		NA
EPI139286		NA
EPI141347		NA
EPI141348		NA
EPI141349		NA
EPI141350		NA
EPI141351		NA
EPI141352		NA
EPI141877		NA
EPI141878		NA
EPI141880		NA
EPI141881		NA
EPI141882		NA
EPI141884		NA
EPI141886		NA
EPI141887		NA
EPI141889		NA
EPI141901		NA
EPI141903		NA
EPI141904		NA
EPI141906		NA
EPI141907		NA
EPI141908		NA
EPI141909		NA
EPI141910		NA
EPI141912		NA
EPI141913		NA
EPI141918		NA
EPI141990		NA
EPI141997		NA
EPI141998		NA
EPI142001		NA
EPI142002		NA
EPI142004		NA
EPI142005		NA
EPI142006		NA
EPI142010		NA
EPI142011		NA
EPI142012		NA
EPI145428		NA
EPI145429		NA
EPI145430		NA
EPI145431		NA
EPI145432		NA
EPI145433	Unknown	Others
EPI145434		NA
EPI145435		NA
EPI145436	Unknown	Others
EPI145437	Unknown	Others
EPI145438		NA
EPI145439		NA
EPI145441		NA
EPI145442		NA
EPI145443		NA
EPI145449		NA
EPI145450		NA
EPI145453		NA
EPI145454		NA
EPI145459		NA
EPI145460		NA
EPI145461		NA
EPI145462		NA
EPI145463		NA
EPI145464		NA
EPI145465		NA
EPI145466		NA
EPI145467		NA
EPI145470		NA
EPI145473		NA
EPI145474		NA
EPI145475		NA
EPI145480		NA
EPI145481		NA
EPI145482		NA
EPI145483		NA
EPI145484		NA
EPI145485		NA
EPI145486		NA
EPI145487		NA
EPI145488		NA
EPI145489		NA
EPI145490		NA
EPI145491	undefined	Others
EPI145492		NA
EPI145493		NA
EPI145494		NA
EPI145495		NA
EPI145496		NA
EPI145497		NA
EPI145498		NA
EPI145505		NA
EPI145511		NA
EPI145512		NA
EPI145513		NA
EPI145514		NA
EPI145515		NA
EPI145516		NA
EPI145517		NA
EPI145518		NA
EPI145519		NA
EPI145520		NA
EPI145521		NA
EPI145522		NA
EPI145524		NA
EPI145525		NA
EPI145526		NA
EPI145527		NA
EPI145528		NA
EPI145529		NA
EPI145530		NA
EPI145531		NA
EPI145543		NA
EPI145545		NA
EPI145546		NA
EPI145556		NA
EPI145558		NA
EPI145559		NA
EPI145566		NA
EPI145571		NA
EPI145572		NA
EPI145573		NA
EPI145574		NA
EPI145575		NA
EPI145576		NA
EPI145577		NA
EPI145578		NA
EPI145579		MDCK
EPI145580		MDCK
EPI145583		NA
EPI145587		NA
EPI145588		NA
EPI145589		NA
EPI145591		NA
EPI145594		NA
EPI145597		NA
EPI145598		NA
EPI145599		NA
EPI145600		NA
EPI145601		NA
EPI145602		NA
EPI145603		NA
EPI145604		NA
EPI145605		NA
EPI145606		NA
EPI145615	different_isolation_sources	Others
EPI145617		NA
EPI145618		NA
EPI145619		NA
EPI145620		NA
EPI145621		NA
EPI145622		NA
EPI145623		NA
EPI145624		NA
EPI145625		NA
EPI145626		NA
EPI145627		NA
EPI145628		NA
EPI145629		NA
EPI145630		NA
EPI145631		NA
EPI145632		NA
EPI145633		NA
EPI145634		NA
EPI145635	Unknown	Others
EPI145636		NA
EPI145637	Unknown	Others
EPI145638		NA
EPI145639		NA
EPI145641		NA
EPI145649		NA
EPI145650		NA
EPI145651		NA
EPI145652		NA
EPI145660		NA
EPI145661		NA
EPI145662		NA
EPI145666		NA
EPI145675		NA
EPI145676		NA
EPI145677		NA
EPI145678		NA
EPI145679		NA
EPI145680		NA
EPI145681		NA
EPI145683		NA
EPI145684		NA
EPI145685		MDCK
EPI145689		NA
EPI145690		NA
EPI145691		NA
EPI145692		NA
EPI145693		NA
EPI145694		NA
EPI145699		NA
EPI145700		NA
EPI145701		NA
EPI145702		NA
EPI145703		NA
EPI145707		NA
EPI145728		NA
EPI145729		NA
EPI145730		NA
EPI145731		NA
EPI145732		NA
EPI145734		NA
EPI145735		NA
EPI145741		NA
EPI145742		NA
EPI145743		NA
EPI145744		NA
EPI145745		NA
EPI145746		NA
EPI145750		NA
EPI145751		NA
EPI145752		NA
EPI145753		NA
EPI145754		NA
EPI145755		NA
EPI145756		NA
EPI145757		NA
EPI145758		NA
EPI145759		NA
EPI145760		NA
EPI145761		NA
EPI145762		NA
EPI145763		NA
EPI145764		NA
EPI145765		NA
EPI145766		NA
EPI145767		NA
EPI145768		NA
EPI145769		NA
EPI145770		NA
EPI145774		NA
EPI145775		NA
EPI145776		NA
EPI145777		NA
EPI145778		NA
EPI145779		NA
EPI145780		NA
EPI145781		NA
EPI145789		NA
EPI145790		NA
EPI145791		NA
EPI145792		NA
EPI145793		NA
EPI145794		NA
EPI145795		NA
EPI145796		NA
EPI145797		NA
EPI145798		NA
EPI145799		NA
EPI145800		NA
EPI145801		NA
EPI145809		NA
EPI145810		NA
EPI145811		NA
EPI145812		NA
EPI145815		NA
EPI145816		NA
EPI145817		NA
EPI145821		NA
EPI145822		NA
EPI145823		NA
EPI145824		NA
EPI145849		NA
EPI145850		NA
EPI145851		NA
EPI145852		NA
EPI145853		NA
EPI145854		NA
EPI145855		NA
EPI145856		MDCK
EPI145859		NA
EPI145860		NA
EPI145861		NA
EPI145862		NA
EPI145863		NA
EPI145864		NA
EPI145868		NA
EPI145869		NA
EPI145870		NA
EPI145874		NA
EPI145875		NA
EPI145876		NA
EPI145877		NA
EPI145878		NA
EPI145879		NA
EPI145880		NA
EPI145881		NA
EPI145882		NA
EPI145889		NA
EPI145890		NA
EPI145891		NA
EPI145892		NA
EPI145893		NA
EPI145894		NA
EPI145895		NA
EPI145896		NA
EPI145897		NA
EPI145898		NA
EPI145899		NA
EPI145900		NA
EPI145901		NA
EPI145902		NA
EPI145903		NA
EPI145904		NA
EPI145906		NA
EPI145907		NA
EPI145909		NA
EPI145910		NA
EPI145912		NA
EPI145913		NA
EPI145914		NA
EPI145915		NA
EPI145916		NA
EPI145917		NA
EPI145919		NA
EPI145921		NA
EPI145925		NA
EPI145926		NA
EPI145932		NA
EPI145933		NA
EPI145934		NA
EPI145935		NA
EPI145939		NA
EPI145940		NA
EPI145941		NA
EPI145974		NA
EPI145975		NA
EPI145976		NA
EPI145980		NA
EPI145993		NA
EPI145994		NA
EPI145996		NA
EPI145997		NA
EPI145998		NA
EPI145999		NA
EPI146006		NA
EPI146013		NA
EPI146022		NA
EPI146023		NA
EPI146025		NA
EPI146026		NA
EPI146027		NA
EPI146028		NA
EPI146033		NA
EPI146046		NA
EPI146047		NA
EPI146050		NA
EPI146051		NA
EPI146058		NA
EPI146064		NA
EPI146065		NA
EPI146073		NA
EPI146075		NA
EPI146078		NA
EPI146080		NA
EPI146081		NA
EPI146082		NA
EPI146083		NA
EPI146090		NA
EPI146096		NA
EPI146108		NA
EPI146109		NA
EPI146111		NA
EPI146114		NA
EPI146121		NA
EPI146126		NA
EPI146127		NA
EPI146128		NA
EPI146140		NA
EPI146141		NA
EPI146142		NA
EPI146143		NA
EPI146145		NA
EPI146152		NA
EPI146153		NA
EPI146154		NA
EPI146155		NA
EPI146156		NA
EPI146157		NA
EPI146158		NA
EPI146159		NA
EPI146173		NA
EPI146174		NA
EPI146175		NA
EPI146210		NA
EPI146212		NA
EPI146218		NA
EPI146246		NA
EPI146247		NA
EPI146248		NA
EPI146249		NA
EPI146250		NA
EPI146251		NA
EPI146252		NA
EPI146257		NA
EPI146258		NA
EPI146259		NA
EPI146260		NA
EPI146261		NA
EPI146262		NA
EPI146263		NA
EPI146264		NA
EPI146265		NA
EPI146333		NA
EPI146334		NA
EPI146335		NA
EPI146341		NA
EPI146342		NA
EPI146347		NA
EPI146348		NA
EPI146350		NA
EPI146353		NA
EPI146354		NA
EPI146355		NA
EPI146356		NA
EPI146357		NA
EPI146358		NA
EPI146359		NA
EPI146360		NA
EPI146361		NA
EPI146362		NA
EPI146364		NA
EPI146368		NA
EPI146369		NA
EPI146370		NA
EPI146371		NA
EPI146372		NA
EPI146373		NA
EPI146374		NA
EPI146375		NA
EPI146376		NA
EPI146377		NA
EPI146378		NA
EPI146379		NA
EPI146380		NA
EPI146381		NA
EPI146382		NA
EPI146383		NA
EPI146384		NA
EPI146385		NA
EPI146386		NA
EPI146387		NA
EPI146388		NA
EPI146389		NA
EPI146390		NA
EPI146391		NA
EPI146392		NA
EPI146401		NA
EPI146408		NA
EPI146410		NA
EPI146411		NA
EPI146415		NA
EPI146416		NA
EPI146417		NA
EPI146420		NA
EPI146421		NA
EPI146425		NA
EPI146429		NA
EPI146433		NA
EPI146434		NA
EPI146435		NA
EPI146436		NA
EPI146443		NA
EPI146444		NA
EPI146445		NA
EPI146446		NA
EPI146447		NA
EPI146448		NA
EPI146449		NA
EPI152131		NA
EPI152132		NA
EPI152133		NA
EPI152134		NA
EPI152135		NA
EPI152136		NA
EPI152137		NA
EPI152138		NA
EPI152140		NA
EPI152141		NA
EPI152143		NA
EPI152144		NA
EPI152145		NA
EPI152541	SPFCK1E2	Mix
EPI152543	SPFCK1/E4	Mix
EPI152544	C1/C2	Unknown Cell
EPI152550	M1/C1	Mix
EPI152552	CX/C2	Unknown Cell
EPI152561	M1/C2	Mix
EPI152564	X/C2	Unknown Cell
EPI152568	CX/C1	Unknown Cell
EPI152574	X/C1	Unknown Cell
EPI152577	C2	Unknown Cell
EPI152580	X/C1	Unknown Cell
EPI152584	CX/C2	Unknown Cell
EPI152585	CX/C1	Unknown Cell
EPI152586	X/C1	Unknown Cell
EPI152591	M1/C1	Mix
EPI152597	M2/C1	Mix
EPI152601	MX/C1	Mix
EPI152607	X/C1	Unknown Cell
EPI152617	CX/C1	Unknown Cell
EPI152620	CX/C1	Unknown Cell
EPI152627	C1/C2	Unknown Cell
EPI152777		NA
EPI152785		NA
EPI153025	MDCKx	MDCK
EPI153027	MDCK3	MDCK
EPI153029	MDCK3	MDCK
EPI153033	MDCKx	MDCK
EPI153035	MDCKx	MDCK
EPI153037	MDCK3	MDCK
EPI153041	MDCKx	MDCK
EPI153043	MDCK1	MDCK
EPI153049	MDCKx	MDCK
EPI153051	MDCKx	MDCK
EPI153053	MDCK2	MDCK
EPI153057	MDCKx	MDCK
EPI153059	MDCK1	MDCK
EPI153061	SIAT1	SIAT
EPI153063	MDCK2	MDCK
EPI153065	MDCKx	MDCK
EPI153067	MDCK4	MDCK
EPI153071	MDCK3	MDCK
EPI153073	MDCKx	MDCK
EPI153075	MDCKx	MDCK
EPI153120		NA
EPI153121		NA
EPI153122		NA
EPI153123		NA
EPI153124		NA
EPI153125		NA
EPI153126		NA
EPI153127		NA
EPI153128		NA
EPI153129		NA
EPI153130		NA
EPI153131		NA
EPI153132		NA
EPI153133		NA
EPI153134		NA
EPI153135		NA
EPI153136		NA
EPI153137		NA
EPI153138		NA
EPI153139		NA
EPI153140		NA
EPI153141		NA
EPI153142		NA
EPI153143		NA
EPI153144		NA
EPI153145		NA
EPI153146		NA
EPI153147		NA
EPI153148		NA
EPI153149		NA
EPI153150		NA
EPI153151		NA
EPI153152		NA
EPI153153		NA
EPI153154		NA
EPI153155		NA
EPI153156		NA
EPI153157		NA
EPI153158		NA
EPI153159		NA
EPI153160		NA
EPI153161		NA
EPI153162		NA
EPI153163		NA
EPI153164		NA
EPI153165		NA
EPI153166		NA
EPI153167		NA
EPI153168		NA
EPI153169		NA
EPI153170		NA
EPI153171		NA
EPI153172		NA
EPI153173		NA
EPI153174		NA
EPI153175		NA
EPI153176		NA
EPI153177		NA
EPI153178		NA
EPI153179		NA
EPI153180		NA
EPI153181		NA
EPI153182		NA
EPI153183		NA
EPI153184		NA
EPI153185		NA
EPI153186		NA
EPI153187		NA
EPI153188		NA
EPI153189		NA
EPI153190		NA
EPI153191		NA
EPI153192		NA
EPI153193		NA
EPI153194		NA
EPI153195		NA
EPI153196		NA
EPI153197		NA
EPI153198		NA
EPI153199		NA
EPI153200		NA
EPI153201		NA
EPI153202		NA
EPI153203		NA
EPI153204		NA
EPI153205		NA
EPI153206		NA
EPI153207		NA
EPI153208		NA
EPI153209		NA
EPI153210		NA
EPI153211		NA
EPI153212		NA
EPI153213		NA
EPI153214		NA
EPI153215		NA
EPI153216		NA
EPI153217		NA
EPI153218		NA
EPI153219		NA
EPI153220		NA
EPI153221		NA
EPI153222		NA
EPI153223		NA
EPI153224		NA
EPI153225		NA
EPI153226		NA
EPI153227		NA
EPI153228		NA
EPI153229		NA
EPI153230		NA
EPI153231		NA
EPI153232		NA
EPI153233		NA
EPI153234		NA
EPI153235		NA
EPI153236		NA
EPI153237		NA
EPI153238		NA
EPI153239		NA
EPI153240		NA
EPI153242		NA
EPI153243		NA
EPI153245		NA
EPI153246		NA
EPI153248		NA
EPI153249		NA
EPI153250		NA
EPI153251		NA
EPI153252		NA
EPI153253		NA
EPI153254		NA
EPI153255		NA
EPI153256		NA
EPI153257		NA
EPI153258		NA
EPI153259		NA
EPI153260		NA
EPI153261		NA
EPI153262		NA
EPI153263		NA
EPI153264		NA
EPI153265		NA
EPI153266		NA
EPI153267		NA
EPI153268		NA
EPI153269		NA
EPI153270		NA
EPI153271		NA
EPI153272		NA
EPI153273		NA
EPI153274		NA
EPI153275		NA
EPI153276		NA
EPI153277		NA
EPI153278		NA
EPI153279		NA
EPI153280		NA
EPI153281		NA
EPI153282		NA
EPI153283		NA
EPI153285		NA
EPI153286		NA
EPI153287		NA
EPI153288		NA
EPI153289		NA
EPI153290		NA
EPI153291		NA
EPI153292		NA
EPI153293		NA
EPI153294		NA
EPI153295		NA
EPI153296		NA
EPI153297		NA
EPI153298		NA
EPI153299		NA
EPI153300		NA
EPI153301		NA
EPI153302		NA
EPI153304		NA
EPI153305		NA
EPI153306		NA
EPI153307		NA
EPI153308		NA
EPI153309		NA
EPI153310		NA
EPI153311		NA
EPI153312		NA
EPI153313		NA
EPI153314		NA
EPI153315		NA
EPI153316		NA
EPI153317		NA
EPI153318		NA
EPI153319		NA
EPI153320		NA
EPI153321		NA
EPI153322		NA
EPI153323		NA
EPI153324		NA
EPI153325		NA
EPI153326		NA
EPI153327		NA
EPI153328		NA
EPI153329		NA
EPI153330		NA
EPI153332		NA
EPI153333		NA
EPI153334		NA
EPI153335		NA
EPI153336		NA
EPI153337		NA
EPI153338		NA
EPI153339		NA
EPI153340		NA
EPI153341		NA
EPI153342		NA
EPI153343		NA
EPI153344		NA
EPI153345		NA
EPI153346		NA
EPI153347		NA
EPI153348		NA
EPI153349		NA
EPI153350		NA
EPI153351		NA
EPI153352		NA
EPI153353		NA
EPI153354		NA
EPI153355		NA
EPI153356		NA
EPI153357		NA
EPI153358		NA
EPI153359		NA
EPI153360		NA
EPI153361		NA
EPI153362		NA
EPI153363		NA
EPI153364		NA
EPI153365		NA
EPI153366		NA
EPI153367		NA
EPI153368		NA
EPI153369		NA
EPI153370		NA
EPI153371		NA
EPI153372		NA
EPI153373		NA
EPI153374		NA
EPI153375		NA
EPI153376		NA
EPI153377		NA
EPI153378		NA
EPI153379		NA
EPI153380		NA
EPI153381		NA
EPI153382		NA
EPI153383		NA
EPI153384		NA
EPI153385		NA
EPI153386		NA
EPI153387		NA
EPI153388		NA
EPI153389		NA
EPI153390		NA
EPI153391		NA
EPI153392		NA
EPI153393		NA
EPI153394		NA
EPI153395		NA
EPI153396		NA
EPI153397		NA
EPI153398		NA
EPI153399		NA
EPI153400		NA
EPI153402		NA
EPI153403		NA
EPI153404		NA
EPI153405		NA
EPI153407		NA
EPI153408		NA
EPI153409		NA
EPI153410		NA
EPI153411		NA
EPI153412		NA
EPI153413		NA
EPI153414		NA
EPI153415		NA
EPI153416		NA
EPI153417		NA
EPI153418		NA
EPI153419		NA
EPI153420		NA
EPI153421		NA
EPI153422		NA
EPI153423		NA
EPI153424		NA
EPI153425		NA
EPI153426		NA
EPI153427		NA
EPI153428		NA
EPI153429		NA
EPI153430		NA
EPI153431		NA
EPI153432		NA
EPI153433		NA
EPI153434		NA
EPI153435		NA
EPI153436		NA
EPI153437		NA
EPI153438		NA
EPI153439		NA
EPI153440		NA
EPI153441		NA
EPI153442		NA
EPI153443		NA
EPI153444		NA
EPI153445		NA
EPI153446		NA
EPI153447		NA
EPI153448		NA
EPI153449		NA
EPI153450		NA
EPI153451		NA
EPI153452		NA
EPI153453		NA
EPI153454		NA
EPI153455		NA
EPI153456		NA
EPI153457		NA
EPI153458		NA
EPI153459		NA
EPI153460		NA
EPI153461		NA
EPI153462		NA
EPI153463		NA
EPI153464		NA
EPI153465		NA
EPI153466		NA
EPI153467		NA
EPI153468		NA
EPI153469		NA
EPI154034	MDCK_1	MDCK
EPI154042	MDCK_1	MDCK
EPI154050	MDCK_1	MDCK
EPI154058	MDCK_1	MDCK
EPI154066	MDCK_1	MDCK
EPI154074	MDCK_1	MDCK
EPI154090	MDCK_1	MDCK
EPI154098	MDCK_1	MDCK
EPI154106	MDCK_1	MDCK
EPI154114	MDCK_2	MDCK
EPI154122	MDCK_3	MDCK
EPI154130	MDCK_1	MDCK
EPI154138	MDCK_2	MDCK
EPI154146	MDCK_1	MDCK
EPI154154	MDCK_2	MDCK
EPI154167	C2	Unknown Cell
EPI154169	MX/C1	Mix
EPI154171	MX/C1	Mix
EPI154173	X1/C1	Unknown Cell
EPI154175	MX/C1	Mix
EPI154177	MX/C1	Mix
EPI154179	CX/C1	Unknown Cell
EPI154181	C2/C1	Unknown Cell
EPI154183	CX/C2	Unknown Cell
EPI154185	C2/C1	Unknown Cell
EPI154187	C2/C1	Unknown Cell
EPI154189	X3/C1	Mix
EPI154191	X/C1	Unknown Cell
EPI154193	M1/C1	Mix
EPI154195	M1/C1	Mix
EPI154197	CX/C2	Unknown Cell
EPI154199	M1/C1	Mix
EPI154201	M1/C1	Mix
EPI154203	M1/C1	Mix
EPI154340		NA
EPI154341		NA
EPI154342		NA
EPI154343		NA
EPI154344		NA
EPI154345		NA
EPI154346		NA
EPI154348		NA
EPI154349		NA
EPI154350		NA
EPI154351		NA
EPI154352		NA
EPI154354		NA
EPI154355		NA
EPI154356		NA
EPI154357		NA
EPI154358		NA
EPI154359		NA
EPI154360		NA
EPI154361		NA
EPI154362		NA
EPI154363		NA
EPI154364		NA
EPI154365		NA
EPI154366		NA
EPI154367		NA
EPI154368		NA
EPI154369		NA
EPI154370		NA
EPI154371		NA
EPI154372		NA
EPI154373		NA
EPI154374		NA
EPI154375		NA
EPI154376		NA
EPI154377		NA
EPI154380		NA
EPI154381		NA
EPI154382		NA
EPI154383		NA
EPI154384		NA
EPI154385		NA
EPI154386		NA
EPI154387		NA
EPI154388		NA
EPI154389		NA
EPI154390		NA
EPI154391		NA
EPI154392		NA
EPI154393		NA
EPI154394		NA
EPI154395		NA
EPI154396		NA
EPI154397		NA
EPI154398		NA
EPI154399		NA
EPI154400		NA
EPI154401		NA
EPI154402		NA
EPI154403		NA
EPI154404		NA
EPI154405		NA
EPI154407		NA
EPI154408		NA
EPI154409		NA
EPI154410		NA
EPI154411		NA
EPI154412		NA
EPI154413		NA
EPI154414		NA
EPI154415		NA
EPI154416		NA
EPI154417		NA
EPI154418		NA
EPI154419		NA
EPI154420		NA
EPI154421		NA
EPI154422		NA
EPI154423		NA
EPI154424		NA
EPI154425		NA
EPI154426		NA
EPI154427		NA
EPI154428		NA
EPI154429		NA
EPI154430		NA
EPI154431		NA
EPI154432		NA
EPI154433		NA
EPI154434		NA
EPI154435		NA
EPI154436	X/C1	Unknown Cell
EPI154437	M1/C1	Mix
EPI154438	M1/C1	Mix
EPI154439	MX/C2	Mix
EPI154444	MDCK_1	MDCK
EPI155093	CX/C1	Unknown Cell
EPI155098	C2/C1	Unknown Cell
EPI155103	C2/C2	Unknown Cell
EPI155107	C2/C1	Unknown Cell
EPI155112	C2/C1	Unknown Cell
EPI155114	C2/C1	Unknown Cell
EPI155123	C2/C1	Unknown Cell
EPI155155	C2/C1	Unknown Cell
EPI155157	C2/C1	Unknown Cell
EPI155161	C1/C2	Unknown Cell
EPI155163	C1/C2	Unknown Cell
EPI155170	C1/C2	Unknown Cell
EPI155172	C1/C1	Unknown Cell
EPI155174	C2/C1	Unknown Cell
EPI155199	X/C1	Unknown Cell
EPI155201	X/C1	Unknown Cell
EPI155203	X/C1	Unknown Cell
EPI155207	X/C2	Unknown Cell
EPI155211	C3/C2	Unknown Cell
EPI155217	C1/C1	Unknown Cell
EPI155219	C1/C1	Unknown Cell
EPI155225	C3/C1	Unknown Cell
EPI155227	X1/C1	Unknown Cell
EPI155229	X1/C1	Unknown Cell
EPI155232	X1/C1	Unknown Cell
EPI155234	X1/C1	Unknown Cell
EPI155239	E3/E1	EGG
EPI155241	C1/C1	Unknown Cell
EPI155243	C2/C1	Unknown Cell
EPI155245	C1/C1	Unknown Cell
EPI155247	C2/C2	Unknown Cell
EPI155249	C2/C1	Unknown Cell
EPI155251	C1/C1	Unknown Cell
EPI155255	C1/C1	Unknown Cell
EPI155257	C2/C2	Unknown Cell
EPI155261	C2/C2	Unknown Cell
EPI155272	C2/C1	Unknown Cell
EPI155274	C2/C1	Unknown Cell
EPI155302	C2/C1	Unknown Cell
EPI155304	C2/C1	Unknown Cell
EPI155313	CXC1/C1	Unknown Cell
EPI155323	C3/C1	Unknown Cell
EPI155325	C3/C1	Unknown Cell
EPI155327	C2/C1	Unknown Cell
EPI155329	C2/C1	Unknown Cell
EPI155333	C2/C1	Unknown Cell
EPI155337	C2/C1	Unknown Cell
EPI155339	C2/C1	Unknown Cell
EPI155341	C2/C1	Unknown Cell
EPI155343	C2/C2	Unknown Cell
EPI155345	C2/C1	Unknown Cell
EPI155347	C4/C1	Unknown Cell
EPI155349	C3/C2	Unknown Cell
EPI155351	C3/C1	Unknown Cell
EPI155353	C4/C1	Unknown Cell
EPI155356	C3/C2	Unknown Cell
EPI155358	C4/C1	Unknown Cell
EPI155361	C4/C1	Unknown Cell
EPI155371	C4/C2	Unknown Cell
EPI155375	X/C2	Unknown Cell
EPI155377	X/C1	Unknown Cell
EPI155379	X/C1	Unknown Cell
EPI155381	X/C2	Unknown Cell
EPI155383	X/C1	Unknown Cell
EPI155411	X1/C1	Unknown Cell
EPI155417	X1/C1	Unknown Cell
EPI155431	X1/C2	Unknown Cell
EPI155434	X1/C1	Unknown Cell
EPI155439	X1/C2	Unknown Cell
EPI155442	X1/C2	Unknown Cell
EPI155448	C1/C1	Unknown Cell
EPI155450	C1/C1	Unknown Cell
EPI155482	C1	Unknown Cell
EPI155497	C2	Unknown Cell
EPI155499	C2	Unknown Cell
EPI155501	C1/C1	Unknown Cell
EPI155503	C3/C1	Unknown Cell
EPI155507	CX/C1	Unknown Cell
EPI155516	CX/C2	Unknown Cell
EPI155520	CX/C2	Unknown Cell
EPI155545	C1/C2	Unknown Cell
EPI155547	C3/C1	Unknown Cell
EPI155549	C2/C1	Unknown Cell
EPI155551	C1/C1	Unknown Cell
EPI155579	C3/C1	Unknown Cell
EPI155583	C2/C1	Unknown Cell
EPI155598	C2/C2	Unknown Cell
EPI155600	C5/C1	Unknown Cell
EPI155602	C1/C1	Unknown Cell
EPI155612	C1/C1	Unknown Cell
EPI155614	C1/C1	Unknown Cell
EPI155628	C1/C1	Unknown Cell
EPI155630	C2/C1	Unknown Cell
EPI155636	C2	Unknown Cell
EPI155638	C1	Unknown Cell
EPI155652	C2/C2	Unknown Cell
EPI155654	C2/C2	Unknown Cell
EPI155658	C2/C1	Unknown Cell
EPI155660	C2/C2	Unknown Cell
EPI155662	C2/C1	Unknown Cell
EPI155664	C2/C2	Unknown Cell
EPI155678	C1/C1	Unknown Cell
EPI155681	C1/C1	Unknown Cell
EPI155689	X/C2	Unknown Cell
EPI155701	X2/C2	Unknown Cell
EPI155709	C3/C1	Unknown Cell
EPI155711	C2/C1	Unknown Cell
EPI155715	C3/C1	Unknown Cell
EPI155724	X/C1	Unknown Cell
EPI155726	X/C1	Unknown Cell
EPI155742	C3/C1	Unknown Cell
EPI155744	C2/C1	Unknown Cell
EPI155783	C2/C1	Unknown Cell
EPI155786	E1/E1	Mix
EPI155798	C1/C1	Unknown Cell
EPI155800	C1/C2	Unknown Cell
EPI155806	C2	Unknown Cell
EPI155809	C2/C1	Unknown Cell
EPI155812	C1/C1	Unknown Cell
EPI155823	X4/C2	Unknown Cell
EPI155825	X3/C2	Unknown Cell
EPI155827	X4/C2	Unknown Cell
EPI155831	X1/C2	Unknown Cell
EPI155836	C2/C1	Unknown Cell
EPI155838	C2/C1	Unknown Cell
EPI155840	C1/C2	Unknown Cell
EPI155844	C1/C2	Unknown Cell
EPI155846	C2/C1	Unknown Cell
EPI155848	C1/C1	Unknown Cell
EPI155850	C1/C1	Unknown Cell
EPI155852	C1/C2	Unknown Cell
EPI155854	C1/C1	Unknown Cell
EPI155856	C1/C1	Unknown Cell
EPI155859	C1/C2	Unknown Cell
EPI155861	C2	Unknown Cell
EPI155877	C4/C2	Unknown Cell
EPI155880	C2/C2	Unknown Cell
EPI155888	X1/C1	Unknown Cell
EPI155904	C3/C2	Unknown Cell
EPI155910	C2/C1	Unknown Cell
EPI155912	C3/C2	Unknown Cell
EPI155914	EX/E1	EGG
EPI155916	E3/E1	EGG
EPI155918	E4/E1	EGG
EPI155920	C2/C1	Unknown Cell
EPI155922	C2/C1	Unknown Cell
EPI155924	C2/C2	Unknown Cell
EPI155927	C2	Unknown Cell
EPI155960	E2/E1	EGG
EPI155962	E2/E2	EGG
EPI155978	C2/C1	Unknown Cell
EPI155991	C3/C1	Unknown Cell
EPI156011	C3/C1	Unknown Cell
EPI156025	X/C1	Unknown Cell
EPI156040	C2/C1	Unknown Cell
EPI156044	E2D8/E1	Mix
EPI156057	C1/C1	Unknown Cell
EPI156060	C1/C1	Unknown Cell
EPI156095	C2/C2	Unknown Cell
EPI156101	C2/C1	Unknown Cell
EPI156104	C2/C2	Unknown Cell
EPI156106	C2/C2	Unknown Cell
EPI156121	C2/C1	Unknown Cell
EPI156123	C2/C1	Unknown Cell
EPI156128	MDCKX/MDCK1	MDCK
EPI156131	MDCK2	MDCK
EPI156134	X,MDCK1	Mix
EPI156135	X,MDCK2	Mix
EPI156137	X,MDCK1	Mix
EPI156168	C2	Unknown Cell
EPI156170	C2	Unknown Cell
EPI156172	M1/C1	Mix
EPI156174	M1/C1	Mix
EPI156176	MX/C1	Mix
EPI156178	X1/C1	Unknown Cell
EPI156180	M1/C1	Mix
EPI156182	C2/C1	Unknown Cell
EPI156184	C3/C1	Unknown Cell
EPI156449	MDCK_1	MDCK
EPI156846	MDCK3	MDCK
EPI156847	MDCKX/MDCK1	MDCK
EPI157382	C3/C2	Unknown Cell
EPI157384	CX/C1	Unknown Cell
EPI157388	C2/C2	Unknown Cell
EPI157391	C2/C2	Unknown Cell
EPI157466	E3/E2	EGG
EPI157469	CX/C3	Unknown Cell
EPI157486	C2	Unknown Cell
EPI157489	C1	Unknown Cell
EPI157492	C2	Unknown Cell
EPI157502	C2	Unknown Cell
EPI157551	C2/C2	Unknown Cell
EPI157579	X1/C1	Unknown Cell
EPI157585	X1/C1	Unknown Cell
EPI157593	C3/C2	Unknown Cell
EPI157631	CX/C2	Unknown Cell
EPI157635	C1/C2	Unknown Cell
EPI157638	C1/C1	Unknown Cell
EPI157643	C1/C1	Unknown Cell
EPI157647	C2/C2	Unknown Cell
EPI157658	X/C2	Unknown Cell
EPI157662	X/C1	Unknown Cell
EPI157664	X/C2	Unknown Cell
EPI157670	X/C2	Unknown Cell
EPI157700	C2/C2	Unknown Cell
EPI157713	C2/C1	Unknown Cell
EPI157717	C2/C1	Unknown Cell
EPI157751	C2/C1	Unknown Cell
EPI157788	C3/C1	Unknown Cell
EPI157791	C3/C1	Unknown Cell
EPI157859	C4	Unknown Cell
EPI157861	C4	Unknown Cell
EPI157875	C9/C1	Unknown Cell
EPI157940	E3/E1	EGG
EPI157948	X3/C2	Unknown Cell
EPI157951	X3/C2	Unknown Cell
EPI157954	X2/C2	Unknown Cell
EPI157956	C1/C2	Unknown Cell
EPI157966	C4/C1	Unknown Cell
EPI158073	X/C1	Unknown Cell
EPI158076	X/C1	Unknown Cell
EPI158129	C2/C2	Unknown Cell
EPI158132	C3/C2	Unknown Cell
EPI158190	C2/C1	Unknown Cell
EPI158193	C2/C1	Unknown Cell
EPI158196	C2/C3	Unknown Cell
EPI158204	C3/C1	Unknown Cell
EPI158207	C3/C1	Unknown Cell
EPI158219	X/C2	Unknown Cell
EPI158222	X/C2	Unknown Cell
EPI158231	C2/C1	Unknown Cell
EPI158243	C2/C1	Unknown Cell
EPI158287	EX/E1	EGG
EPI158289	EX/E1	EGG
EPI158291	EX/E1	EGG
EPI159240		NA
EPI159816	C2	Unknown Cell
EPI159818	MX/C2	Mix
EPI159820	CX/C2	Unknown Cell
EPI159822	C3/C2	Unknown Cell
EPI159824	M1/C2	Mix
EPI159826	MX/C2	Mix
EPI159828	M1/C1	Mix
EPI159831	X/C1	Unknown Cell
EPI159833	M1/C2	Mix
EPI159835	MX/C1	Mix
EPI159837	MX/C1	Mix
EPI159839	X1/C2	Unknown Cell
EPI159841	M2/C1	Mix
EPI159843	MX/C2	Mix
EPI159845	MX/C2	Mix
EPI159847	C2	Unknown Cell
EPI159849	X/C2	Unknown Cell
EPI159851	M1/C2	Mix
EPI159853	MX/C1	Mix
EPI159855	MX/C1	Mix
EPI159857	M1/C1	Mix
EPI159859	E6/E2	EGG
EPI159861	E5/E2	EGG
EPI159893	MDCKX/MDCK1	MDCK
EPI160186		MDCK
EPI160194		MDCK
EPI160589	MDCK3	MDCK
EPI160590	MDCK3	MDCK
EPI160591	mdck3	MDCK
EPI160873		NA
EPI160874		NA
EPI160951		NA
EPI160959		NA
EPI160962		NA
EPI160974		NA
EPI160975		NA
EPI160978		NA
EPI160979		NA
EPI160980		NA
[truncated: 63,536 more rows]
